# Supplementary material for: Proximity-driven site-specific cyclization of phage-displayed peptides
Source: Nat Commun. 2024 Aug 24;15:7308. doi: 10.1038/s41467-024-51610-4 (PMC11344848; doi:10.1038/s41467-024-51610-4)
Supplement: Supplementary file 4 — Source Data [file 41467_2024_51610_MOESM4_ESM.xlsx]

## Sheet: Figure 4b
Figure 4b
	DMSO			IA-biotin			CPO-biotin
Ph1	0.042	0.04	0.039	1.102	1.168	1.27	1.209	1.121	1.163
Ph1-FLAG	0.073	0.076	0.068	1.132	1.157	1.146	0.102	0.138	0.143

## Sheet: Figure 4c
Figure 4c
-	+ (25 uM)	+ (50 uM)	+ (100 uM)	+ (200 uM)	+ (200 uM)
1.318	0.375	0.343	0.267	0.281	0.157
1.333	0.412	0.312	0.323	0.199	0.142
1.318	0.486	0.382	0.314	0.255	0.152

## Sheet: Figure 4d
Figure 4d
- - -	+ - -	- + -	+ + -	+ - +
140000000000	130000000000	120000000000	140000000000	1100000000

## Sheet: Figure 5b
Figure 5b
	PS	DMSO -ve CT	DS	L1-Lin
1	8000	6000	30000	30000
2	600000	12000	90000	1000000
3	6000000	10000	50000	2000000

## Sheet: Figure 6a
Figure 6a
	Linear	DiS	CCA
-ve Ct - CGGSGGC	0.052	0.058	0.042
+ve Ct - CWLNHPQAPPEC	1.437	0.643	0.874
Str1 - CPINIFHPPPDC	0.115	0.359	1.497
Str2 - CPFNIKNPDDGC	0.111	0.317	0.778
Str3 - CPYNIAGPPLYC	0.123	0.328	1.204
Str4 - CPFNILVPFIDC	0.254	0.583	1.287
str5 - CPYNIINPTFDC	0.096	0.262	1.131
Str6 - CPFNIASPFYGC	0.254	0.437	1.315
str7 - CPINVQYSTGTC	0.032	0.024	1.616
Str8 - CPYNVERPDSHC	0.029	0.063	0.529
Str9 - CPFNFFIWNDEC	0.315	0.598	0.189

## Sheet: Figure 6b
Figure 6b
	-ve - CGGSGGC	+ve - CPINVQYSTGTC
Lin	0.065	0.106
DiS	0.072	0.105333
1	0.229333	0.378333
2	0.24	0.307667
3	0.227	0.273333
4	0.224667	0.273667
CCA	0.184	1.61267

## Sheet: Figure 6C - Str1-CCA
Replicate 1										Replicate 2										Replicate 3
Time (sec)	SPR Response (RUs) - 4.1 nM	SPR Response (RUs) - 12.3 nM	SPR Response (RUs) - 37 nM	SPR Response (RUs) - 111.1 nM	SPR Response (RUs) - 333.3 nM	SPR Response (RUs) - 1000 nM	SPR Response (RUs) - 3000 nM	SPR Response (RUs) - 9000 nM		Time (sec)	SPR Response (RUs) - 4.1 nM	SPR Response (RUs) - 12.3 nM	SPR Response (RUs) - 37 nM	SPR Response (RUs) - 111.1 nM	SPR Response (RUs) - 333.3 nM	SPR Response (RUs) - 1000 nM	SPR Response (RUs) - 3000 nM	SPR Response (RUs) - 9000 nM		Time (sec)	SPR Response (RUs) - 4.1 nM	SPR Response (RUs) - 12.3 nM	SPR Response (RUs) - 37 nM	SPR Response (RUs) - 111.1 nM	SPR Response (RUs) - 333.3 nM	SPR Response (RUs) - 1000 nM	SPR Response (RUs) - 3000 nM	SPR Response (RUs) - 9000 nM
Run 1; Ch 1; Fc 2-1; Cy 5; Str1-CCA; Conc 4.1 nM_X	Run 1; Ch 1; Fc 2-1; Cy 5; Str1-CCA; Conc 4.1 nM_Y	Run 1; Ch 2; Fc 2-1; Cy 5; Str1-CCA; Conc 12.3 nM_Y	Run 1; Ch 3; Fc 2-1; Cy 5; Str1-CCA; Conc 37 nM_Y	Run 1; Ch 4; Fc 2-1; Cy 5; Str1-CCA; Conc 111.1 nM_Y	Run 1; Ch 5; Fc 2-1; Cy 5; Str1-CCA; Conc 333.3 nM_Y	Run 1; Ch 6; Fc 2-1; Cy 5; Str1-CCA; Conc 1000 nM_Y	Run 1; Ch 7; Fc 2-1; Cy 5; Str1-CCA; Conc 3000 nM_Y	Run 1; Ch 8; Fc 2-1; Cy 5; Str1-CCA; Conc 9000 nM_Y		Run 1; Ch 1; Fc 2-1; Cy 5; Str1-CCA; Conc 4.1 nM_X	Run 1; Ch 1; Fc 2-1; Cy 5; Str1-CCA; Conc 4.1 nM_Y	Run 1; Ch 2; Fc 2-1; Cy 5; Str1-CCA; Conc 12.3 nM_Y	Run 1; Ch 3; Fc 2-1; Cy 5; Str1-CCA; Conc 37 nM_Y	Run 1; Ch 4; Fc 2-1; Cy 5; Str1-CCA; Conc 111.1 nM_Y	Run 1; Ch 5; Fc 2-1; Cy 5; Str1-CCA; Conc 333.3 nM_Y	Run 1; Ch 6; Fc 2-1; Cy 5; Str1-CCA; Conc 1000 nM_Y	Run 1; Ch 7; Fc 2-1; Cy 5; Str1-CCA; Conc 3000 nM_Y	Run 1; Ch 8; Fc 2-1; Cy 5; Str1-CCA; Conc 9000 nM_Y		Run 1; Ch 1; Fc 2-1; Cy 5; Str1-CCA; Conc 4.1 nM_X	Run 1; Ch 1; Fc 2-1; Cy 5; Str1-CCA; Conc 4.1 nM_Y	Run 1; Ch 2; Fc 2-1; Cy 5; Str1-CCA; Conc 12.3 nM_Y	Run 1; Ch 3; Fc 2-1; Cy 5; Str1-CCA; Conc 37 nM_Y	Run 1; Ch 4; Fc 2-1; Cy 5; Str1-CCA; Conc 111.1 nM_Y	Run 1; Ch 5; Fc 2-1; Cy 5; Str1-CCA; Conc 333.3 nM_Y	Run 1; Ch 6; Fc 2-1; Cy 5; Str1-CCA; Conc 1000 nM_Y	Run 1; Ch 7; Fc 2-1; Cy 5; Str1-CCA; Conc 3000 nM_Y	Run 1; Ch 8; Fc 2-1; Cy 5; Str1-CCA; Conc 9000 nM_Y
-38	-0.1883	-0.053	0.0052	0.0453	0.0274	-0.0852	0.0057	-0.0468		-37.5	0.0792	0.0161	-0.1264	0.0253	0.0224	0.2191	-0.2324	-0.1162		-37.5	0.1978	0.1281	-0.0433	-0.0178	-0.0368	-0.0767	0.0774	-0.0433
-37.9	-0.157099	-0.0351002	0.0726982	0.0721987	0.1035	-0.1139	-0.058599	-0.0346986		-37.4	0.0394	-0.0152	0.0346	-0.0721	0.0425	0.0321	-0.1487	-0.1471		-37.4	0.1002	0.0948	0.0371	0.0437	0.0241	-0.0172	0.0915	0.0714
-37.8	-0.0869	-0.023	0.0608	0.0717	0.0608	-0.0733	-0.0244	-0.039		-37.3	0.0146	0.0096	0.0175	-0.0604	0.0724	0.00800001	-0.0753	-0.0298		-37.3	0.0928	0.0807	0.0715	0.044	-0.0029	0.0151	-0.0403	0.0385
-37.7	0.0112988	-0.0311993	0.0383008	0.0979001	0.0489003	-0.0178001	-0.0134011	0.00269951		-37.2	0.0012	-0.023	0.0083	-0.0361	0.0425	-0.0084	-0.0553	-0.0478		-37.2	0.0774	0.0427	0.0664	0.0419	0.0129	0.0583	-0.0371	0.0321
-37.6	0.0567	0.0016	0.038	0.1085	0.0031	0.0428	0.0251	-0.0218		-37.1	-0.0485	-0.0402	-0.0152	-0.0164	0.0345	-0.0166	-0.0072	-0.00969999		-37.1	0.061	0.0312	0.0619	-0.0156	-0.0288	0.0903	-0.0433	0.0487
-37.5	0.0455	-0.0115	0.0503	0.1049	0.0059	0.055	0.0119	0.0066		-37	-0.0178	-0.0101	-0.008	0.0103	0.0276	-0.0569	0.0122	-0.0014		-37	0.0503	0.0652	0.0154	0.0171	-0.0531	0.0738	-0.0338	0.0292
-37.4	0.0414997	0.00839961	0.0209005	0.0646007	0.000899946	0.024301	0.0078998	0.0121991		-36.9	0.0038	0.0012	0.0142	-0.0143	0.0443	-0.0967	0.0351	0.0357		-36.9	0.0914	0.0602	0.0272	-0.0316	-0.0282	0.0621	-0.0629	0.044
-37.3	0.0611	0.0105	0.0374	0.0602	0.015	0.0134	0.0399	0.0418		-36.8	0.0065	0.0292	0.0175	0.0134	0.0362	-0.0925	0.0472	0.0063		-36.8	0.0885	0.035	0.0097	-0.0369	-0.0509	0.0419	-0.0655	0.0299
-37.2	0.058499	0.0285996	0.0344005	0.0464005	0.00379988	0.00180028	0.0387003	0.0533995		-36.7	0.0124	0.0324	0.0172	0.0224	0.0403	-0.1028	0.0666	-0.000800003		-36.7	0.0502	0.0015	0.0034	-0.0015	-0.0511	0.0313	-0.0692	0.0016
-37.1	0.0876	0.0288	0.0175	0.038	0.0012	0.0023	0.057	0.0594		-36.6	0.019	0.023	0.0136	0.0192	0.0166	-0.0882	0.0773	-0.0285		-36.6	0.0376	-5.12955e-10	0.0027	-0.0125	-0.0422	0.0242	-0.0414	0.0072
-37	0.0893	0.0283	0.0022	0.0377	-0.0073	-0.00880001	0.0357	0.0423		-36.5	0.0203	0.0053	0.0274	0.0136	0.0103	-0.1018	0.0693	-0.0436		-36.5	0.0165	0.0034	0.0138	-0.0246	-0.0433	0.0284	-0.0049	0.0177
-36.9	0.0681998	0.0304	-0.00219952	0.0188001	0.0034998	-0.00960053	0.014301	0.0125005		-36.4	0.0228	-0.0003	0.0292	0.0115	0.001	-0.0942	0.0659	-0.0405		-36.4	0.0349	-0.0122	0.0088	-0.0196	-0.0368	0.0337	0.0055	0.0061
-36.8	0.048	0.05	0.0226	-0.0135	-0.0083	-0.0235	0.006	-0.00169999		-36.3	0.0112	0.0087	0.0224	0.0071	0.0064	-0.1226	0.0676	-0.0368		-36.3	0.0148	0.0003	0.0035	-0.0107	-0.025	0.026	0.000499999	-0.0016
-36.7	0.0321001	0.0669996	0.0313998	-0.0113002	0.0149998	-0.024	-0.00220009	-0.0080001		-36.2	0.0153	0.0129	0.0127	0.0288	-0.01	-0.1263	0.0623	-0.0426		-36.2	0.0262	-0.0041	0.0082	-0.0104	-0.0029	0.0149	0.0338	0.0075
-36.6	0.03	0.0647	0.0293	0.0066	0.0398	-0.0357	-0.0115	-0.000599996		-36.1	0.0178	0.0319	0.0386	0.0038	-0.0114	-0.1162	0.0505	-0.0614		-36.1	0.0329	-0.0136	-0.0084	-0.0155	-0.0031	-0.00510001	0.0355	0.0152
-36.5	0.0351	0.0655	0.0272	0.0077	0.0529	-0.0647	-0.0169	-0.0213		-36	0.0181	0.0287	0.028	-0.0045	-0.0221	-0.1134	0.0632	-0.0729		-36	0.0262	-0.0418	-0.006	0.0042	-0.0077	-0.0192	0.0433	0.0013
-36.4	0.0444998	0.0572003	0.0150007	-0.000999782	0.0714995	-0.0671997	-0.0402994	-0.0357996		-35.9	0.0293	0.0197	0.0208	-0.0185	-0.0129	-0.1016	0.0502	-0.0769		-35.9	0.0062	-0.0407	0.0145	0.0101	-0.0103	-0.0205	0.0291	-0.002
-36.3	0.0483	0.0562	-0.0016	-0.007	0.0617	-0.0797	-0.0382	-0.0506		-35.8	0.0145	0.000800001	0.0053	-0.0205	-0.0144	-0.1075	0.0555	-0.0812		-35.8	-0.0142	-0.0599	0.0192	0.0194	-0.0037	0.00580001	0.0174	-0.0028
-36.2	0.0513001	0.0623004	0.000500118	-0.00230001	0.0554002	-0.0828	-0.0413001	-0.0462003		-35.7	0.004	-0.0108	0.0028	-0.0246	-0.0125	-0.0884	0.0448	-0.0644		-35.7	-0.0182	-0.051	-0.0038	0.0217	-0.0089	-0.0019	0.0276	0.0241
-36.1	0.0458	0.0507	0.0178	0.0145	0.0334	-0.0856	-0.0414	-0.0572		-35.6	0.007	-0.0251	-0.0116	-0.014	-0.0101	-0.0759	0.0524	-0.0447		-35.6	-0.0201	-0.0429	0.0027	0.0267	0.0076	-0.0036	0.0237	0.03
-36	0.0429	0.0378	0.0207	0.0084	0.0367	-0.0931	-0.0268	-0.05		-35.5	0.0123	-0.0322	-0.0176	-0.0213	-0.017	-0.0786	0.0355	-0.0626		-35.5	-0.0197	-0.0343	0.0167	0.0119	0.0287	-0.0078	0.0371	0.025
-35.9	0.0438	0.0155003	0.0119003	-9.99884e-05	0.0436	-0.0893997	-0.0211002	-0.0375003		-35.4	0.0119	-0.0287	-0.0411	-0.0166	-0.0118	-0.082	0.0359	-0.0514		-35.4	-0.0273	-0.0377	0.0298	0.0068	0.0219	-0.0096	0.0466	0.0239
-35.8	0.0387	0.0165	0.0223	-0.004	0.0463	-0.0811	-0.0107	-0.0437		-35.3	0.0178	-0.0122	-0.0558	-0.0149	-0.0208	-0.0625	0.0287	-0.0507		-35.3	-0.0273	-0.0315	0.0426	0.0091	0.0219	0.000100003	0.0368	0.0383
-35.7	0.0387999	0.0206001	0.0214003	-0.0115999	0.0477999	-0.0688003	-0.00799993	-0.0395001		-35.2	-0.0016	-0.0054	-0.0724	-0.0293	-0.0174	-0.0562	0.0362	-0.0432		-35.2	-0.0244	-0.0083	0.0443	0.0048	0.0157	-0.008	0.0501	0.0446
-35.6	0.0305	0.0145	0.0276	-0.0073	0.0347	-0.0638	-0.0137	-0.0218		-35.1	-0.014	0.0022	-0.0692	-0.0116	-0.0113	-0.0593	0.0291	-0.0334		-35.1	-0.0295	-0.0018	0.0388	-0.0059	0.0211	-0.0166	0.0488	0.0475
-35.5	0.0294	0.0067	0.0353	-0.0081	0.028	-0.059	-0.0176	-0.011		-35	-0.0221	0.0064	-0.0662	-0.0115	-0.0058	-0.0727	0.0385	-0.0296		-35	-0.0265	0.0135	0.0318	-0.0057	0.0202	-0.014	0.0532	0.0524
-35.4	0.0213003	0.0107	0.0302999	-0.00740004	0.0122003	-0.0695998	-0.0194999	-0.0129999		-34.9	-0.039	0.0162	-0.0628	-0.0093	0.0014	-0.0776	0.0432	-0.018		-34.9	-0.0213	0.01	0.0364	-0.0072	0.0097	-0.0222	0.0542	0.0387
-35.3	0.0259	0.0146	0.0248	-0.0074	0.0148	-0.0721	-0.0187	-0.0074		-34.8	-0.0443	0.0125	-0.0587	-0.0076	-0.0085	-0.0938	0.0412	-0.0033		-34.8	-0.0117	0.0071	0.0306	-0.0098	-0.0151	-0.021	0.0591	0.0464
-35.2	0.0237001	0.00160018	0.00710014	-0.00880008	0.0101	-0.0632003	-0.0183	-0.00879998		-34.7	-0.0408	0.011	-0.0567	-0.0103	-0.000500001	-0.0976	0.0387	-0.014		-34.7	-0.0042	0.0059	0.0278	-0.0134	-0.0054	-0.0253	0.0625	0.0472
-35.1	0.0328	-0.0065	0.0015	-0.0185	0.0037	-0.0698	-0.028	-0.0025		-34.6	-0.0483	0.0127	-0.0503	-0.0131	-0.0079	-0.0946	0.0288	-0.0207		-34.6	-0.0017	0.0061	0.0223	-0.0149	-0.0006	-0.0236	0.0447	0.0505
-35	0.0293	-0.0157	-0.007	-0.0244	0.0116	-0.0723	-0.0317	0.0109		-34.5	-0.0557	0.0135	-0.045	-0.0163	-0.0073	-0.1095	0.0362	-0.0286		-34.5	-0.0005	0.0041	0.0204	-0.0163	-0.000799999	-0.0251	0.0407	0.0551
-34.9	0.0288	-0.0208998	-0.00630013	-0.0287999	0.00750001	-0.0555002	-0.0255001	0.00710005		-34.4	-0.07	0.0313	-0.048	-0.0222	-0.0063	-0.1128	0.0225	-0.0241		-34.4	-0.0009	0.0057	0.0235	-0.0203	0.000300002	-0.0344	0.033	0.0588
-34.8	0.0261	-0.0295	-0.0038	-0.0294	-0.0051	-0.0513	-0.0229	0.0034		-34.3	-0.0699	0.0287	-0.0442	-0.0332	0.0078	-0.1148	0.0162	-0.0268		-34.3	-0.0047	-0.000800001	0.0142	-0.0245	0.0015	-0.0331	0.0429	0.0573
-34.7	0.0311998	-0.0368	0.0043996	-0.0366999	-0.0022999	-0.0450001	-0.0197001	0.0102999		-34.2	-0.0771	0.0345	-0.0522	-0.0337	0.0168	-0.1227	0.0119	-0.0281		-34.2	-0.0042	-0.0076	0.0154	-0.0279	0.0032	-0.04	0.049	0.0457
-34.6	0.0186	-0.0249	0.0127	-0.0447	-0.0128	-0.0476	-0.0141	0.0125		-34.1	-0.0789	0.035	-0.0651	-0.0344	0.0199	-0.1275	0.014	-0.0301		-34.1	0.0068	-0.009	0.0316	-0.0262	0.0052	-0.0429	0.0435	0.0577
-34.5	0.0104	-0.0353	0.0081	-0.0368	-0.0234	-0.0507	-0.0052	0.0063		-34	-0.0684	0.035	-0.0498	-0.04	0.0145	-0.1363	0.0093	-0.0407		-34	0.0173	-0.0031	0.0437	-0.0305	0.0036	-0.0498	0.0507	0.0546
-34.4	-0.0066999	-0.0387	0.00679986	-0.0352003	-0.0254001	-0.0495003	-0.00600031	0.0097997		-33.9	-0.0667	0.0249	-0.0499	-0.0267	0.0209	-0.1472	0.0188	-0.0375		-33.9	0.0205	-0.0072	0.0443	-0.0331	0.0004	-0.0507	0.0633	0.0649
-34.3	-0.0293	-0.0489	0.0185	-0.0177	-0.0215	-0.0412	0.0033	0.0149		-33.8	-0.0571	0.0195	-0.0473	-0.0238	0.022	-0.1395	0.0427	-0.0226		-33.8	0.0268	-0.0076	0.034	-0.0489	-0.0031	-0.0506	0.0757	0.0619
-34.2	-0.0438996	-0.0557999	0.0252999	-0.0216	-0.0227999	-0.0364002	-0.0196995	0.0207998		-33.7	-0.0433	0.0189	-0.0542	-0.0287	0.0263	-0.1322	0.0429	-0.0194		-33.7	0.0322	-0.0074	0.029	-0.0553	-0.0025	-0.0471	0.0745	0.068
-34.1	-0.061	-0.0566	0.028	-0.0285	-0.0182	-0.0351	-0.0304	0.0145		-33.6	-0.0402	0.0242	-0.0515	-0.0224	0.0294	-0.1294	0.0435	-0.0228		-33.6	0.0313	-0.0176	0.026	-0.0563	-0.0061	-0.0492	0.0679	0.0782
-34	-0.0571	-0.064	0.0335	-0.0417	-0.0178	-0.0386	-0.0338	0.0149		-33.5	-0.0253	0.0262	-0.0458	-0.0304	0.0247	-0.128	0.0324	-0.0297		-33.5	0.0339	-0.0193	0.0169	-0.0547	-0.0065	-0.055	0.0697	0.0621
-33.9	-0.0525003	-0.0657999	0.0276001	-0.0435001	-0.0266999	-0.0497996	-0.0620998	0.0170999		-33.4	-0.0154	0.0305	-0.0457	-0.033	0.0258	-0.1258	0.0167	-0.0329		-33.4	0.0414	-0.0237	0.0237	-0.0489	-0.0073	-0.0514	0.0704	0.0481
-33.8	-0.0259	-0.0589	0.0186	-0.0504	-0.0261	-0.0512	-0.0759	0.0155		-33.3	-0.0163	0.0256	-0.0393	-0.0328	0.0186	-0.1192	0.0071	-0.0168		-33.3	0.0431	-0.0193	0.0252	-0.0442	-0.0171	-0.0492	0.0715	0.0361
-33.7	-0.0178001	-0.0519	0.00250046	-0.0627997	-0.0269999	-0.0620998	-0.0845997	0.0144004		-33.2	-0.0128	0.0258	-0.0392	-0.0416	0.0106	-0.1114	0.0168	-0.0195		-33.2	0.0394	-0.0255	0.0237	-0.0458	-0.0224	-0.0473	0.0656	0.019
-33.6	-0.0052	-0.0532	-0.0097	-0.0579	-0.0281	-0.0614	-0.0675	0.0179		-33.1	-0.0122	0.0294	-0.0376	-0.0334	0.0106	-0.1054	0.0448	-0.0227		-33.1	0.0363	-0.0249	0.0217	-0.0447	-0.022	-0.0514	0.0523	0.0179
-33.5	0.0138	-0.0682	-0.0105	-0.0583	-0.0251	-0.0661	-0.0478	0.013		-33	-0.0139	0.027	-0.0338	-0.0365	0.0073	-0.1152	0.0349	-0.0427		-33	0.0381	-0.0285	0.0157	-0.036	-0.0216	-0.0554	0.0589	0.0096
-33.4	0.0202999	-0.0663998	-0.0166998	-0.0478001	-0.0273	-0.0678998	-0.0271013	0.0134004		-32.9	-0.0108	0.0315	-0.0441	-0.0309	0.007	-0.1237	0.0429	-0.037		-32.9	0.0378	-0.0275	0.014	-0.0428	-0.0231	-0.0539	0.061	-0.000700001
-33.3	0.0399	-0.0653	-0.019	-0.0517	-0.0244	-0.0742	-0.0328	0.0165		-32.8	-0.0177	0.0344	-0.0325	-0.0257	0.0077	-0.1238	0.0145	-0.0495		-32.8	0.0332	-0.0273	0.0153	-0.037	-0.0185	-0.0515	0.0665	-0.0036
-33.2	0.0354	-0.0754997	-0.0269998	-0.0461	-0.0149	-0.0725001	-0.0346007	0.00810051		-32.7	-0.0121	0.0445	-0.0325	-0.0245	0.0103	-0.1372	0.0197	-0.055		-32.7	0.0312	-0.0281	0.0222	-0.0288	-0.0208	-0.0466	0.0708	0.0019
-33.1	0.0459	-0.0843	-0.0297	-0.0389	-0.022	-0.0777	-0.0349	0.0115		-32.6	-0.0084	0.0435	-0.0274	-0.0194	0.0053	-0.1337	0.0223	-0.0598		-32.6	0.0283	-0.0279	0.0239	-0.0326	-0.023	-0.0422	0.0706	0.0039
-33	0.0588	-0.0747	-0.0392	-0.0394	-0.0261	-0.0771	-0.0236	0.0071		-32.5	-0.0035	0.0455	-0.0256	-0.0238	0.003	-0.1373	0.0471	-0.0673		-32.5	0.0305	-0.0336	0.0264	-0.0315	-0.0186	-0.0396	0.0608	0.0086
-32.9	0.0646	-0.0749999	-0.0384	-0.0407	-0.0177	-0.0794	-0.0102011	0.00910013		-32.4	0.0034	0.0485	-0.0272	-0.0245	0.0048	-0.1312	0.0497	-0.0699		-32.4	0.0328	-0.0229	0.0242	-0.0345	-0.0174	-0.0344	0.0591	-0.0076
-32.8	0.0685	-0.0756	-0.0429	-0.0448	-0.0141	-0.077	0.0193	0.015		-32.3	0.0026	0.0516	-0.029	-0.0237	0.0004	-0.1295	0.0382	-0.0562		-32.3	0.035	-0.0225	0.0177	-0.0234	-0.0189	-0.0235	0.0538	-0.02
-32.7	0.0780997	-0.0830999	-0.0414999	-0.0457998	-0.00680013	-0.0737001	0.0469992	0.0352		-32.2	0.0162	0.0498	-0.0275	-0.0283	0.0044	-0.127	0.0579	-0.0437		-32.2	0.0351	-0.026	0.0222	-0.0224	-0.0218	-0.0215	0.0459	-0.0343
-32.6	0.0849	-0.0831	-0.0375	-0.0398	-0.0062	-0.0719	0.0613	0.052		-32.1	0.0276	0.0548	-0.0245	-0.0208	0.0134	-0.1222	0.0489	-0.0255		-32.1	0.0408	-0.031	0.0146	-0.0339	-0.0219	-0.0251	0.0363	-0.0276
-32.5	0.1003	-0.0772	-0.0395	-0.0376	-0.0025	-0.0765	0.0475	0.0404		-32	0.0242	0.0549	-0.0287	-0.0252	0.0121	-0.1158	0.0272	-0.0257		-32	0.0462	-0.0301	0.0081	-0.0397	-0.0242	-0.0315	0.0285	-0.0184
-32.4	0.0999001	-0.0761	-0.0393	-0.0382999	-0.000499981	-0.0818998	0.0396003	0.0333		-31.9	0.0224	0.054	-0.0297	-0.0338	0.0122	-0.103	0.0341	-0.0321		-31.9	0.0467	-0.0295	0.0051	-0.037	-0.0189	-0.0352	0.0353	-0.012
-32.3	0.1134	-0.0723	-0.0436	-0.0317	0.0033	-0.0899	0.0112	0.0087		-31.8	0.0124	0.058	-0.0402	-0.0394	0.0236	-0.0992	0.0433	-0.0197		-31.8	0.0494	-0.0255	-0.000499999	-0.0266	-0.0169	-0.0352	0.0421	-0.0163
-32.2	0.1098	-0.0724997	-0.0459998	-0.0271999	0.00359987	-0.0885999	-0.00329953	-0.00619975		-31.7	0.0023	0.062	-0.0399	-0.0379	0.0229	-0.097	0.0145	-0.0027		-31.7	0.0547	-0.0174	0.0047	-0.0306	-0.0226	-0.0388	0.0523	-0.0195
-32.1	0.0902	-0.0805	-0.0495	-0.0234	0.0033	-0.0824	-0.0144	-0.0146		-31.6	-0.0066	0.0578	-0.0297	-0.0374	0.0197	-0.101	0.0278	-0.006		-31.6	0.0527	-0.0226	0.0114	-0.0312	-0.0245	-0.0398	0.0557	-0.0299
-32	0.0774001	-0.0765	-0.0482	-0.0255999	0.00840007	-0.0824	-0.0263996	-0.0337003		-31.5	-0.0181	0.0486	-0.0206	-0.0318	0.0132	-0.1035	0.0127	0.0048		-31.5	0.0582	-0.0238	0.0216	-0.0196	-0.0162	-0.0442	0.0693	-0.035
-31.9	0.0724001	-0.0831999	-0.0491	-0.0282999	0.00370005	-0.0874999	-0.0203998	-0.0388002		-31.4	-0.0259	0.041	-0.0203	-0.0269	0.0063	-0.0982	0.0166	-0.005		-31.4	0.0602	-0.0299	0.0193	-0.0186	-0.0195	-0.0479	0.0724	-0.0476
-31.8	0.0595	-0.0778	-0.0464	-0.0228	0.0035	-0.0908	-0.0328	-0.0363		-31.3	-0.0354	0.028	-0.0135	-0.0332	0.0053	-0.0989	0.0145	0.0029		-31.3	0.0606	-0.0341	0.0242	-0.0197	-0.0183	-0.0461	0.0703	-0.0612
-31.7	0.051	-0.0761001	-0.0384001	-0.0144001	0.00649996	-0.0947999	-0.0464999	-0.0293002		-31.2	-0.0297	0.0197	-0.0077	-0.0262	-0.0056	-0.0985	0.0077	-0.0085		-31.2	0.06	-0.0356	0.0248	-0.0215	-0.0141	-0.0521	0.0626	-0.0475
-31.6	0.0404001	-0.0706001	-0.0366	-0.0113001	0.0144999	-0.0834	-0.0415001	-0.0113002		-31.1	-0.0203	0.0049	-0.003	-0.0176	-0.0065	-0.0918	-0.0003	-0.0099		-31.1	0.0622	-0.04	0.0228	-0.0213	-0.0096	-0.0536	0.068	-0.0375
-31.5	0.0312	-0.0559002	-0.0194002	-0.0121	0.0147	-0.0777999	-0.0471	-0.00900017		-31	-0.0193	0.0032	0.0059	-0.0025	-0.0069	-0.0814	-0.0022	-0.0031		-31	0.0521	-0.0376	0.0172	-0.0188	-0.0057	-0.0549	0.0761	-0.0268
-31.4	0.0351999	-0.0446001	-0.0191999	-0.00810006	0.00860007	-0.0754	-0.0495998	0.0128999		-30.9	-0.028	0.0017	0.0104	0.0257	-0.0111	-0.0753	0.0002	-0.016		-30.9	0.0452	-0.0367	0.0199	-0.0122	-0.0072	-0.0503	0.0781	-0.0293
-31.3	0.0304	-0.0439	-0.0176	-0.0057	0.0112	-0.073	-0.0597	0.0179		-30.8	-0.0312	-0.0028	0.0126	0.0259	-0.0102	-0.0759	0.012	-0.019		-30.8	0.0428	-0.0334	0.01	-0.0097	-0.0042	-0.0571	0.0741	-0.0273
-31.2	0.0265002	-0.0392	-0.0169	-0.00710011	0.00950002	-0.0704	-0.0580999	0.0151		-30.7	-0.0374	-0.0116	0.0067	0.0277	-0.0119	-0.0685	0.01	-0.0065		-30.7	0.0336	-0.0224	0.0125	-0.0027	-0.0044	-0.0595	0.0728	-0.0223
-31.1	0.0223	-0.0268001	-0.00980013	0.00189989	0.01	-0.0635	-0.0513999	0.0251999		-30.6	-0.0429	-0.0116	-0.000100001	0.0237	-0.0145	-0.0663	0.0144	-0.0194		-30.6	0.0285	-0.0166	0.0184	0.0084	0.0004	-0.0637	0.0819	-0.0142
-31	0.00960011	-0.0223	-0.00780004	0.00909993	0.00689995	-0.0548	-0.0492002	0.0195002		-30.5	-0.0487	-0.0098	-0.000500001	0.0176	-0.0167	-0.0652	0.0024	-0.0267		-30.5	0.033	-0.0215	0.0167	0.0131	0.0044	-0.06	0.0852	-0.0061
-30.9	0.0106002	-0.0202001	-0.00999994	0.0100999	0.0119999	-0.0445	-0.0583999	0.0253002		-30.4	-0.0556	-0.0076	-0.0116	0.0092	-0.0198	-0.0644	-0.0041	-0.0364		-30.4	0.0354	-0.0211	0.0164	0.0112	0.0062	-0.0585	0.08	-0.0026
-30.8	0.0116	-0.0278	-0.0047	0.0096	0.0145	-0.0465	-0.0396	-0.0026		-30.3	-0.0581	-0.0028	-0.0106	0.004	-0.0231	-0.0596	0.0131	-0.0378		-30.3	0.033	-0.0188	0.0278	0.0116	0.0042	-0.0626	0.0743	-0.0048
-30.7	-0.00609979	-0.0236001	-0.00100001	0.00360006	0.00940001	-0.0458	-0.0262001	-0.00249997		-30.2	-0.0593	0.0034	-0.0055	-0.0028	-0.0263	-0.0581	0.017	-0.0448		-30.2	0.0317	-0.0178	0.0317	0.009	0.0061	-0.0695	0.066	0.0032
-30.6	-0.0119	-0.0226001	0.0112998	0.00279995	0.0114999	-0.043	-0.0217	-0.00539999		-30.1	-0.0602	0.0134	-0.0077	-0.0157	-0.0252	-0.0548	0.0061	-0.0395		-30.1	0.0337	-0.0164	0.0305	0.0185	0.008	-0.0714	0.0578	0.0059
-30.5	-0.00639993	-0.025	0.0202999	-0.00889981	0.0208999	-0.0369001	-0.0142	-0.00840012		-30	-0.0578	0.0135	0.000799999	-0.0227	-0.0269	-0.0536	0.002	-0.0386		-30	0.0397	-0.0212	0.0364	0.0249	0.008	-0.0715	0.0596	0.0157
-30.4	-0.00379994	-0.0309	0.0347998	-0.00690003	0.022	-0.0313001	-0.0330998	-0.0102001		-29.9	-0.0489	0.0175	0.0028	-0.0198	-0.0207	-0.0512	0.0103	-0.0419		-29.9	0.0377	-0.0151	0.0363	0.0257	0.0096	-0.0712	0.0537	0.0158
-30.3	-0.0068	-0.0383	0.0388	-0.0018	0.0234	-0.0234	-0.04	-0.000999998		-29.8	-0.0505	0.018	0.0111	-0.0183	-0.0183	-0.0544	0.0097	-0.0417		-29.8	0.0435	-0.013	0.0335	0.026	0.0114	-0.0693	0.0521	0.0203
-30.2	-0.0119	-0.0335001	0.0321002	-0.00209997	0.017	-0.022	-0.0194002	-0.00430006		-29.7	-0.0412	0.028	0.0152	-0.0145	-0.0141	-0.0597	0.0111	-0.0401		-29.7	0.0396	-0.0203	0.0336	0.0292	0.0138	-0.0659	0.0541	0.0162
-30.1	-0.012	-0.0421	0.0278	-0.00560001	0.0153	-0.0250999	-0.0149001	0.00429981		-29.6	-0.0388	0.0176	0.0177	-0.0172	-0.0178	-0.0595	0.0138	-0.0278		-29.6	0.0412	-0.0192	0.0325	0.0269	0.0207	-0.0569	0.0475	0.006
-30	-0.00819998	-0.0385	0.0350999	0.00519993	0.0159	-0.0256999	0.000699796	-0.0116998		-29.5	-0.0408	0.0104	0.0123	-0.0265	-0.0243	-0.0635	0.0252	-0.0269		-29.5	0.0465	-0.0218	0.03	0.0279	0.0261	-0.0537	0.0534	0.0033
-29.9	0.00349979	-0.0283001	0.0355001	-0.000399796	0.0189	-0.0177	0.0146001	-0.0169998		-29.4	-0.0427	0.0086	0.0128	-0.0223	-0.0254	-0.0684	0.032	-0.0163		-29.4	0.0521	-0.0186	0.0249	0.027	0.0261	-0.048	0.0555	-0.0022
-29.8	-0.0151	-0.0247	0.0403	-0.0048	0.0183	-0.0194	0.0101	-0.0088		-29.3	-0.0356	0.0109	0.0155	-0.0277	-0.0255	-0.0727	0.0354	-0.0235		-29.3	0.0521	-0.0167	0.0194	0.0345	0.0248	-0.041	0.0518	0.0027
-29.7	-0.00790006	-0.0242	0.045	-0.00879995	0.0239	-0.0209999	-0.00780003	-0.00999977		-29.2	-0.0353	0.0136	0.0106	-0.0291	-0.0281	-0.0718	0.0485	-0.0213		-29.2	0.053	-0.0156	0.023	0.0333	0.024	-0.0321	0.0452	0.008
-29.6	-0.0136999	-0.0173001	0.0483	-0.0115	0.0191	-0.0226	-0.00700029	-0.0226993		-29.1	-0.0268	0.0169	0.0139	-0.0289	-0.0366	-0.0744	0.0415	-0.0244		-29.1	0.0569	-0.0188	0.0337	0.0335	0.023	-0.032	0.0432	0.0044
-29.5	-0.0123	-0.00730007	0.0509	-0.00530005	0.0192	-0.0190001	-0.00530019	-0.0127997		-29	-0.0143	0.0253	0.0041	-0.0245	-0.04	-0.0776	0.0422	-0.0253		-29	0.0578	-0.0275	0.0342	0.0318	0.0295	-0.0353	0.0324	0.0073
-29.4	-0.0135	-0.00420004	0.0563	-0.00599998	0.0185	-0.0161001	0.00119972	-0.00659976		-28.9	-0.0036	0.0357	0.0096	-0.0288	-0.0419	-0.0803	0.0467	-0.0209		-28.9	0.055	-0.0364	0.0365	0.0378	0.0253	-0.0413	0.022	0.0125
-29.3	-0.0072	-0.0045	0.052	-0.0077	0.0297	-0.0166	-0.0027	-0.0025		-28.8	0.0012	0.0303	0.002	-0.0205	-0.0387	-0.0815	0.0454	-0.0229		-28.8	0.0541	-0.0413	0.0389	0.0331	0.0187	-0.0451	0.0191	0.0101
-29.2	-0.0192999	-0.000500011	0.0454	-0.00300005	0.0317	-0.0168	-0.00710022	0.00149991		-28.7	0.0063	0.0257	0.0016	-0.016	-0.0374	-0.0782	0.0456	-0.0246		-28.7	0.0545	-0.0377	0.0408	0.0243	0.0198	-0.0482	0.0277	0.0091
-29.1	-0.0214999	0.000400002	0.0405001	-0.0126998	0.0284001	-0.014	-0.0193005	-0.0216998		-28.6	0.011	0.0186	0.0022	-0.0187	-0.0381	-0.0709	0.0629	-0.0223		-28.6	0.0566	-0.0325	0.0365	0.0145	0.0173	-0.0529	0.0277	0.0092
-29	-0.0268	-0.00250001	0.0398001	-0.0136	0.0177001	-0.0176	-0.0247004	-0.0373997		-28.5	0.0046	0.0162	0.0029	-0.027	-0.0359	-0.0771	0.0708	-0.0124		-28.5	0.0524	-0.0252	0.0374	0.0132	0.0172	-0.0558	0.0246	0.0129
-28.9	-0.0285	-0.00179995	0.0442999	-0.014	0.0151	-0.0226	-0.0475	-0.0375		-28.4	0.011	0.0269	0.009	-0.0313	-0.0307	-0.0805	0.0459	-0.0208		-28.4	0.0527	-0.0306	0.0335	0.0192	0.0251	-0.0557	0.0271	0.0152
-28.8	-0.0413	-0.0052	0.0426	-0.0111	0.0245	-0.0171	-0.0492	-0.0421		-28.3	0.01	0.027	0.0099	-0.0464	-0.0323	-0.079	0.0399	-0.0252		-28.3	0.0457	-0.0258	0.0356	0.0227	0.0249	-0.0553	0.0245	0.0159
-28.7	-0.0388	-0.0149999	0.0318002	-0.00600008	0.0181001	-0.0111	-0.0529996	-0.0220002		-28.2	0.0166	0.0249	0.0261	-0.0467	-0.0322	-0.076	0.0386	-0.0323		-28.2	0.0361	-0.0291	0.0277	0.0204	0.0246	-0.0553	0.0284	0.0069
-28.6	-0.0364	-0.00969999	0.0324	-0.0113999	0.0213999	-0.00760003	-0.0406997	-0.00960025		-28.1	0.0164	0.0305	0.0275	-0.0483	-0.0282	-0.0778	0.0422	-0.032		-28.1	0.0314	-0.025	0.0213	0.0301	0.025	-0.0472	0.0337	0.0055
-28.5	-0.0319001	-0.0127	0.027	-0.00639999	0.0265999	-0.00420008	-0.0458995	-0.00360007		-28	0.0002	0.0211	0.0182	-0.0445	-0.0299	-0.0758	0.0361	-0.0367		-28	0.0237	-0.0274	0.0182	0.0319	0.0258	-0.0442	0.0399	-0.0034
-28.4	-0.0240001	-0.0230999	0.0252	-0.000700029	0.0295	-0.00569996	-0.0555998	-0.00330018		-27.9	-0.0014	0.0098	0.0107	-0.0387	-0.0305	-0.0746	0.0191	-0.0418		-27.9	0.0259	-0.0172	0.0272	0.0347	0.0311	-0.0447	0.0397	0.0013
-28.3	-0.027	-0.0288	0.0226	0.000100001	0.0331	-0.0078	-0.0576	0.0182		-27.8	-0.0037	0.0075	0.0046	-0.0355	-0.0209	-0.073	-0.0048	-0.0473		-27.8	0.0313	-0.0128	0.0284	0.0301	0.0348	-0.0425	0.041	-0.0049
-28.2	-0.0326	-0.0281001	0.0140001	-0.00339996	0.0327999	-0.00979998	-0.0636995	0.0465993		-27.7	-0.0207	0.0101	0.0082	-0.0298	-0.0161	-0.0715	-0.0251	-0.0572		-27.7	0.0313	-0.0097	0.0299	0.0317	0.032	-0.0425	0.045	-0.0013
-28.1	-0.0405998	-0.0167002	0.00890004	-0.0023001	0.0386	-0.0141999	-0.0734995	0.0545996		-27.6	-0.0189	0.0031	0.013	-0.0229	-0.0162	-0.0685	-0.0438	-0.063		-27.6	0.0421	-0.008	0.0247	0.0361	0.0349	-0.0401	0.0506	-0.0132
-28	-0.0431	-0.0155	0.0103	-0.00480004	0.0380999	-0.0151	-0.0802997	0.0650995		-27.5	-0.0189	-0.0066	0.013	-0.0231	-0.016	-0.0739	-0.0576	-0.0596		-27.5	0.0442	-0.0072	0.0208	0.0302	0.0389	-0.0341	0.0546	-0.0209
-27.9	-0.0418	-0.0111	0.00240015	-0.00430004	0.0368001	-0.0207	-0.0932998	0.0579999		-27.4	-0.0175	-0.0019	0.0119	-0.0167	-0.0162	-0.0822	-0.0611	-0.0581		-27.4	0.0431	-0.0166	0.0213	0.0313	0.0296	-0.0302	0.0592	-0.0241
-27.8	-0.0435	-0.0116	0.0046	-0.000899999	0.0418	-0.0225	-0.0838	0.0402		-27.3	-0.025	-0.0167	0.0056	-0.0137	-0.018	-0.0898	-0.0719	-0.0506		-27.3	0.0458	-0.0212	0.0224	0.0371	0.0224	-0.0282	0.0661	-0.0369
-27.7	-0.0434	-0.0122999	0.00549994	0.000799881	0.0503999	-0.0214	-0.0700004	0.0330999		-27.2	-0.0236	-0.0186	0.000600001	-0.0172	-0.01	-0.0937	-0.0804	-0.0486		-27.2	0.0426	-0.0144	0.0244	0.0429	0.0213	-0.025	0.0736	-0.0351
-27.6	-0.0354001	-0.0138	0.0089	-0.00439995	0.0577999	-0.0187	-0.0407003	0.0261		-27.1	-0.0192	-0.0206	0.0044	-0.0105	-0.0026	-0.0935	-0.0622	-0.0304		-27.1	0.0405	-0.0106	0.0202	0.044	0.0177	-0.018	0.0786	-0.0293
-27.5	-0.0244001	-0.013	0.00960007	-0.0123	0.0590999	-0.0156	-0.0411999	0.0301998		-27	-0.0113	-0.0261	0.0069	-0.0134	0.0043	-0.0995	-0.0467	-0.0243		-27	0.0468	-0.0029	0.0171	0.0355	0.0164	-0.0123	0.0793	-0.0315
-27.4	-0.0227	-0.00330015	0.0117998	-0.00420015	0.0597	-0.0269999	-0.0337002	0.0235001		-26.9	0.0097	-0.0225	0.000700002	-0.0148	0.0013	-0.1009	-0.0205	-0.0146		-26.9	0.0459	-0.0015	0.0201	0.0417	0.012	-0.0122	0.0808	-0.0353
-27.3	-0.0277	-0.0009	0.0123	-0.0055	0.0628	-0.0298	-0.039	0.0239		-26.8	0.0081	-0.029	0.0037	-0.0165	-9.99995e-05	-0.1011	-0.013	-0.0127		-26.8	0.0414	-0.0098	0.0187	0.0433	0.0073	-0.0162	0.0786	-0.0409
-27.2	-0.0338001	0.00889991	0.0133999	0.00909974	0.0618	-0.0343999	-0.0525	0.0240002		-26.7	0.013	-0.0338	0.0074	-0.0205	-0.0011	-0.1068	-0.0235	-0.016		-26.7	0.0378	-0.0074	0.0196	0.0435	0.0016	-0.0111	0.0726	-0.0382
-27.1	-0.0281002	0.0147999	0.0156999	0.0172	0.0625	-0.0355	-0.0369002	0.0170002		-26.6	0.0065	-0.0284	0.0146	-0.0216	-0.0035	-0.1043	-0.0118	-0.0017		-26.6	0.0294	-0.0018	0.0211	0.0387	-0.0085	-0.0158	0.0668	-0.0471
-27	-0.0275	0.0234998	0.012	0.0199999	0.0683999	-0.041	-0.0347001	0.0201999		-26.5	0.0052	-0.024	0.0125	-0.0245	-0.0061	-0.1054	-0.0169	-0.0073		-26.5	0.0234	-0.005	0.0175	0.0372	-0.0075	-0.0152	0.0646	-0.0453
-26.9	-0.0197	0.0234	0.00750011	0.0111001	0.0729	-0.0387	-0.0406999	0.0212		-26.4	-0.0018	-0.0197	0.0097	-0.0281	0.000800001	-0.1021	-0.0193	-0.0107		-26.4	0.018	-0.0029	0.0139	0.0303	-0.007	-0.0146	0.0579	-0.0407
-26.8	-0.0351	0.0289	0.011	0.0021	0.0734	-0.0397	-0.0407	0.0113		-26.3	-0.0023	-0.0126	0.0066	-0.0331	0.0031	-0.092	-0.02	-0.0226		-26.3	0.0157	-0.0017	0.0165	0.0268	-0.0102	-0.0167	0.0592	-0.041
-26.7	-0.0259001	0.0346999	0.0163	0.00699999	0.0734	-0.0479999	-0.0502998	0.00750012		-26.2	-0.0111	-0.0192	0.0035	-0.0346	0.0071	-0.0799	-0.0376	-0.0412		-26.2	0.0144	-0.001	0.0192	0.0233	-0.0089	-0.0157	0.0637	-0.048
-26.6	-0.0139001	0.0280001	0.0128	0.00640006	0.0640003	-0.0437	-0.0337002	0.0112		-26.1	-0.0216	-0.0282	-0.0115	-0.0394	0.0011	-0.074	-0.0487	-0.0432		-26.1	0.0137	-0.0005	0.0208	0.0227	-0.0186	-0.0136	0.0726	-0.054
-26.5	-0.0120999	0.0210001	0.00630004	0.00650016	0.0599001	-0.044	-0.00610028	0.0156001		-26	-0.0319	-0.0378	-0.0153	-0.0431	0.0028	-0.0669	-0.0403	-0.04		-26	0.0127	0.0008	0.0282	0.0332	-0.0202	-0.0226	0.0759	-0.0598
-26.4	-0.0139999	0.00510014	0.00160002	0.00220009	0.0604	-0.0409	-0.000700167	0.0209		-25.9	-0.0434	-0.0322	-0.0089	-0.0448	0.0043	-0.0683	-0.0388	-0.0307		-25.9	0.0135	-0.0031	0.0256	0.029	-0.021	-0.0239	0.083	-0.0541
-26.3	-0.0105	0.0014	0.000599999	-0.0036	0.0555	-0.0431	0.0145	0.0258		-25.8	-0.0629	-0.0231	0.0005	-0.0397	0.005	-0.066	-0.0494	-0.0413		-25.8	0.0082	-0.0035	0.023	0.0257	-0.0182	-0.028	0.0775	-0.0533
-26.2	-0.00140005	0.00490005	-0.00230002	-0.00279996	0.0408001	-0.0465999	-0.00629984	0.0257001		-25.7	-0.0839	-0.0106	0.0045	-0.037	-0.0015	-0.069	-0.0334	-0.047		-25.7	0.0088	-0.0068	0.0206	0.028	-0.0234	-0.0335	0.0749	-0.0515
-26.1	0.0135999	0.00739993	-0.000799905	-0.00899997	0.0435	-0.0510999	-0.0291999	0.0250001		-25.6	-0.0899	-0.0134	-0.0018	-0.0443	-0.0044	-0.066	-0.0252	-0.0549		-25.6	0.0003	-0.0078	0.0215	0.0306	-0.0243	-0.0382	0.0798	-0.0575
-26	0.0294998	0.0105	-0.00379991	-0.015	0.0378001	-0.0566	-0.0158003	0.0295		-25.5	-0.1094	-0.0073	-0.0067	-0.0434	-0.0053	-0.0581	-0.0461	-0.06		-25.5	0.0015	-0.0133	0.0182	0.0358	-0.0267	-0.0351	0.0848	-0.0618
-25.9	0.0483998	0.0146001	0.000499977	-0.0131001	0.0424	-0.0548	-0.0290001	0.0304001		-25.4	-0.1261	-0.007	0.0009	-0.0379	-0.0018	-0.0597	-0.04	-0.0516		-25.4	0.0045	-0.0164	0.024	0.0324	-0.028	-0.0346	0.0888	-0.0611
-25.8	0.0536	0.0111	0.0061	-0.0148	0.0472	-0.0538	-0.022	0.0316		-25.3	-0.1313	-0.0108	-0.0061	-0.0328	0.0045	-0.06	-0.0403	-0.0572		-25.3	-0.0021	-0.0209	0.0185	0.0349	-0.0238	-0.0384	0.0836	-0.0541
-25.7	0.0528	0.0224	0.0103	-0.013	0.0426001	-0.0586999	-0.0100003	0.0334		-25.2	-0.1138	0.0079	-0.0042	-0.0335	0.0028	-0.0586	-0.043	-0.0503		-25.2	-0.0058	-0.018	0.0253	0.0368	-0.0201	-0.0421	0.0815	-0.0546
-25.6	0.0481	0.0388999	0.0153	-0.00920006	0.0414	-0.0542	0.00129994	0.0393		-25.1	-0.1273	0.0108	-0.0063	-0.0402	-0.0048	-0.0525	-0.0223	-0.0526		-25.1	-0.011	-0.0198	0.0288	0.0375	-0.0266	-0.0475	0.0845	-0.0505
-25.5	0.0332001	0.0454	0.0110001	-0.00750002	0.0422001	-0.0505001	-0.000299706	0.0391001		-25	-0.1255	0.0091	-0.0091	-0.0406	-0.0074	-0.0514	-0.0121	-0.0503		-25	-0.0119	-0.0169	0.0251	0.0323	-0.0248	-0.0523	0.091	-0.0371
-25.4	0.0194001	0.0438	0.00980004	-0.0140999	0.041	-0.0572999	0.0154	0.0403001		-24.9	-0.1083	0.0076	-0.0059	-0.0378	-0.0093	-0.0525	-0.0147	-0.0548		-24.9	-0.0114	-0.0128	0.023	0.0268	-0.0209	-0.0493	0.0961	-0.0222
-25.3	0.0172	0.0414	0.0122	-0.014	0.039	-0.0555	-0.000900001	0.043		-24.8	-0.0855	0.014	-0.0137	-0.0418	-0.0077	-0.0515	-0.0214	-0.0584		-24.8	-0.0101	-0.0112	0.0196	0.0205	-0.0279	-0.042	0.0924	-0.0173
-25.2	0.0113	0.0389001	0.0050001	-0.0216999	0.0419	-0.0538	-0.0254996	0.0499999		-24.7	-0.0544	0.0165	-0.0117	-0.0357	-0.0062	-0.0541	-0.0288	-0.0638		-24.7	-0.0177	-0.0145	0.0232	0.0198	-0.031	-0.044	0.0868	-0.0158
-25.1	0.0115999	0.0381	0.00789996	-0.0231	0.0474	-0.0531	-0.0372001	0.0497001		-24.6	-0.0304	0.0259	-0.0146	-0.0369	-0.0068	-0.0529	-0.0278	-0.0561		-24.6	-0.0277	-0.0157	0.0225	0.0099	-0.0239	-0.0434	0.0886	-0.0142
-25	0.00769999	0.0448	0.0136	-0.0287999	0.0494001	-0.0528	-0.0248001	0.0539		-24.5	-0.0192	0.0297	-0.0115	-0.0342	-0.0092	-0.0493	-0.045	-0.0458		-24.5	-0.0392	-0.0147	0.0277	0.0117	-0.0189	-0.0365	0.0853	-0.0096
-24.9	0.00870013	0.0470999	0.0172	-0.0252001	0.0495	-0.053	-0.0436	0.0611999		-24.4	-0.0024	0.0333	-0.0181	-0.0321	-0.0051	-0.043	-0.0655	-0.0484		-24.4	-0.0396	-0.0132	0.0348	0.0136	-0.0187	-0.0349	0.0825	-0.0169
-24.8	0.0045	0.0403	0.0186	-0.0275	0.0539	-0.0497	-0.0391	0.0608		-24.3	0.0194	0.039	-0.0248	-0.0345	-0.0019	-0.0389	-0.08	-0.0619		-24.3	-0.0381	-0.0153	0.0407	0.0142	-0.0156	-0.0397	0.0891	-0.0157
-24.7	0.00309998	0.0387001	0.022	-0.0266	0.0452001	-0.0461	-0.0451997	0.0513		-24.2	0.0327	0.0421	-0.0278	-0.0326	-0.003	-0.0394	-0.0974	-0.0773		-24.2	-0.0365	-0.0173	0.0365	0.0046	-0.014	-0.0381	0.0858	-0.0144
-24.6	-0.0186999	0.0248	0.0238999	-0.0254999	0.0378001	-0.0390001	-0.0580996	0.0548999		-24.1	0.0198	0.0406	-0.0274	-0.0261	0.000300001	-0.0402	-0.071	-0.0787		-24.1	-0.037	-0.0202	0.0368	0.0016	-0.0146	-0.0368	0.0776	-0.0131
-24.5	-0.0361998	0.0224	0.0248	-0.0253999	0.0419999	-0.0407	-0.0670997	0.0558999		-24	0.0305	0.0337	-0.0267	-0.0316	-0.0012	-0.0445	-0.0511	-0.084		-24	-0.0366	-0.0211	0.0387	0.0022	-0.0138	-0.0381	0.0738	-0.0178
-24.4	-0.0672997	0.0143	0.0248999	-0.0272	0.0467999	-0.0431	-0.0726999	0.0656999		-23.9	0.024	0.054	-0.035	-0.0308	0.0025	-0.0467	-0.0519	-0.0834		-23.9	-0.0405	-0.0264	0.0422	-0.0029	-0.012	-0.0385	0.0724	-0.0147
-24.3	-0.0799	-0.0009	0.0244	-0.0216	0.0526	-0.0397	-0.0965	0.0761		-23.8	0.0193	0.0515	-0.0293	-0.0289	0.0022	-0.0441	-0.053	-0.08		-23.8	-0.0463	-0.029	0.0412	0.0016	-0.0137	-0.0391	0.0697	-0.0098
-24.2	-0.0958999	-0.0283999	0.0233	-0.0245	0.0492001	-0.0377	-0.0828	0.0867999		-23.7	0.0105	0.0497	-0.023	-0.0279	0.0026	-0.0403	-0.0561	-0.083		-23.7	-0.0415	-0.0212	0.0418	0.0036	-0.0096	-0.0424	0.0731	-0.0069
-24.1	-0.1091	-0.0383	0.0233	-0.0252	0.0550999	-0.0388999	-0.0635002	0.0878		-23.6	0.0022	0.035	-0.0196	-0.0258	0.0014	-0.0361	-0.0613	-0.0746		-23.6	-0.0431	-0.0165	0.0413	0.0068	-0.0115	-0.0438	0.0687	-0.011
-24	-0.1297	-0.0438999	0.0292	-0.0216001	0.0557999	-0.0349	-0.0443003	0.0799001		-23.5	-0.0105	0.0305	-0.0119	-0.0163	0.0037	-0.0335	-0.0565	-0.0715		-23.5	-0.0439	-0.0163	0.0419	0.0083	-0.0034	-0.0418	0.0691	-0.0073
-23.9	-0.1274	-0.0338999	0.0349999	-0.021	0.0491	-0.0415999	-0.0488999	0.0739001		-23.4	-0.0022	0.0259	-0.0049	-0.0115	0.0036	-0.0275	-0.0586	-0.0749		-23.4	-0.0459	-0.0146	0.0425	0.0044	0.0063	-0.0432	0.0691	-0.0051
-23.8	-0.117	-0.0195	0.0334	-0.0139	0.0549	-0.0383	-0.0372	0.0673		-23.3	-0.008	0.0169	-0.0045	-0.0184	0.0015	-0.0227	-0.0581	-0.0725		-23.3	-0.041	-0.018	0.0445	0.0041	0.0042	-0.0371	0.0627	-0.0076
-23.7	-0.1028	-0.00740015	0.0333	-0.0208999	0.0565999	-0.0416	-0.0372001	0.0677		-23.2	-0.0095	0.016	-0.007	-0.0159	0.0041	-0.0176	-0.051	-0.0758		-23.2	-0.0392	-0.0138	0.0385	0.0061	0.0032	-0.0316	0.0696	-0.0084
-23.6	-0.0841001	0.00529981	0.0312001	-0.0144	0.0577	-0.0403	-0.0282001	0.0665		-23.1	-0.0176	0.0126	-0.0011	-0.0176	0.0092	-0.0154	-0.0489	-0.0706		-23.1	-0.0403	-0.0161	0.0355	-0.0016	0.007	-0.0239	0.0686	-0.0061
-23.5	-0.0672001	0.00329997	0.0251	-0.0176	0.0651999	-0.0379	-0.0351	0.0628		-23	-0.0231	0.0089	-0.000600001	-0.0188	0.0038	-0.0147	-0.0463	-0.0754		-23	-0.045	-0.0151	0.0369	-0.0083	0.0131	-0.0243	0.0643	-0.0019
-23.4	-0.0572	-0.00189993	0.0220001	-0.0120001	0.0734	-0.0380999	-0.0229001	0.0591		-22.9	-0.0252	0.0161	0.0057	-0.0193	-0.004	-0.0038	-0.0396	-0.0745		-22.9	-0.0434	-0.016	0.0373	-0.0047	0.0151	-0.0286	0.0638	-0.0033
-23.3	-0.05	-0.0065	0.0157	-0.005	0.0713	-0.0385	-0.021	0.0545		-22.8	-0.0209	0.0216	0.0114	-0.0235	-0.0058	-0.0099	-0.0434	-0.0762		-22.8	-0.0394	-0.022	0.0356	-0.0019	0.0193	-0.0412	0.0648	-0.0044
-23.2	-0.0488001	-0.00689992	0.0156	0.00379993	0.0702	-0.0428999	-0.0277	0.0526999		-22.7	-0.0263	0.0291	0.0115	-0.0235	-0.0015	-0.0163	-0.0424	-0.0676		-22.7	-0.0407	-0.0203	0.0288	-0.0023	0.0176	-0.0459	0.0613	-0.000199998
-23.1	-0.0476001	-0.0104999	0.0135	0.00259995	0.0716	-0.0421	-0.0327	0.0553		-22.6	-0.0252	0.0219	0.0113	-0.0218	-0.0019	-0.0222	-0.0425	-0.071		-22.6	-0.0411	-0.0212	0.0319	0.000799999	0.0231	-0.042	0.0604	-0.000500001
-23	-0.046	-0.013	0.0141	0.00249999	0.0774	-0.0411	-0.0445998	0.0536		-22.5	-0.0275	0.0225	0.0091	-0.0288	0.0003	-0.0201	-0.043	-0.0686		-22.5	-0.0339	-0.0233	0.0336	-0.0016	0.0292	-0.0389	0.0581	0.000299998
-22.9	-0.0507999	-0.00660005	0.00760001	0.00180003	0.0807	-0.0406	-0.041	0.0531		-22.4	-0.0317	0.0275	0.0039	-0.0287	-0.0006	-0.0266	-0.0397	-0.0631		-22.4	-0.0326	-0.0331	0.0445	-0.0024	0.0208	-0.0408	0.0508	0.0037
-22.8	-0.0499	-0.0014	-0.0016	0.0002	0.0771	-0.0368	-0.0377	0.0443		-22.3	-0.0298	0.0272	0.0011	-0.0283	-0.0001	-0.0293	-0.041	-0.056		-22.3	-0.027	-0.0353	0.0444	-0.0047	0.0265	-0.0485	0.0517	0.0043
-22.7	-0.0476	0.00359996	-0.00649994	-0.000199957	0.0735001	-0.0373	-0.0474	0.0473999		-22.2	-0.0284	0.0268	-0.0052	-0.0272	0.0008	-0.0348	-0.0344	-0.0561		-22.2	-0.0277	-0.04	0.0486	-0.0033	0.0236	-0.0526	0.0465	0.002
-22.6	-0.0354	0.00300003	-0.00690002	4.46562e-08	0.0753	-0.0338	-0.0505999	0.0496999		-22.1	-0.0253	0.0298	-0.0066	-0.0257	0.0091	-0.0351	-0.0268	-0.0529		-22.1	-0.0261	-0.0383	0.0436	9.99996e-05	0.0174	-0.0524	0.0409	-0.0022
-22.5	-0.0354	0.0126999	0.000999899	-0.00149996	0.0756	-0.0351	-0.0598999	0.0484		-22	-0.0261	0.0354	-0.0066	-0.024	0.0115	-0.0372	-0.0283	-0.0463		-22	-0.0188	-0.0391	0.0485	-0.0005	0.0221	-0.049	0.0352	-0.0178
-22.4	-0.0324	0.0174999	0.00260002	-0.00709993	0.0766	-0.0328001	-0.0671	0.0464		-21.9	-0.0248	0.0419	-0.0108	-0.0292	0.0111	-0.0356	-0.0306	-0.0544		-21.9	-0.0175	-0.0435	0.0478	0.0081	0.016	-0.0488	0.0416	-0.0229
-22.3	-0.0297	0.0223	0.0049	-0.0101	0.0747	-0.033	-0.0714	0.0454		-21.8	-0.0272	0.041	-0.0099	-0.0299	0.0143	-0.0351	-0.0344	-0.0587		-21.8	-0.0134	-0.0408	0.0439	0.0143	0.013	-0.0558	0.0377	-0.0308
-22.2	-0.0285	0.0197999	0.00189998	-0.00990006	0.0695001	-0.0365	-0.0714	0.0521999		-21.7	-0.0299	0.0482	-0.0161	-0.0232	0.02	-0.037	-0.0373	-0.0629		-21.7	-0.0097	-0.0373	0.0435	0.0142	0.0179	-0.0488	0.0425	-0.0323
-22.1	-0.0222001	0.0242	0.000499987	-0.0151	0.0691	-0.0403	-0.0731999	0.0595999		-21.6	-0.0381	0.0447	-0.0194	-0.0298	0.0192	-0.0353	-0.0338	-0.06		-21.6	-0.0077	-0.0393	0.0398	0.0126	0.022	-0.0485	0.0433	-0.039
-22	-0.0252	0.0167	0.00399997	-0.0207	0.0684	-0.033	-0.0764	0.0678998		-21.5	-0.0485	0.0458	-0.0236	-0.0354	0.021	-0.0376	-0.0233	-0.0549		-21.5	-0.0147	-0.0416	0.036	0.0194	0.0238	-0.0464	0.0459	-0.0383
-21.9	-0.0252	0.0106	0.00799991	-0.0176	0.0646	-0.0334001	-0.0730999	0.0697		-21.4	-0.0525	0.054	-0.0192	-0.0404	0.0192	-0.0392	-0.0191	-0.0491		-21.4	-0.0075	-0.0469	0.0324	0.019	0.0312	-0.0516	0.037	-0.0457
-21.8	-0.0208	0.0196	0.0037	-0.016	0.0587	-0.0422	-0.0762	0.0598		-21.3	-0.0597	0.0576	-0.0174	-0.0332	0.0186	-0.0404	-0.0179	-0.047		-21.3	-0.0117	-0.0411	0.0346	0.0094	0.0237	-0.0486	0.0267	-0.0473
-21.7	-0.0175	0.0275	0.00979995	-0.0131	0.0596	-0.0371001	-0.0717	0.0526001		-21.2	-0.064	0.0622	-0.0145	-0.0321	0.0145	-0.0419	-0.0138	-0.0386		-21.2	-0.0099	-0.0425	0.0316	0.0065	0.024	-0.0465	0.0226	-0.0446
-21.6	-0.0127001	0.0252	0.0151	-0.00980003	0.0680999	-0.0361	-0.0676001	0.0517001		-21.1	-0.0567	0.0648	-0.0119	-0.0247	0.0057	-0.0448	-0.0134	-0.0364		-21.1	-0.0087	-0.0501	0.0356	0.0096	0.0255	-0.0468	0.0197	-0.0419
-21.5	-0.00839999	0.0159	0.0101001	-0.0101	0.0677001	-0.0434	-0.0765999	0.0552		-21	-0.0564	0.0686	-0.019	-0.0261	3.71074e-10	-0.0372	-0.0068	-0.0413		-21	-0.0144	-0.0494	0.0335	0.0127	0.0225	-0.0445	-0.0026	-0.0441
-21.4	-0.00630007	0.0207998	0.0119	-0.0103	0.0675999	-0.0569999	-0.0828999	0.0464001		-20.9	-0.0524	0.0642	-0.0184	-0.0232	-0.0003	-0.0294	-0.0017	-0.0295		-20.9	-0.0132	-0.0597	0.0212	0.0076	0.018	-0.0514	-0.0068	-0.0581
-21.3	0.0013	0.0295	0.0063	-0.0088	0.0704	-0.0547	-0.0771	0.0509		-20.8	-0.0521	0.0715	-0.0116	-0.0073	0.0068	-0.0335	0.0174	-0.0231		-20.8	-0.0038	-0.0699	0.0262	0.0024	0.0022	-0.0494	-0.02	-0.0609
-21.2	-0.00609989	0.0349999	-0.000199985	-0.0106	0.0731	-0.0479	-0.1048	0.0531		-20.7	-0.0405	0.0877	-0.0059	-0.0216	0.0073	-0.0514	0.0251	-0.0225		-20.7	-0.0069	-0.0875	0.0354	-0.0015	-0.0118	-0.0422	-0.0175	-0.0558
-21.1	-0.0188	0.0320001	0.00200004	-0.0208999	0.0807999	-0.0492	-0.1161	0.0417001		-20.6	-0.037	0.0823	-0.0147	-0.0113	0.0046	-0.0589	0.0133	-0.0269		-20.6	-0.0167	-0.1037	0.0335	0.0041	-0.0069	-0.0675	-0.0327	-0.0704
-21	-0.0239	0.0386001	-0.00479999	-0.0138002	0.0827001	-0.0523	-0.1198	0.0436999		-20.5	-0.0321	0.0907	-0.0231	-0.0068	0.0015	-0.0727	0.0059	-0.0038		-20.5	-0.0296	-0.134	0.04	0.0192	-0.0223	-0.0777	-0.0402	-0.091
-20.9	-0.0362	0.0282	-0.0173999	-0.025	0.0740001	-0.0527	-0.1123	0.042		-20.4	-0.0277	0.0816	-0.0056	0.0041	0.000399999	-0.0662	0.0396	0.0183		-20.4	-0.0103	-0.1268	0.0464	0.0255	-0.0289	-0.0811	-0.0671	-0.1017
-20.8	-0.0362	0.0427	-0.0314	-0.0329	0.0665	-0.0473	-0.1018	0.0538		-20.3	-0.0185	0.0671	0.0018	0.0192	-0.0072	-0.0519	0.0496	0.0346		-20.3	0.0046	-0.1044	0.0585	0.0339	-0.0166	-0.0609	-0.0825	-0.0852
-20.7	-0.0417999	0.0543999	-0.0174001	-0.0399999	0.0571002	-0.0387001	-0.0770998	0.0706997		-20.2	-0.0044	0.0931	-0.02	0.0317	0.0164	-0.0507	0.0362	0.033		-20.2	0.0216	-0.1073	0.0473	0.0279	-0.0232	-0.0568	-0.084	-0.1068
-20.6	-0.0177001	0.0717999	-0.0206	-0.0555998	0.0590002	-0.0419	-0.0573999	0.0714001		-20.1	0.0008	0.0781	-0.0429	0.0452	0.0445	-0.0456	0.00110001	0.0103		-20.1	0.0349	-0.086	0.0196	0.0482	-0.0272	-0.0319	-0.0895	-0.0991
-20.5	-0.0235	0.0799	-0.0159001	-0.0599997	0.0768999	-0.0332002	-0.0403	0.0900999		-20	0.0036	0.0534	-0.0623	0.0282	0.07	-0.0424	-0.006	0.0048		-20	0.0154	-0.076	-0.000200001	0.0395	-0.0265	-0.0199	-0.0871	-0.0976
-20.4	-0.0201	0.0705003	-0.0252	-0.0566996	0.0633002	-0.0319998	-0.0342997	0.1157		-19.9	0.006	0.0308	-0.0927	0.0132	0.0626	-0.0568	-0.0463	-0.0168		-19.9	0.0017	-0.0644	-0.0089	0.0477	-0.0248	-0.0173	-0.092	-0.1166
-20.3	-0.0126	0.0681	-0.0236	-0.0404	0.0577	-0.0083	-0.0497	0.1194		-19.8	-0.0095	0.0201	-0.0974	-0.0179	0.0595	-0.0631	-0.048	-0.0326		-19.8	-0.0046	-0.0466	0.0007	0.0422	-0.0091	-0.0244	-0.0963	-0.1275
-20.2	-0.00389979	0.0562006	0.00360021	-0.0397997	0.0538003	0.0105	-0.0515996	0.0967005		-19.7	-0.0129	-0.0081	-0.0662	-0.0404	0.0413	-0.0478	-0.0418	-0.0268		-19.7	0.0011	-0.0322	-0.0024	0.0046	0.0017	-0.038	-0.1057	-0.1306
-20.1	0.00380039	0.0258007	0.0205	-0.0650997	0.0336003	0.00330046	-0.0399	0.0902003		-19.6	-0.0278	-0.0093	-0.0468	-0.0634	0.0353	-0.0434	-0.031	-0.0324		-19.6	0.0072	-0.0049	-0.0135	-0.0174	-0.0053	-0.0275	-0.0816	-0.1252
-20	-0.00849961	0.0167003	0.0272001	-0.0476003	0.00860018	-0.00449956	-0.0177999	0.0720001		-19.5	-0.0275	-0.0349	-0.0526	-0.0771	0.0591	-0.0566	-0.0523	-0.0514		-19.5	0.0106	0.0134	0.0036	-0.0139	-0.0047	-0.0369	-0.0543	-0.1051
-19.9	-0.00659974	0.0119	0.0286001	-0.0310003	-0.0102001	0.00640006	-0.00399986	0.0727998		-19.4	-0.0222	-0.0382	-0.049	-0.0749	0.0751	-0.0335	-0.0742	-0.0625		-19.4	0.028	0.0024	-0.004	-0.0105	0.0096	-0.0395	-0.0571	-0.0852
-19.8	-0.0161	0.0325	0.0416	-0.0321	-0.0254	0.0021	-0.0043	0.0831		-19.3	-0.0182	-0.0347	-0.0503	-0.0802	0.0559	-0.0347	-0.0781	-0.0672		-19.3	0.0203	0.0215	-0.0166	0.0096	-0.0026	-0.0345	-0.0284	-0.0776
-19.7	-0.0144998	0.0230002	0.0410003	-0.0379	-0.0306	0.00439995	-0.00929981	0.0777998		-19.2	-0.000500001	-0.027	-0.0367	-0.0996	0.0649	-0.0479	-0.1008	-0.0968		-19.2	0.0114	0.0226	-0.0231	-0.0075	0.0042	-0.0647	0.0074	-0.0925
-19.6	-0.00299998	0.0122001	0.0436002	-0.0454002	-0.0348	0.0126999	-0.00489991	0.0826001		-19.1	-0.0136	-0.0536	-0.0169	-0.1157	0.0367	-0.0632	-0.0918	-0.1548		-19.1	0.0198	0.0277	-0.0105	-0.0203	0.0078	-0.0599	0.0093	-0.0936
-19.5	0.0015001	0.000499882	0.0669998	-0.0295003	-0.0502999	0.0289998	-0.0170998	0.0725001		-19	-0.00970001	-0.0412	-0.0113	-0.116	0.0361	-0.0692	-0.0841	-0.1829		-19	0.0337	0.0164	0.000599998	-0.0128	0.0259	-0.0488	0.0113	-0.0197
-19.4	-0.00729953	0.00469986	0.0852001	-0.0280001	-0.0605998	0.0289002	-0.0163998	0.0812002		-18.9	-0.00309999	-0.0362	-0.0159	-0.1277	0.0257	-0.0862	-0.0836	-0.2347		-18.9	0.0299	0.0235	0.0224	-0.0046	0.0246	-0.0663	-0.0223	-0.0299
-19.3	-0.0194	-0.0188	0.0915	-0.0192	-0.0575	0.0193	-0.0042	0.1037		-18.8	-0.0119	-0.0179	0.000900001	-0.1171	0.0186	-0.0688	-0.0546	-0.2329		-18.8	0.0269	0.0426	0.0528	-0.0036	0.041	-0.0674	-0.0145	-0.0456
-19.2	-0.0511998	-0.0298	0.0858999	-0.0329	-0.0542003	0.00490003	0.0111998	0.1177		-18.7	-0.0335	-0.0108	0.0156	-0.1096	0.0264	-0.0879	-0.0657	-0.1657		-18.7	-0.0287	0.0513	0.0355	0.000500001	0.041	-0.0848	-0.0356	-0.0854
-19.1	-0.1295	-0.00800049	0.0444	-0.0110004	-0.0445003	-0.0054001	0.0004999	0.132199		-18.6	-0.1017	0.0068	-0.0263	-0.0688	0.0143	-0.1119	-0.0685	-0.125		-18.6	-0.0381	0.0363	0.0248	0.0172	0.0512	-0.0832	-0.0703	-0.1204
-19	-0.2047	0.00759932	0.0818997	-0.00450053	-0.0510001	-0.00820002	-0.0109999	0.169999		-18.5	-0.1858	0.0035	-0.0484	-0.0148	0.0544	-0.1092	-0.0634	-0.0436		-18.5	-0.0852	0.0687	0.0522	0.0256	0.0574	-0.0803	-0.0912	-0.0531
-18.9	-0.1874	-3.47372e-07	0.0805998	-0.0239003	-0.0483003	0.00109999	-0.0335001	0.111901		-18.4	-0.2182	0.0168	-0.0426	0.0178	0.059	-0.1111	-0.0495	-0.0042		-18.4	-0.1188	0.079	0.0689	0.0343	0.0775	-0.0673	-0.0472	0.0666
-18.8	-0.0628	0.0113	0.0645	-0.0206	-0.0268	-0.0101	-0.0351	0.0512		-18.3	-0.2604	-0.0038	-0.0415	0.0122	0.0567	-0.1204	-0.0445	0.0664		-18.3	-0.0936	0.0727	0.0628	0.04	0.0717	-0.0652	0.0483	0.1618
-18.7	-0.00879936	-0.00159994	0.0328001	-0.0433004	-0.0235001	-0.0156999	-0.0372999	-0.0394999		-18.2	-0.2413	-0.0041	-0.0526	-0.0277	0.0213	-0.1362	-0.0589	0.0391		-18.2	-0.0362	0.0558	0.0848	0.0197	0.0152	-0.055	0.0208	0.1182
-18.6	0.0518006	0.0142997	0.0325998	-0.0686	-0.0424998	-0.0225997	-0.0375002	-0.1625		-18.1	-0.1867	-0.0046	-0.0429	-0.0166	0.0311	-0.1245	-0.0603	0.00880001		-18.1	0.0074	0.0497	0.0919	0.0074	0.0215	-0.0637	-0.016	0.0407
-18.5	0.0350005	0.0221001	0.0423994	-0.0501001	-0.0370001	-0.00610036	-0.0539999	-0.2252		-18	-0.1417	0.012	-0.0507	-0.0046	0.059	-0.1117	-0.0793	-0.0217		-18	0.0547	0.0496	0.0393	0.0183	0.036	-0.0566	0.0023	-0.0517
-18.4	-0.0931	0.0108004	-0.00449991	-0.0433001	-0.0135	-0.0191003	-0.0534003	-0.2391		-17.9	-0.1408	0.0162	-0.1036	0.0506	0.0604	-0.1103	-0.0874	-0.063		-17.9	0.0913	0.0082	0.0348	0.0039	0.0182	-0.0406	0.0169	-0.12
-18.3	-0.1128	0.0076	0.0113	-0.0139	-0.0209	-0.0201	-0.0528	-0.1172		-17.8	-0.097	0.0312	-0.1447	0.0998	0.0485	-0.0966	-0.0925	-0.092		-17.8	0.1263	0.003	0.0226	-0.0048	0.0417	-0.0064	0.0132	-0.1414
-18.2	-0.136201	0.0105001	0.0166	-0.0425998	0.000899546	-0.0309001	-0.0333005	-0.0209005		-17.7	0.0452	0.039	-0.1037	0.1337	0.0507	-0.0951	-0.0705	-0.0781		-17.7	0.1115	-0.0162	0.1549	-0.0219	0.0425	0.0448	-0.013	-0.0829
-18.1	-0.1094	0.00430006	-0.0272	-0.0209004	0.0228	-0.0259	-0.0247005	-0.0514992		-17.6	0.1261	0.0302	-0.111	0.1118	0.0668	-0.0389	-0.0462	-0.084		-17.6	0.0969	-0.0098	0.2287	-0.0281	0.0498	0.0635	0.0043	-0.0564
-18	-0.0843018	-0.0219998	0.0186998	0.0102999	0.0245002	-0.0158001	-0.0482999	-0.0801997		-17.5	0.1816	0.0275	-0.0935	0.0892	0.0599	0.031	-0.0317	-0.052		-17.5	0.0863	-0.0046	0.2164	-0.0417	0.0258	0.073	-0.0013	-0.0432
-17.9	-0.019601	-0.0395998	0.00499953	0.00910011	0.0315	-0.0348	-0.0241004	-0.0514001		-17.4	0.1349	0.0154	0.041	0.0639	0.0629	0.0383	-0.0316	-0.0271		-17.4	0.0102	0.0257	0.1689	-0.0598	0.0164	-0.00140001	0.0009	-0.07
-17.8	0.0148	-0.0506	0.0106	0.0153	0.0246	0.0009	0.0368	-0.0263		-17.3	0.0489	-0.0218	0.1324	-0.0035	0.0587	0.0328	-0.0431	-0.0444		-17.3	0.00359999	0.045	0.1191	-0.0559	-0.0269	-0.0389	-0.0072	-0.0847
-17.7	0.011501	-0.0624999	0.106	0.00440026	0.00800008	0.0363001	0.0620994	0.0076		-17.2	-0.0109	-0.0199	0.1794	-0.0468	0.0646	0.0427	-0.0213	-0.0426		-17.2	0.0164	0.0375	0.0165	-0.0585	-0.0245	-0.1557	0.0093	-0.08
-17.6	-0.0185979	-0.0641999	0.2189	-0.0123997	0.0117001	0.0553004	0.0558002	0.0452		-17.1	-0.0827	-0.0244	0.1602	-0.0803	0.0712	-0.0065	-0.024	-0.0647		-17.1	0.000100014	0.0622	-0.0898	-0.054	-0.031	-0.2417	0.000499998	-0.0962
-17.5	-0.0495977	-0.0513	0.236701	-0.0202998	0.00959993	0.1245	0.0502	0.0628002		-17	-0.1394	-0.0202	0.0896	-0.113	0.0753	-0.0818	-0.0429	-0.0757		-17	-0.0157	0.0565	-0.1315	-0.0513	-0.0329	-0.2404	-0.0287	-0.0921
-17.4	-0.0682987	-0.0475004	0.182101	0.000999784	0.00719999	0.157901	0.0314002	0.0759		-16.9	-0.1269	-0.0177	0.0006	-0.1118	0.0548	-0.1736	-0.0443	-0.0728		-16.9	0.0172	0.051	-0.0997	-0.0618	-0.0223	-0.2183	-0.0342	-0.1021
-17.3	-0.0651	-0.0264	0.1776	-0.0101	0.0079	0.1434	0.0111	0.0774		-16.8	-0.0763	0.0069	-0.0721	-0.0474	0.0846	-0.2885	-0.069	-0.0636		-16.8	0.024	0.0318	-0.1149	-0.0572	-0.0064	-0.1159	-0.0435	-0.098
-17.2	-0.148599	-0.000700159	0.1576	-0.00160022	0.00789979	0.0838	-0.00870006	0.0840998		-16.7	-0.0914	0.0047	0.0096	-0.000200001	0.099	-0.2855	-0.0751	-0.0634		-16.7	0.0548	0.0441	-0.006	-0.0489	-0.0221	-0.059	-0.0256	-0.1034
-17.1	-0.180201	0.00639984	0.0905001	-0.0059001	-0.00110002	-0.000299979	-0.0189003	0.0610998		-16.6	-0.2067	0.0102	-0.0076	0.0742	0.0877	-0.1524	-0.0745	-0.0551		-16.6	0.0689	0.0559	0.0227	-0.0442	-0.0253	-0.0105	-0.0035	-0.093
-17	-0.136501	-0.000700155	0.0428998	-0.0186001	0.00869941	-0.0604004	-0.0122005	0.0491997		-16.5	-0.2126	0.0141	0.0029	0.1176	0.0731	-0.1292	-0.0628	-0.0678		-16.5	0.0986	0.0318	0.041	-0.0619	-0.0282	-0.0302	-0.00359999	-0.0899
-16.9	-0.0720016	-0.00429994	0.0345996	-0.0342999	0.0046999	-0.145	-0.00650014	0.0359001		-16.4	-0.1827	0.0079	0.0658	0.1371	0.0332	-0.1198	-0.0594	-0.0905		-16.4	0.12	0.0278	0.0865	-0.0518	-0.0237	0.0011	-0.005	-0.0902
-16.8	-0.0352	-0.0155	0.0028	-0.0266	-0.000800003	-0.1464	-0.0302	0.0359		-16.3	-0.0836	0.0143	0.0572	0.0972	0.023	-0.1439	-0.0789	-0.0894		-16.3	0.1317	0.0258	0.12	-0.0369	0.0107	0.0822	-0.012	-0.0958
-16.7	-0.039701	-0.0435997	0.0253	-0.0266002	-0.0152998	-0.138999	-0.0626	0.0167003		-16.2	0.00460001	0.0307	0.0337	0.0622	0.0362	-0.1315	-0.0551	-0.1007		-16.2	0.0904	0.0203	0.0862	-0.0244	0.0212	0.1286	-0.0284	-0.1103
-16.6	-0.0707007	-0.0565	0.0306999	-0.0600995	0.000399901	-0.0525	-0.0803001	0.0116002		-16.1	0.1042	0.0393	0.000900005	-0.0113	0.0073	-0.1274	-0.0798	-0.0957		-16.1	0.0744	0.0213	0.0856	-0.0023	-0.0246	0.1256	-0.0304	-0.1608
-16.5	-0.0407003	-0.0495	0.00480045	-0.0533999	0.0146999	0.0253995	-0.0858002	0.0224998		-16	0.0941	0.0311	-0.0232	-0.0656	-0.0357	-0.0914	-0.0816	-0.0933		-16	0.0209	0.0166	0.1175	0.0179	-0.0215	0.0366	-0.0271	-0.1983
-16.4	0.00250054	-0.0345003	-0.0052995	-0.00950047	0.000499947	0.0228012	-0.1103	0.00609987		-15.9	0.0633	0.0456	-0.0959	-0.1239	-0.0683	-0.1357	-0.0684	-0.0734		-15.9	0.1049	0.0384	0.0505	0.0392	-0.0114	-0.1062	-0.0429	-0.1926
-16.3	0.0394	-0.0623	-0.0149	-0.0071	0.0156	0.0625	-0.1236	-0.000199999		-15.8	0.0361	0.0551	-0.1509	-0.1216	-0.0468	-0.1649	-0.0503	-0.0594		-15.8	0.0918	0.015	0.0395	0.0345	-0.0088	-0.1787	-0.0341	-0.1764
-16.2	0.0738011	-0.0579003	-0.0452	0.000199617	0.0289	0.0524005	-0.1322	-0.0438		-15.7	-0.0242	0.043	-0.289	-0.1445	-0.0351	-0.245	-0.1027	-0.059		-15.7	0.1227	0.0065	0.0219	0.0091	-0.0119	-0.2523	0.0212	-0.1589
-16.1	0.0917006	-0.0615999	-0.0459999	-0.0257002	0.0395999	0.0439997	-0.1524	-0.0577001		-15.6	-0.1364	0.0416	-0.3193	-0.0843	-0.0096	-0.2253	-0.0876	-0.0575		-15.6	0.0795	-0.0012	0.0013	-0.0109	-0.0124	-0.2836	0.0188	-0.107
-16	0.0136012	-0.0651001	-0.0343991	-0.00380063	0.0818994	-0.0775999	-0.1762	-0.1143		-15.5	-0.1771	0.023	-0.2265	-0.06	0.0207	-0.1633	-0.0709	-0.0689		-15.5	0.1132	0.0023	0.0376	-0.0155	-0.0073	-0.23	0.0171	-0.0714
-15.9	0.0956988	-0.0681001	-0.0296009	-0.0306999	0.0695002	-0.150601	-0.1641	-0.1127		-15.4	-0.2135	0.0258	-0.091	-0.0325	0.0199	-0.0844	-0.0833	-0.052		-15.4	0.0929	0.0164	0.0891	-0.0318	0.0193	-0.132	0.0193	-0.0513
-15.8	0.114	-0.0739	-0.0313	-0.0565	0.0854	-0.1764	-0.1189	-0.0872		-15.3	-0.2157	0.0266	0.0887	-0.0146	-0.0068	-0.0578	-0.0682	-0.0446		-15.3	0.059	0.0219	0.0694	-0.0404	0.0353	-0.0437	0.0194	-0.0508
-15.7	0.0593989	-0.0582	-0.033502	-0.0590997	0.0933998	-0.203402	-0.0840005	-0.0717002		-15.2	-0.1757	0.0218	0.3109	0.001	0.000899998	-0.0323	-0.0345	-0.068		-15.2	-0.0521	0.0311	0.0143	-0.0354	0.0409	0.05	0.0203	-0.0249
-15.6	0.0332983	-0.059	-0.0138014	-0.0569994	0.1058	-0.104902	-0.0698005	-0.0306		-15.1	-0.0479	0.0227	0.3136	0.0157	0.0168	-0.0082	-0.0112	-0.0348		-15.1	-0.0639	0.0349	-0.0442	-0.0368	0.0529	0.0935	0.0196	-0.0074
-15.5	-0.0500008	-0.0566998	-0.0114992	-0.0480998	0.0753004	-0.0989997	-0.0395005	0.0418002		-15	-0.0494	0.0305	0.1875	0.0321	-0.0091	0.0163	0.00940001	-0.0263		-15	-0.0832	0.0366	-0.0823	-0.0444	0.0565	0.1443	0.0412	-0.0403
-15.4	-0.0664003	-0.0569	0.0299006	-0.0369997	0.0600003	-0.0140996	-0.0175003	0.0753002		-14.9	-0.0697	0.0113	0.0745	0.0174	0.0039	-0.0439	0.0447	-0.031		-14.9	-0.0718	0.0539	-0.0787	-0.0474	0.0559	0.1143	0.0515	-0.0882
-15.3	-0.0053	-0.0453	0.0218	0.0065	0.0315	0.0155	-0.0094	0.0844		-14.8	-0.0733	0.0211	0.0677	0.0227	0.022	-0.1219	0.0227	-0.0295		-14.8	-0.0407	0.044	-0.0915	-0.0455	0.0312	0.0496	0.0574	-0.1177
-15.2	-0.011799	-0.0326001	0.047401	0.00290032	-0.00969954	0.148701	0.0122995	0.1087		-14.7	-0.0163	0.04	0.0424	-0.0217	0.0301	-0.09	-0.0098	-0.0611		-14.7	-0.054	0.0503	-0.0669	-0.0306	0.021	0.0332	0.0653	-0.09
-15.1	-0.0710978	-0.0287001	0.0746006	-0.0152002	-0.00499981	0.0641012	0.0229997	0.111		-14.6	-0.034	0.0585	-0.0077	-0.00930001	0.0182	-0.0928	-0.0447	-0.0569		-14.6	-0.0451	0.0702	-0.0637	-0.0297	0.0246	0.0139	0.0613	-0.0773
-15	-0.111099	-0.0444	0.066	0.00959938	0.024	0.0471003	0.00350024	0.0810002		-14.5	-0.01	0.0697	-0.0396	0.009	0.0217	-0.1095	-0.0738	-0.0606		-14.5	-0.0334	0.0692	-0.0498	-0.0128	0.0227	0.0192	0.0576	-0.0841
-14.9	-0.0872001	-0.0210004	0.110699	-0.00820039	0.0160003	-0.00469999	0.0125998	0.0643997		-14.4	-0.00739999	0.0763	-0.0343	0.0319	0.0287	-0.1015	-0.0758	-0.0571		-14.4	-0.0333	0.0646	-0.0801	-0.0039	0.03	0.0236	0.0722	-0.0696
-14.8	-0.0637	-0.0359	0.1039	0.00120001	0.0048	-0.0582	-0.0045	0.0757		-14.3	-0.0148	0.0745	-0.0718	0.0384	0.0497	-0.0928	-0.0896	-0.0531		-14.3	-0.0315	0.0899	-0.0853	-0.0064	0.0174	0.0064	0.0731	-0.0759
-14.7	-0.0726998	-0.0372003	0.0898998	0.0248992	-0.0102	-0.0435007	-0.0305995	0.0626999		-14.2	-0.0389	0.0668	-0.0743	0.0455	0.0398	-0.0908	-0.0989	-0.0637		-14.2	-0.0385	0.097	-0.0689	-0.0117	0.000799994	0.0032	0.0877	-0.0767
-14.6	-0.0733	-0.0438003	0.0976997	0.0190995	-0.00400037	-0.0354001	-0.0559996	0.0760996		-14.1	-0.0348	0.0543	-0.0734	0.0421	0.0447	-0.0696	-0.097	-0.043		-14.1	-0.0328	0.0706	-0.0593	0.00479999	-0.0054	0.0041	0.0973	-0.0863
-14.5	-0.0645007	-0.0405004	0.1001	0.0458995	0.00419958	-0.0200008	-0.0633999	0.121899		-14	-0.0425	0.0513	-0.064	0.0147	0.0671	-0.0514	-0.0776	-0.0606		-14	-0.0407	0.0656	-0.0285	0.0012	-0.0053	-0.0028	0.109	-0.0781
-14.4	-0.0557004	-0.0549001	0.0981995	0.0458	0.00859959	-0.0309002	-0.0263005	0.1616		-13.9	-0.0201	0.0605	-0.0387	0.0115	0.0383	-0.0406	-0.0677	-0.0485		-13.9	-0.0604	0.0712	-0.0221	0.0052	0.02	-0.0131	0.0936	-0.058
-14.3	-0.0578	-0.0588	0.093	0.0254	0.0206	-0.0419	-0.0458	0.1732		-13.8	-0.007	0.0644	-0.0185	0.0092	0.045	-0.0355	-0.0597	-0.0487		-13.8	-0.0355	0.0591	-0.0076	0.00140001	0.0294	-0.0018	0.0826	-0.0393
-14.2	-0.0466006	-0.0569002	0.1171	0.0219003	0.0340999	-0.0584999	-0.0157002	0.1676		-13.7	-0.0389	0.0652	-0.0171	0.0192	0.0202	-0.0441	-0.04	-0.0502		-13.7	-0.0367	0.0585	0.0281	0.0025	0.0392	-0.0068	0.063	-0.0307
-14.1	-0.0400003	-0.0459	0.105	0.0160008	0.0454999	-0.0496001	-0.0341997	0.1403		-13.6	-0.0681	0.0595	-0.0032	0.0243	0.0032	-0.0105	-0.0458	-0.0434		-13.6	-0.0371	0.0565	0.0551	0.0052	0.0165	-0.0296	0.0454	-0.0399
-14	-0.0215005	-0.0176001	0.0924001	0.0171001	0.0533	-0.0465001	-0.0444998	0.1339		-13.5	-0.0554	0.045	0.0041	0.0245	-0.0017	0.0001	-0.0671	-0.0349		-13.5	-0.0106	0.0781	0.058	-0.0081	0.0272	-0.0523	0.0354	-0.0229
-13.9	-0.0232003	-0.00499998	0.0628004	0.0234004	0.0596002	-0.0315002	-0.0453999	0.114		-13.4	-0.0468	0.0211	0.0051	0.0438	-0.0033	0.0115	-0.0686	-0.0177		-13.4	-0.0036	0.0815	0.0549	-0.0286	0.021	-0.0721	0.0169	-0.0241
-13.8	-0.0211	-0.0127	0.0417	0.0344	0.0676	-0.0136	-0.0474	0.0706		-13.3	-0.0424	0.0202	0.0189	0.0356	-0.0195	0.0268	-0.0767	-0.012		-13.3	-0.000699996	0.0713	0.0411	-0.0382	0.026	-0.0797	0.0054	-0.0335
-13.7	-0.0180001	-0.0145996	0.0494	0.0423004	0.0693002	-0.0030001	-0.0488998	0.0401005		-13.2	-0.052	0.0194	0.0364	0.0327	-0.0177	0.0111	-0.0858	-0.0154		-13.2	0.0027	0.0783	0.0367	-0.0296	0.0393	-0.0986	-0.0173	-0.0399
-13.6	-0.0268	-0.0160997	0.0471002	0.0532	0.0763001	-0.0152998	-0.0311999	0.0192003		-13.1	-0.0366	0.0106	0.0402	0.0399	-0.0232	-0.0014	-0.0767	-0.0339		-13.1	0.0148	0.069	0.0401	-0.0286	0.0366	-0.11	-0.0186	-0.0388
-13.5	-0.0363999	-0.00969972	0.06	0.0690002	0.0847001	-0.0244	-0.0308996	0.0188999		-13	-0.0236	0.0172	0.0378	0.0318	-0.0272	-0.000900001	-0.0667	-0.055		-13	0.0355	0.0466	0.0216	-0.017	0.0306	-0.0817	-0.0198	-0.0532
-13.4	-0.0381999	-0.0164998	0.0709	0.0563004	0.0907	-0.0237	-0.0294998	0.0248		-12.9	-0.0281	0.0114	0.0364	0.0268	-0.0251	-0.0125	-0.0578	-0.0531		-12.9	0.0305	0.0474	0.0187	-0.0137	0.0159	-0.0718	-0.011	-0.043
-13.3	-0.0676	-0.0138	0.0787	0.0581	0.0949	-0.0239	-0.0237	0.0394		-12.8	-0.0379	0.0149	0.0196	0.0199	-0.0151	-0.013	-0.0573	-0.0457		-12.8	0.0339	0.0468	0.0239	-0.0216	0.0012	-0.0605	0.0032	-0.06
-13.2	-0.0609001	-0.0146999	0.0791002	0.0498	0.0952001	-0.0241	-0.0288996	0.0407		-12.7	-0.0218	-0.0013	0.0326	0.0264	-0.0168	-0.0157	-0.051	-0.0328		-12.7	0.0466	0.038	0.0245	-0.0425	-0.003	-0.0573	0.0062	-0.0648
-13.1	-0.0391	-0.0113001	0.0811	0.0214003	0.0834002	-0.0278	-0.0187998	0.0420001		-12.6	-0.0307	0.0176	0.0279	0.0162	-0.0039	-0.0194	-0.0403	-0.0294		-12.6	0.0422	0.0455	0.0517	-0.0537	-0.0042	-0.0437	0.0155	-0.0526
-13	-0.0441	-0.00319993	0.0697001	0.0162	0.0687002	-0.0332	-0.0200998	0.0308002		-12.5	-0.0348	0.0227	0.0101	0.0095	0.0089	-0.0264	-0.0297	-0.0176		-12.5	0.0672	0.063	0.0499	-0.0683	0.0008	-0.0349	0.026	-0.0475
-12.9	-0.0333	-0.0203	0.0706999	0.0163002	0.0750001	-0.0479998	-0.0198997	0.0388999		-12.4	-0.0432	0.0084	0.0302	-0.000200003	-1.46611e-09	-0.0301	-0.0469	-0.0213		-12.4	0.0664	0.059	0.0426	-0.0664	-0.0042	-0.0238	0.0273	-0.0399
-12.8	-0.032	-0.0307	0.0505	0.0195	0.0693	-0.0496	-0.0089	0.0428		-12.3	-0.0387	-0.0029	0.0426	0.0058	0.0086	-0.0166	-0.0717	-0.0327		-12.3	0.0641	0.0517	0.0401	-0.0596	-0.0121	-0.0204	0.0313	-0.0532
-12.7	-0.0343999	-0.0414999	0.0452001	0.00240021	0.0496002	-0.0536998	-0.0318997	0.0388001		-12.2	-0.0373	-0.0042	0.0296	0.0216	0.0014	-0.0118	-0.0762	-0.0284		-12.2	0.0462	0.0403	0.0377	-0.0722	-0.0089	-0.007	0.0343	-0.0388
-12.6	-0.0346999	-0.0391001	0.0306002	-0.00769996	0.0671999	-0.0405	-0.0490996	0.0387999		-12.1	-0.0272	-0.0113	0.0352	0.0299	0.0176	0.0022	-0.0888	-0.0269		-12.1	0.0442	0.0207	0.033	-0.0661	-0.0329	-0.0088	0.0289	-0.0286
-12.5	-0.0417999	-0.0428998	0.0171001	-0.0208	0.0669	-0.0355	-0.0525	0.0414999		-12	-0.0424	0.000500001	0.0365	0.0247	0.0311	-0.0026	-0.0668	-0.0309		-12	0.045	0.0149	0.0298	-0.0608	-0.0342	-0.0113	0.0306	-0.0212
-12.4	-0.0429002	-0.0383999	-0.00959977	-0.0249	0.0593999	-0.0282001	-0.0493	0.0518999		-11.9	-0.0478	-0.01	0.036	0.0223	0.0436	1.45519e-11	-0.0634	-0.0262		-11.9	0.0425	0.01	0.0466	-0.0581	-0.0293	-0.0101	0.0489	-0.0014
-12.3	-0.0441	-0.0389	-0.0196	-0.0313	0.0488	-0.0205	-0.0448	0.0584		-11.8	-0.0248	-0.0219	0.0141	0.0276	0.0419	-0.0026	-0.0606	-0.0419		-11.8	0.0396	-0.012	0.0598	-0.0416	-0.0311	0.0017	0.0487	0.0236
-12.2	-0.0395	-0.0318001	-0.0281999	-0.0273001	0.0416999	-0.0111001	-0.0482999	0.0648		-11.7	-0.0228	-0.0367	0.0001	0.0365	0.0511	-0.039	-0.0357	-0.0619		-11.7	0.0093	-0.0269	0.052	-0.0428	-0.0298	0.0098	0.0516	0.015
-12.1	-0.0247001	-0.0233003	-0.0276	-0.0337	0.0406	-0.0129	-0.0469	0.0783001		-11.6	-0.0509	-0.0439	0.0002	0.0275	0.0615	-0.0644	-0.0338	-0.0487		-11.6	-0.000799999	-0.0512	0.0471	-0.0829	0.0044	0.0157	0.063	0.0035
-12	0.00949988	-0.0259	-0.0185999	-0.0225001	0.0389001	-0.0117999	-0.0363002	0.0738003		-11.5	-0.082	-0.0416	-0.0091	0.0223	0.0541	-0.0785	-0.0213	-0.042		-11.5	-0.0194	-0.0142	0.0412	-0.0862	0.013	0.0266	0.0681	0.0186
-11.9	0.0119999	-0.029	-0.0397997	-0.0337	0.0224001	-0.00749998	-0.0413998	0.0796999		-11.4	-0.1534	0.0046	-0.0131	0.041	0.0513	-0.0428	-0.0067	-0.0442		-11.4	-0.0576	0.001	0.0297	-0.0917	0.0338	0.0116	0.0916	0.0089
-11.8	-0.0028	-0.0379	-0.0738	-0.0419	0.0136	0.0167	-0.0382	0.0573		-11.3	-0.1996	0.0209	-0.0211	0.0564	0.055	0.0114	0.005	-0.0415		-11.3	-0.0512	-0.0217	0.0309	-0.0689	0.0389	0.0418	0.0807	0.0095
-11.7	-0.0285997	-0.0180003	-0.1009	-0.0302002	0.0139997	0.0244995	-0.0509001	0.0353999		-11.2	-0.1882	0.0077	-0.0044	0.0472	0.0553	0.0441	0.0028	-0.0329		-11.2	-0.0229	-0.0376	0.0399	-0.0703	0.0507	0.0313	0.0584	0.0088
-11.6	-0.0321004	-0.0162004	-0.1043	-0.0201005	0.00689975	0.0147999	-0.0387005	0.0429995		-11.1	-0.1803	0.0053	-0.0234	0.0452	0.0449	0.0413	-0.0246	-0.0319		-11.1	-0.0113	-0.0416	0.0376	-0.0706	0.0521	0.0011	0.0525	0.0129
-11.5	-0.0401007	-0.0361003	-0.1213	-0.0595998	-0.0151999	0.0124998	-0.0448002	0.0225997		-11	-0.1335	0.0089	-0.0172	0.0407	0.0464	0.0142	-0.0462	-0.0149		-11	0.0157	-0.0318	0.0228	-0.0601	0.0377	-0.0183	0.042	0.0056
-11.4	-0.0326005	-0.0512	-0.105	-0.0529003	-0.0267999	0.00330014	-0.0394	0.0199998		-10.9	-0.0644	0.0252	-0.0216	0.0437	0.0397	-0.0131	-0.0583	-0.0183		-10.9	0.026	-0.0121	0.0146	-0.0748	0.0356	-0.0453	0.0473	-0.001
-11.3	-0.038	-0.0508	-0.0938	-0.0443	-0.0179	0.0048	-0.0225	0.0195		-10.8	-0.0054	0.0473	-0.0438	0.0309	0.0399	-0.03	-0.0734	0.000699999		-10.8	0.0472	0.0227	0.0153	-0.0802	0.0322	-0.0759	0.0394	-0.0137
-11.2	-0.0513	-0.0256	-0.0734003	-0.0557996	-0.0101002	0.0116998	-0.0101998	0.0348998		-10.7	0.0499	0.0485	-0.0408	0.0268	0.0286	-0.0384	-0.103	0.0102		-10.7	0.0862	0.0433	0.0363	-0.085	0.0072	-0.1148	0.0184	-0.0064
-11.1	-0.0803	-0.00950001	-0.0681001	-0.0456002	0.00609978	0.0258999	0.00500021	0.0164004		-10.6	0.0242	0.0623	-0.0408	0.0233	-0.000500001	-0.0738	-0.1246	0.0218		-10.6	0.0762	0.0564	0.0618	-0.0789	0.0172	-0.1451	0.0196	0.000600001
-11	-0.075	-0.0165	-0.0497002	-0.0291999	0.0115001	0.00460008	-0.00189934	0.0215002		-10.5	-0.0503	0.0366	-0.0314	0.0439	-0.0021	-0.0719	-0.1626	0.0226		-10.5	0.0543	0.057	0.0782	-0.0646	0.0132	-0.2011	0.0029	-0.0083
-10.9	-0.0871001	-0.0375997	-0.0357003	-0.0290997	0.0232	-0.0163999	-0.0199993	0.0448997		-10.4	-0.076	0.0618	-0.0308	0.048	-0.0092	-0.0766	-0.1452	0.000299998		-10.4	0.0301	0.022	0.0828	-0.0935	-0.0085	-0.1829	-0.0128	-0.0122
-10.8	-0.0747	-0.0613	-0.0169	-0.0139	0.0353	-0.0365	-0.0098	0.0594		-10.3	-0.0824	0.0585	-0.0232	0.0256	-0.0129	-0.0712	-0.1206	-0.0328		-10.3	0.0259	0.0214	0.0936	-0.085	0.0027	-0.1598	-0.0288	-0.0349
-10.7	-0.0826002	-0.0677998	-0.0027001	-0.00439976	0.036	-0.0564	-0.0299994	0.0701999		-10.2	-0.0556	0.0557	-0.0069	0.0357	-0.0004	-0.0821	-0.0837	-0.0261		-10.2	-0.008	0.0141	0.0877	-0.0959	0.0097	-0.1276	-0.0366	-0.0487
-10.6	-0.0692005	-0.0916995	0.00999999	-0.00269977	0.0316001	-0.0665001	-0.0345995	0.0800997		-10.1	-0.0566	0.0638	-0.0266	0.0105	-0.0151	-0.0691	-0.0645	-0.0247		-10.1	0.0074	0.0126	0.0732	-0.0802	-0.0034	-0.1148	-0.0412	-0.0212
-10.5	-0.0818996	-0.0932997	0.0111002	-0.00959967	0.0341001	-0.0828001	-0.0376998	0.0629004		-10	-0.0663	0.0575	-0.029	-0.025	-0.0124	-0.0706	-0.0565	-0.0379		-10	-0.0006	0.0381	0.0843	-0.0483	-0.0049	-0.0781	-0.0227	0.0032
-10.4	-0.0771994	-0.0576999	-0.00379943	0.00140031	0.0380003	-0.0867999	-0.0180998	0.0543006		-9.9	-0.0678	0.0357	-0.0501	-0.0267	0.0026	-0.0556	-0.0569	-0.0433		-9.9	0.0052	0.0334	0.0707	-0.0349	0.0014	-0.0897	-0.0129	0.0014
-10.3	-0.0907	-0.0453	-0.0062	0.0256	0.0332	-0.0715	-0.016	0.0249		-9.8	-0.0611	0.0427	-0.0362	-0.0233	-0.0012	-0.0611	-0.0525	-0.0531		-9.8	0.013	0.0367	0.0706	-0.0124	0.0035	-0.0852	-0.0229	0.0086
-10.2	-0.089	-0.0253001	-0.0055	0.0237998	0.0311	-0.0780995	0.00489985	0.0496997		-9.7	-0.0519	0.0435	-0.0319	-0.0219	0.0083	-0.0503	-0.0511	-0.0581		-9.7	0.0382	0.0345	0.072	-0.002	0.0003	-0.0846	-0.0285	0.0021
-10.1	-0.0979001	-0.0198004	0.00519973	0.0314998	0.0471998	-0.0593001	0.0196998	0.0622998		-9.6	-0.0368	0.0285	-0.0194	-0.0096	0.0029	-0.0477	-0.0485	-0.0753		-9.6	0.0492	0.031	0.0737	0.0035	0.0153	-0.0828	-0.034	0.0227
-10	-0.0897	-0.0142999	-0.00479981	0.0230002	0.0539002	-0.0461001	0.0144001	0.0706997		-9.5	-0.0255	0.0353	-0.0148	-0.0044	-0.0041	-0.0407	-0.0485	-0.0784		-9.5	0.0496	0.0352	0.0597	0.002	0.0186	-0.0826	-0.047	0.0271
-9.9	-0.0659003	0.000699868	-0.0149999	0.00710013	0.0454001	-0.0320002	0.000400332	0.0488005		-9.4	-0.0207	0.0403	-0.0118	0.000500001	-0.0121	-0.0352	-0.0384	-0.0722		-9.4	0.0512	0.0348	0.0505	0.0148	0.0106	-0.0675	-0.0492	0.0174
-9.8	-0.0406	0.0224	-0.005	0.001	0.0394	-0.0285	0.0081	0.0541		-9.3	-0.0174	0.0331	-0.0115	-0.0028	-0.0206	-0.0254	-0.0465	-0.0679		-9.3	0.037	0.0326	0.0493	0.0286	0.016	-0.0721	-0.0558	0.0232
-9.7	-0.0406	0.0146002	0.00420004	-0.0216999	0.0362002	-0.0345001	0.0078002	0.0369002		-9.2	-0.0127	0.0257	-0.0042	-0.0124	-0.0241	-0.0216	-0.0469	-0.066		-9.2	0.0281	0.0279	0.0388	0.0348	0.01	-0.0677	-0.0467	0.0245
-9.6	-0.0395001	0.0136001	-0.0123998	-0.0410998	0.0321002	-0.0485998	0.00420004	0.0225001		-9.1	-0.0088	0.021	-0.0116	-0.0168	-0.032	-0.0167	-0.0373	-0.0699		-9.1	0.0226	0.0226	0.0387	0.039	-0.0007	-0.055	-0.0503	0.015
-9.5	-0.0384001	0.0288999	-0.0123001	-0.0376001	0.0318001	-0.0397999	0.00729996	0.0378999		-9	-0.0006	0.0275	-0.002	-0.0221	-0.029	-0.0136	-0.0411	-0.0737		-9	0.019	0.0294	0.0443	0.0445	-0.0096	-0.0541	-0.0477	0.0145
-9.4	-0.0365	0.0372999	-0.0124001	-0.0476998	0.0357	-0.0405	0.0207998	0.0496998		-8.9	-0.0052	0.03	0.0018	-0.0276	-0.0262	-0.0176	-0.0464	-0.0715		-8.9	0.0293	0.0311	0.0344	0.0518	-0.0064	-0.0521	-0.0267	0.0078
-9.3	-0.0306	0.0261	-0.0067	-0.0475	0.0388	-0.0389	0.0127	0.046		-8.8	-0.004	0.0355	0.0104	-0.0353	-0.0169	-0.0163	-0.042	-0.0675		-8.8	0.0214	0.0374	0.0277	0.0594	-0.0149	-0.0444	-0.0156	0.0011
-9.2	-0.0163	0.0246	-0.00230002	-0.0383	0.0376001	-0.0352	0.0173	0.0463001		-8.7	-0.0045	0.0323	0.0162	-0.0414	-0.0193	-0.0253	-0.0447	-0.0778		-8.7	0.0259	0.0368	0.0253	0.0642	-0.0173	-0.0305	-0.0112	-0.0084
-9.1	-0.00720003	0.0300001	-0.000399968	-0.0418999	0.0419001	-0.0348	0.0135	0.0508		-8.6	-0.006	0.0368	0.0212	-0.0283	-0.0214	-0.0187	-0.059	-0.0947		-8.6	0.034	0.0307	0.0306	0.0702	-0.0179	-0.0244	-0.0044	-0.0216
-9	0.00200001	0.0427999	-0.00349995	-0.0418	0.041	-0.0362999	0.00310032	0.0602999		-8.5	-0.0043	0.0272	0.0112	-0.0246	-0.015	-0.0146	-0.0621	-0.0801		-8.5	0.0313	0.0194	0.0261	0.0655	-0.0183	-0.0285	0.0147	-0.0257
-8.9	0.0104999	0.0528	-0.0147	-0.0417999	0.0360002	-0.0332	-0.00299978	0.0534002		-8.4	-0.0059	0.0146	0.0132	-0.021	-0.0134	-0.0155	-0.0597	-0.0663		-8.4	0.0351	0.0124	0.0229	0.0634	-0.0179	-0.0293	0.0086	-0.0138
-8.8	0.0191	0.0624	-0.0135	-0.0442	0.0294	-0.0341	0.00100001	0.0483		-8.3	-0.0037	0.0151	0.0187	-0.0218	-0.0066	-0.0166	-0.058	-0.0566		-8.3	0.0363	0.0052	0.0234	0.0563	-0.0157	-0.0267	0.00599999	-0.0104
-8.7	0.0330999	0.0751998	-0.00810009	-0.0534999	0.0219001	-0.0294	-0.00459987	0.0392001		-8.2	0.0069	0.0164	0.0204	-0.021	-0.0042	-0.0067	-0.065	-0.0414		-8.2	0.035	0.0094	0.0177	0.0476	-0.0109	-0.0247	0.0133	-0.009
-8.6	0.0526998	0.0815	-0.00929995	-0.0552	0.0156001	-0.0215	-0.00180002	0.039		-8.1	0.0133	0.0153	0.0161	-0.0223	-0.0026	-0.0066	-0.0663	-0.0333		-8.1	0.033	0.0137	0.0249	0.05	-0.0025	-0.0197	0.0155	-0.0125
-8.5	0.0575999	0.0868999	-0.00980003	-0.0590999	0.0100001	-0.0147001	0.0118999	0.0280002		-8	0.0099	0.0147	0.0201	-0.023	0.0024	-0.0072	-0.0653	-0.0213		-8	0.0359	0.0161	0.0233	0.0515	-0.0023	-0.0206	0.023	-0.0061
-8.4	0.0640999	0.0898	0.000299817	-0.0544001	0.00460001	-0.0214999	0.0106001	0.0215001		-7.9	0.0032	0.0111	0.0298	-0.0218	0.0021	-0.0038	-0.0626	0.000199997		-7.9	0.034	0.0242	0.0242	0.0529	0.0011	-0.0202	0.0201	0.001
-8.3	0.0651	0.0804	-0.0044	-0.0538	0.004	-0.0175	0.0149	0.0221		-7.8	0.0075	0.0053	0.0368	-0.0299	0.0055	0.0059	-0.0763	0.0022		-7.8	0.0337	0.0207	0.0286	0.0473	0.001	-0.0167	0.0205	0.0109
-8.2	0.0546001	0.0681002	-0.0120999	-0.0620999	0.00629997	-0.0112001	0.0138001	0.0301		-7.7	0.0126	0.0083	0.0413	-0.0269	0.0013	0.007	-0.0876	0.000699999		-7.7	0.0266	0.0173	0.0298	0.0443	-0.0009	-0.0201	0.0199	0.0086
-8.1	0.0377001	0.0648	-0.0151	-0.0653999	-0.00109995	-0.00609996	0.0107002	0.0354999		-7.6	0.0096	0.0054	0.0392	-0.0179	-0.0031	0.0107	-0.0904	0.0043		-7.6	0.0326	0.0147	0.0251	0.043	-0.0088	-0.022	0.0231	0.0078
-8	0.0265001	0.0679	-0.0180999	-0.0626	-0.000600029	0.00439992	0.00900007	0.0279002		-7.5	0.0147	0.0081	0.0286	-0.0161	-0.0037	0.0082	-0.1071	0.0109		-7.5	0.028	0.0086	0.0188	0.0499	-0.0087	-0.0221	0.017	0.0016
-7.9	0.0234	0.0615001	-0.0195	-0.0594001	-0.000400023	0.0044	-0.0111998	0.0126003		-7.4	0.0055	0.0059	0.027	-0.0113	-0.0036	0.0094	-0.1108	0.0068		-7.4	0.0322	0.0102	0.0097	0.0425	-0.0048	-0.023	-0.0049	-0.004
-7.8	0.0178	0.0575	-0.0249	-0.0552	0.0004	0.0061	-0.00350001	0.0148		-7.3	-0.0008	0.0015	0.0215	-0.0104	-0.0029	0.008	-0.096	0.0094		-7.3	0.0359	0.0076	0.0051	0.0427	-0.0038	-0.0121	-0.0182	0.0005
-7.7	0.00360016	0.0494	-0.026	-0.0492	0.00259998	0.00360009	0.0107	0.02		-7.2	-0.0041	0.0028	0.0102	-0.009	-0.0043	0.0095	-0.0781	0.0073		-7.2	0.0364	0.0115	0.0129	0.0375	-0.0023	-0.0119	-0.015	3.63798e-12
-7.6	-0.00279988	0.0413001	-0.0226	-0.0439001	0.00389998	0.00589994	0.0302999	0.0191001		-7.1	-0.0048	0.0049	0.0048	-0.0129	-0.0106	0.0164	-0.0605	0.0096		-7.1	0.0281	0.0087	0.0133	0.0358	-0.0032	-0.0168	-0.0243	0.0006
-7.5	0.00100001	0.0322001	-0.0235999	-0.039	0.000400063	0.000200078	0.0478998	0.0297999		-7	-0.0119	0.0037	-0.0017	-0.0125	-0.004	0.0132	-0.0348	0.0013		-7	0.027	0.0082	0.0158	0.0396	-0.0045	-0.011	-0.0103	-0.0144
-7.4	0.00450001	0.0279001	-0.0241	-0.0365001	-0.00659994	0.00159998	0.0655996	0.0308		-6.9	-0.0227	0.003	-0.0047	-0.0086	-0.0017	0.0172	-0.0164	-0.0015		-6.9	0.0219	0.0038	0.0123	0.0345	-0.0049	-0.0032	0.0017	-0.0164
-7.3	0.0022	0.024	-0.0295	-0.0404	-0.0091	-0.0002	0.0612	0.0328		-6.8	-0.0231	-0.001	-0.0115	-0.0139	-0.002	0.022	0.0093	-0.0029		-6.8	0.013	-0.0013	0.0123	0.0303	-0.0069	-0.0039	0.000900001	-0.0165
-7.2	-0.000799878	0.0250999	-0.0332	-0.0399001	-0.00959999	-0.000799975	0.0427996	0.0353999		-6.7	-0.0192	-0.0038	-0.0128	-0.0043	-0.0022	0.0218	0.0213	-0.0081		-6.7	0.0126	-0.0012	0.0125	0.0288	-0.0082	0.0011	0.0019	-0.0187
-7.1	-0.00629992	0.0222	-0.0351	-0.0382	-0.00909999	-0.00439994	0.0185997	0.0342		-6.6	-0.0208	-0.0026	-0.0079	-0.0105	0.0042	0.0221	0.0358	-0.0132		-6.6	0.0145	-0.0024	0.0075	0.0263	-0.0043	0.0048	0.0146	-0.0148
-7	-0.0151999	0.0197	-0.0307	-0.0275001	-0.00939996	-0.00679991	0.00769964	0.0307001		-6.5	-0.0221	-0.012	-0.0126	-0.0059	0.0058	0.0255	0.0373	-0.0153		-6.5	0.015	-0.0047	0.0116	0.019	-0.0049	0.0089	0.03	-0.0106
-6.9	-0.0184999	0.0166	-0.0245001	-0.0259	-0.00320002	0.00459995	0.000799639	0.0294001		-6.4	-0.0229	-0.0127	-0.0174	0.0033	0.0019	0.0261	0.0482	-0.0147		-6.4	0.0133	-0.0034	0.0092	0.0225	-0.006	0.0087	0.0279	-0.0122
-6.8	-0.0209	0.0165	-0.0237	-0.0174	-0.0024	0.0124	-0.0046	0.0317		-6.3	-0.0193	-0.0061	-0.0132	0.0019	-0.0034	0.0221	0.0661	-0.0226		-6.3	0.0083	-0.0033	0.0077	0.0199	-0.0044	0.0025	0.0242	-0.0074
-6.7	-0.0191	0.0173	-0.0254999	-0.0156	-0.000100004	0.018	-0.00870047	0.0264001		-6.2	-0.0178	-0.0077	-0.0185	0.0062	-0.0005	0.0195	0.0884	-0.0274		-6.2	0.0108	-0.0067	0.006	0.0144	-0.0082	-0.0011	0.016	-0.0052
-6.6	-0.0154	0.0156	-0.0195	-0.0116001	0.00219995	0.0222999	-0.0242003	0.0224001		-6.1	-0.0179	-0.0088	-0.0146	0.0064	0.0044	0.015	0.0884	-0.0274		-6.1	0.0103	-0.007	0.0055	0.0135	-0.0137	0.0011	0.0047	-0.0086
-6.5	-0.0225999	0.0107001	-0.0133	-0.0107	0.00299993	0.0211	-0.0358004	0.0263		-6	-0.0209	-0.0129	-0.0159	0.002	-0.0015	0.01	0.0806	-0.036		-6	0.0044	0.0025	0.0083	0.0123	-0.0175	0.0026	0.0027	-0.0142
-6.4	-0.0175001	0.00610003	-0.00260002	-0.0157	0.00489994	0.0167001	-0.0437003	0.0303		-5.9	-0.0192	-0.0142	-0.0091	0.0033	0.0044	0.0082	0.0757	-0.0419		-5.9	0.0003	0.0089	0.017	0.0129	-0.0178	0.0021	0.0006	-0.0189
-6.3	-0.0179	0.0045	-0.0139	-0.015	0.0018	0.0138	-0.0433	0.0257		-5.8	-0.0238	-0.0119	-0.0048	0.002	0.0099	0.0073	0.0518	-0.0273		-5.8	0.004	0.006	0.0178	0.0044	-0.016	0.006	-0.0086	-0.0168
-6.2	-0.0142	0.00480003	-0.0133	-0.0102001	-0.0021	0.0169	-0.0273003	0.0135001		-5.7	-0.0267	-0.0167	-0.0053	-0.0035	0.0134	0.01	0.0355	-0.0377		-5.7	0.0077	0.0015	0.0014	0.0025	-0.0119	0.007	-0.0226	-0.0202
-6.1	-0.0106	0.00330005	-0.0176	-0.0059001	-0.00099997	0.0165	-0.0206002	0.00700017		-5.6	-0.0252	-0.0214	-0.002	-0.0045	0.0124	0.0108	0.0355	-0.0384		-5.6	0.0076	-0.0049	-0.0038	0.0044	-0.0029	0.0057	-0.0277	-0.024
-6	-0.0114	0.0095	-0.0276	-0.0073	-0.0026	0.0216	-0.0133	0.0075		-5.5	-0.027	-0.0274	-0.0041	-0.0082	0.0145	0.0072	0.0241	-0.0329		-5.5	0.0079	-0.0115	-0.0069	0.0025	0.0036	0.0059	-0.0374	-0.0272
-5.9	-0.0215998	0.0152999	-0.0299999	-0.00520006	0.00179986	0.0182001	-0.00909972	0.00510005		-5.4	-0.0219	-0.0194	-0.0056	-0.0141	0.0177	0.0084	0.0194	-0.02		-5.4	0.0066	-0.0089	-0.0052	-0.0013	0.0026	0.0037	-0.0212	-0.0238
-5.8	-0.0253	0.016	-0.0284	0.0018	0.0032	0.0162	-0.0015	0.0035		-5.3	-0.0147	-0.0059	-0.0067	-0.0118	0.0208	0.0071	0.0192	-0.0136		-5.3	0.0004	-0.0086	-0.0108	-0.0025	0.0014	0.0075	-0.0226	-0.0238
-5.7	-0.0196001	0.0171999	-0.0251002	0.00709995	0.000500046	0.0160999	0.000700309	0.0057999		-5.2	-0.0127	-9.99999e-05	-0.0064	-0.0087	0.0143	0.0106	0.0163	-0.0067		-5.2	-0.0041	-0.0089	-0.0152	0.0021	0.0021	0.0056	-0.0163	-0.0217
-5.6	-0.0159	0.0136	-0.0172	0.0099	-0.0015	0.014	0.0003	0.0068		-5.1	-0.0106	0.0002	-0.003	-0.0076	0.0144	0.0129	0.0159	-0.0022		-5.1	-0.0009	-0.002	-0.0103	0.0019	0.0083	0.0004	-0.0137	-0.0177
-5.5	-0.017	0.0092	-0.0065	0.0065	-0.0025	0.0117	-0.0006	0.0083		-5	-0.0136	0.0022	-0.0044	-0.0074	0.0088	0.0146	0.0081	-0.0014		-5	-0.003	0.0024	-0.0067	0.0031	0.0119	-0.002	-0.0078	-0.0164
-5.4	-0.0147001	0.00210003	0.00209979	0.00989978	-0.00600001	-0.000599802	0.00500005	0.00620015		-4.9	-0.0089	0.0031	-0.0045	-0.0033	0.0101	0.0145	0.0063	0.0058		-4.9	-0.0068	0.0067	-0.0064	-0.0001	0.0093	-0.0074	-0.0037	-0.0138
-5.3	-0.0204	-0.0039	0.0064	0.0165	-0.0068	-0.0039	-0.0013	-0.0001		-4.8	-0.0044	0.0019	-0.0047	-0.0011	0.0099	0.0109	-0.0067	0.0058		-4.8	-0.0072	0.0073	-0.0128	0.0005	0.0128	-0.0085	-0.0036	-0.0126
-5.2	-0.0215999	0.00129981	-0.00079984	0.0125999	-0.00769998	-0.00139996	0.00309995	-0.000700019		-4.7	0.0035	0.0037	-0.0028	0.0031	0.0028	0.0149	-0.0139	0.004		-4.7	-0.0071	0.0087	-0.0129	-0.0035	0.0083	-0.0042	-0.0069	-0.0032
-5.1	-0.0209	0.0068	0.0001	0.007	-0.0089	0.002	0.0054	0.0008		-4.6	0.0029	-0.0012	0.0017	0.0038	-0.0014	0.0102	-0.0147	0.007		-4.6	-0.0049	0.0125	-0.0106	-0.0095	0.0034	-0.0033	-0.0089	0.0048
-5	-0.0154	0.0064	0.0016	0.0096	-0.0074	-0.0032	0.0073	-0.0019		-4.5	0.0033	-0.0023	-0.0003	-0.0006	-0.0054	0.005	-0.0175	0.0068		-4.5	-0.0012	0.0065	-0.0079	-0.0086	-0.002	-0.0091	0.0061	0.0058
-4.9	-0.0124002	0.0037001	0.00209993	0.0119999	-0.00399999	-0.00349987	0.00300007	-0.00429986		-4.4	0.0037	-0.0063	-0.0045	0.0039	-0.019	0.0021	-0.015	0.0056		-4.4	-0.0007	0.0004	-0.0135	-0.0108	-0.0041	-0.0096	0.007	0.0097
-4.8	-0.0163	0.0027	0.0012	0.014	-0.0032	-0.0007	0.003	-0.0038		-4.3	0.0119	-0.0107	-0.006	0.0048	-0.02	0.0027	-0.0162	0.0101		-4.3	0.0016	-0.0103	-0.0099	-0.0128	-0.0086	-0.0086	0.0058	0.0108
-4.7	-0.00980013	0.000200263	0.0104999	0.0117001	0.00349991	-0.000299836	0.00479988	-0.00690008		-4.2	0.0184	-0.0079	-0.0034	0.0034	-0.0246	-0.0029	-0.0233	0.0025		-4.2	0.0026	-0.0099	-0.0042	-0.0172	-0.0145	-0.0055	0.0089	0.012
-4.6	0.0003	-0.0016	0.0125	0.0098	0.0027	-0.0022	0.0071	-0.0003		-4.1	0.0143	-0.0071	0.0031	0.0056	-0.0192	-0.0024	-0.0236	-0.0002		-4.1	0.0004	-0.0143	-0.0033	-0.0227	-0.0148	-0.0066	0.0181	0.0042
-4.5	0.0029	-0.0033	0.0222	0.0167	0.004	-0.0019	-0.0039	-0.0027		-4	0.0179	-0.0025	0.0001	0.0033	-0.0268	-0.0078	-0.0264	0.0025		-4	-0.0038	-0.01	-0.0027	-0.0229	-0.0103	0.0007	0.0219	-0.0003
-4.4	0.00839984	-0.00300006	0.0176	0.021	0.00539994	-0.00430009	-0.00609994	-0.00080008		-3.9	0.0203	-0.0046	-0.0065	0.0003	-0.0313	-0.008	-0.0326	0.0045		-3.9	-0.0045	-0.0129	-0.0018	-0.0212	-0.0053	-0.0014	0.0158	0.0016
-4.3	0.0135	-0.0056	0.0151	0.0182	0.0079	-0.0118	-0.0015	0.0048		-3.8	0.0201	-0.0032	-0.0022	-0.003	-0.029	-0.0078	-0.0343	0.0027		-3.8	-0.0006	-0.0174	-0.0009	-0.023	-0.0041	-0.0051	0.0115	0.0051
-4.2	0.0117001	-6.48498e-08	0.00860005	0.0215	0.0119001	-0.00800019	0.00329983	0.00339997		-3.7	0.0212	-0.0026	0.0018	-0.0053	-0.0275	-0.0075	-0.032	-0.0031		-3.7	-0.004	-0.0179	-0.0037	-0.0256	-0.0011	-0.0026	0.0094	0.0014
-4.1	0.0127	0.0014	0.0059	0.0209	0.0155	-0.0018	0.0011	0.0017		-3.6	0.0112	0.0006	0.0037	0.002	-0.0331	-0.0114	-0.0355	-0.0019		-3.6	-0.0043	-0.0166	-0.0012	-0.0331	-0.0049	-0.0026	0.0086	0.0012
-4	0.0068	-0.0009	0.0051	0.0143	0.0176	0.0023	0.0023	6.18456e-11		-3.5	0.0082	-0.0006	0.0108	9.09495e-11	-0.039	-0.0124	-0.0431	-0.0048		-3.5	-0.014	-0.0169	-0.0002	-0.0347	-0.0026	-0.0061	0.0086	-0.0015
-3.9	0.00470007	-0.00310005	0.0105001	0.0100001	0.0286999	5.33655e-08	-0.00369982	-0.00589997		-3.4	0.0149	0.0034	0.0134	0.0034	-0.0357	-0.0153	-0.0449	-0.0043		-3.4	-0.0212	-0.0173	-0.0058	-0.0358	-0.0038	-0.0032	0.0114	-0.0028
-3.8	0.0076	-0.0084	0.007	0.0134	0.034	-0.0012	-0.0061	-0.0113		-3.3	0.0143	0.0054	0.0235	0.0124	-0.0304	-0.0207	-0.0465	-0.0012		-3.3	-0.0178	-0.014	-0.0095	-0.0351	-0.0024	-0.0002	0.0092	-0.0006
-3.7	0.0102	-0.0117999	0.00889998	0.0162	0.0346	0.00179987	-0.00850002	-0.0197998		-3.2	0.0132	0.0046	0.0275	0.0113	-0.0308	-0.0255	-0.0478	0.0025		-3.2	-0.018	-0.0137	-0.0114	-0.0331	-0.0025	-0.003	-0.0013	0.0062
-3.6	0.0217	-0.0115	0.0071	0.0145	0.0285	-0.0031	-0.0036	-0.0211		-3.1	0.014	0.0039	0.0375	0.0091	-0.029	-0.0384	-0.0506	0.0015		-3.1	-0.0108	-0.0133	-0.0164	-0.0379	-0.0002	-0.0101	0.0044	0.0068
-3.5	0.0223	-0.0131	0.0041	0.0096	0.0309	-0.0039	-0.0009	-0.0137		-3	0.0168	0.0025	0.0405	0.0098	-0.0286	-0.0538	-0.0557	0.0047		-3	-0.0054	-0.0104	-0.0104	-0.04	-0.0066	-0.006	0.0088	0.007
-3.4	0.0197	-0.00990015	0.00499991	0.0101	0.0314998	-0.0086998	-0.00189998	-0.00900003		-2.9	0.0219	-0.0006	0.0439	-0.0014	-0.031	-0.0601	-0.0558	0.0088		-2.9	-0.0026	-0.0155	-0.0168	-0.0442	-0.005	-0.006	0.0139	0.0061
-3.3	0.0201	-0.0119	0.003	0.0171	0.0305	-0.0086	0.0019	-0.012		-2.8	0.0248	0.012	0.0518	0.0016	-0.0281	-0.057	-0.054	0.0094		-2.8	0.0008	-0.0133	-0.0104	-0.042	-0.0034	0.003	0.0212	0.0065
-3.2	0.0243	-0.00970002	0.00930015	0.0149001	0.0204	-0.00699995	0.00170006	-0.0153999		-2.7	0.034	0.0136	0.0561	-0.0083	-0.0311	-0.0517	-0.0556	0.0007		-2.7	-0.0016	-0.027	-0.0136	-0.045	0.0024	-0.0015	0.0135	-0.0009
-3.1	0.0261	-0.0162	0.016	0.0063	0.0207	-0.0117	0.002	-0.0185		-2.6	0.0358	0.0197	0.0586	-0.004	-0.0315	-0.0572	-0.0563	-0.0015		-2.6	0.0019	-0.0271	-0.0131	-0.0488	0.002	-0.0064	0.0148	0.0009
-3	0.0216	-0.0093	0.0145	-0.0004	0.0253	-0.0137	0	-0.0164		-2.5	0.0429	0.0087	0.0507	-0.0002	-0.0428	-0.0551	-0.0593	-0.0099		-2.5	0.01	-0.0206	-0.0125	-0.0478	0.0126	-0.0084	0.0155	0.0063
-2.9	0.0175001	-0.0104	0.00980018	-0.00599977	0.0216001	-0.0125	-0.000700015	-0.0155002		-2.4	0.0372	0.0083	0.0509	0.0026	-0.0428	-0.0623	-0.0634	-0.0193		-2.4	-0.000199999	-0.0293	-0.0141	-0.0453	0.0125	-0.0044	0.0093	0.0069
-2.8	0.0244	-0.009	0.0142	-0.0022	0.0194	-0.0116	-0.0028	-0.0226		-2.3	0.0266	0.0057	0.0518	-0.0016	-0.0542	-0.0698	-0.0618	-0.0242		-2.3	0.0045	-0.0261	-0.0196	-0.0359	0.002	-0.0049	0.0145	0.0129
-2.7	0.0207999	-0.0237997	0.0158	-0.00449996	0.0165001	-0.0179999	-0.0054	-0.0233998		-2.2	0.0175	0.014	0.0623	-0.009	-0.0528	-0.0753	-0.0645	-0.0301		-2.2	-0.0006	-0.0305	-0.0106	-0.0243	-0.005	-0.0126	0.0063	0.0152
-2.6	0.018	-0.0244	0.0126	-0.0015	0.0131	-0.0091	-0.0097	-0.0308		-2.1	0.0196	-0.0024	0.062	-0.0045	-0.062	-0.0673	-0.0581	-0.0331		-2.1	-0.0041	-0.0331	0.0088	-0.0282	-0.003	9.99998e-05	0.0192	0.013
-2.5	0.0181	-0.0228	0.0113	-0.0117	0.0222	-0.0089	-0.0166	-0.0283		-2	0.019	0.0004	0.057	-0.0057	-0.0586	-0.0605	-0.0502	-0.0275		-2	-0.0093	-0.0379	0.0133	-0.0368	-0.0104	0.0121	0.0178	0.0048
-2.4	0.0137999	-0.0256998	0.00330025	-0.00949997	0.0160999	-0.0112997	-0.0281999	-0.0193002		-1.9	0.0371	0.0006	0.0512	-0.0116	-0.0479	-0.0599	-0.0636	-0.0376		-1.9	-0.006	-0.0244	0.0206	-0.0304	-0.0154	0.028	0.0268	0.0149
-2.3	0.0231	-0.0254	0.0039	-0.0127	0.0141	-0.0058	-0.0198	-0.0108		-1.8	0.0291	0.0089	0.0554	0.0007	-0.0329	-0.0481	-0.0633	-0.042		-1.8	-0.0047	0.0078	0.0084	-0.0227	-0.007	0.0349	0.0242	-0.007
-2.2	0.0238002	-0.0240001	-0.0164996	-0.0132	0.0233997	-0.000699993	-0.0140002	-0.0031003		-1.7	0.0102	0.0214	0.0545	-0.0226	-0.0316	-0.012	-0.0696	-0.0336		-1.7	0.0195	0.0212	-0.0019	-0.0076	-0.005	0.0367	0.0273	0.0049
-2.1	0.0113	-0.0232	-0.011	-0.015	0.0278	-0.0122	-0.0002	-0.0005		-1.6	0.0069	0.0424	0.066	-0.0396	-0.0262	0.0066	-0.0797	-0.0322		-1.6	0.0066	0.0463	0.0046	-0.0038	0.0139	0.0464	0.0317	0.0005
-2	0.0004	-0.022	-0.0187	-0.0295	0.0223	-0.0061	-0.0223	0.0071		-1.5	0.007	0.0284	0.0953	-0.042	0.0041	0.009	-0.0817	-0.0344		-1.5	0.0098	0.0619	0.0117	-0.0024	0.0237	0.0516	0.0343	0.0041
-1.9	0.0175999	-0.0320002	0.00619976	-0.0314997	0.00840001	0.00169961	-0.0219001	0.0170999		-1.4	0.0034	0.0284	0.1021	-0.042	0.0265	-0.0008	-0.0979	-0.0344		-1.4	0.0124	0.0491	0.0102	0.0074	0.0237	0.0338	0.0431	-0.0085
-1.8	0.0363	-0.041	0.013	-0.0425	-0.0159	-0.0187	-0.0166	0.0091		-1.3	0.0034	0.0364	0.1021	-0.0334	0.0437	-0.0204	-0.0817	-0.0277		-1.3	0.0098	0.0523	0.0117	0.0024	0.0048	0.0338	0.0388	0.0041
-1.7	0.0451994	-0.0395	0.00620034	-0.0429997	-0.0272001	-0.0220999	-0.0118001	0.0114999		-1.2	0.0034	0.0348	0.0953	-0.0363	0.0512	-0.0008	-0.0558	-0.0321		-1.2	-0.0066	0.0491	0.0137	-5.56611e-10	0.0237	0.044	0.0381	-0.0085
-1.6	0.0381	-0.0716	0.0011	-0.0485	-0.0344	-0.0626	-0.0008	0.0167		-1.1	-0.000999998	0.0364	0.0725	-0.0363	0.0717	0.009	-0.0384	-0.0277		-1.1	0.0011	0.0372	0.0152	-0.0024	0.0242	0.0465	0.0374	-0.0123
-1.5	0.03	-0.0701	0.0036	-0.0573	-0.0556	-0.0729	-0.0205	0.0196		-1	-0.011	0.0364	0.0604	-0.0363	0.0717	0.0147	-0.0384	-0.0184		-1	0.0098	0.0254	0.0152	-0.0024	0.0261	0.0465	0.0374	-0.0155
-1.4	0.03	-0.0649	0.0036	-0.0400006	-0.0268007	-0.0501006	-0.0442	0.0317992		-0.900002	-0.0174	0.0348	0.0555	-0.041	0.052	0.009	-0.0384	-0.0277		-0.900002	0.0011	0.025	0.0152	-0.0088	0.031	0.044	0.0343	-0.0123
-1.3	0.0366	-0.0701	-0.002	-0.0132	0.0299007	-0.0459	-0.0656	0.0616		-0.799999	-0.0174	0.0348	0.0555	-0.042	0.052	0.0147	-0.0368	-0.0321		-0.799999	0.0011	0.0244	0.0201	-0.0174	0.031	0.0338	0.0374	-0.0123
-1.2	0.0412	-0.0701	-0.0137987	-0.0221	0.0247002	-0.0313994	-0.0442	0.0616		-0.700001	-0.0174	0.0364	0.0543	-0.042	0.052	0.0147	-0.0346	-0.0344		-0.700001	0.0011	0.025	0.0216	-0.0176	0.031	0.044	0.0374	-0.0123
-1.1	0.0458995	-0.0649	-0.0283	-0.0314001	0.0299007	-0.0202	-0.022	0.0626014		-0.599998	-0.0174	0.0375	0.0555	-0.041	0.0623	0.0166	-0.0338	-0.0321		-0.599998	0.0011	0.0254	0.0216	-0.0174	0.031	0.0465	0.0381	-0.0085
-1	0.0464	-0.0382011	-0.0283	-0.0339	0.0303	-0.0167	-0.0205	0.0663		-0.5	-0.0294	0.0415	0.0555	-0.0363	0.0717	0.0228	-0.0253	-0.0277		-0.5	0.0011	0.0254	0.0201	-0.0088	0.0326	0.0484	0.0388	0.0041
-0.900002	0.0464	-0.0245002	-0.0283	-0.0400006	0.0351	-0.0161998	-0.00229865	0.0663		-0.400002	-0.0346	0.0469	0.0543	-0.0334	0.0955	0.0445	-0.0204	-0.0184		-0.400002	-0.000700005	0.0254	0.0178	-0.0024	0.0369	0.0516	0.0431	0.0158
-0.799999	0.0464	-0.0382011	-0.0283	-0.0339	0.0351	-0.0161998	0.0074	0.0626014		-0.299999	-0.0408	0.0655	0.0543	-0.0182	0.1029	0.0651	-0.007	-0.0181		-0.299999	0.0011	0.0321	0.0178	-5.56611e-10	0.0667	0.054	0.0436	0.0218
-0.700001	0.0464	-0.0385	-0.0291	-0.0339	0.0428013	-0.0087	0.0074	0.0626014		-0.200001	-0.0415	0.083	0.0555	-0.0167	0.1034	0.0754	0.0345	-0.0114		-0.200001	-0.000700005	0.0254	0.0201	0.0024	0.072	0.0542	0.0532	0.0258
-0.599998	0.0464	-0.0382011	-0.0291	-0.0400006	0.0428013	0.0036	0.0134999	0.0663		-0.0999985	-0.063	0.1036	0.0604	0.0011	0.1146	0.0933	0.0675	-0.006		-0.0999985	0.0011	0.0321	0.0216	0.0074	0.083	0.0564	0.128	0.0318
-0.5	0.0458995	-0.0245002	-0.0291	-0.0339	0.0451	0.0180991	0.0307	0.0769		0	-0.0731	0.083	0.0604	0.0214	0.1447	0.1571	0.0802	0.0211		0	0.0098	0.0372	0.0299	0.008	0.0832	0.0883	0.144	0.0584
-0.400002	0.0458995	-0.0198	-0.0283	-0.0314001	0.0565	0.0264002	0.0322015	0.0795997		0.0999985	-0.0731	0.1036	0.0604	0.0351	0.1477	0.2007	0.1927	0.0515		0.0999985	0.0105	0.0372	0.0375	0.0313	0.084	0.0917	0.1532	0.2671
-0.299999	0.0464	0.0017	-0.0209	-0.0228053	0.0617	0.0361003	0.0366	0.0859005		0.200001	-0.0731	0.1044	0.0604	0.043	0.1982	0.3681	0.4059	0.382		0.200001	0.0105	0.0372	0.0426	0.0912	0.1073	0.2412	0.5624	0.5976
-0.200001	0.0458995	0.00920122	-0.0167	-0.0221	0.0675	0.0495	0.0531	0.0876		0.299999	-0.0731	0.1066	0.0604	0.1059	0.2224	0.4291	0.6698	1.4252		0.299999	0.0011	0.0487	0.0439	0.1448	0.1824	0.272	0.8208	1.1998
-0.0999985	0.0442958	0.0189976	-0.0158016	-0.0132	0.0811	0.0603016	0.0935	0.0929		0.400002	-0.0731	0.1067	0.0604	0.1153	0.2313	0.5958	1.1376	2.663		0.400002	0.0105	0.0487	0.0518	0.204	0.2159	0.5974	1.0419	2.4644
0	0.0412	0.025	-0.0137987	-0.0129	0.0875996	0.0604	0.108398	0.1157		0.5	-0.0731	0.1237	0.0604	0.2125	0.2978	0.7969	1.6599	4.0677		0.5	0.014	0.0487	0.0575	0.2227	0.2711	0.7535	1.4531	4.0006
0.0999985	0.0412	0.0423	-0.0137987	0.00290066	0.102903	0.115	0.260697	0.258293		0.599998	-0.0731	0.142	0.0804	0.2279	0.5407	1.0306	2.2704	5.8051		0.599998	0.0192	0.094	0.0593	0.2605	0.3552	0.9651	2.1782	5.683
0.200001	0.0412	0.1464	-0.0137987	0.111499	0.112398	0.2393	0.285	0.8033		0.700001	-0.0731	0.142	0.083	0.2631	0.583	1.2356	2.9495	7.7965		0.700001	0.0196	0.095	0.0663	0.2641	0.4117	1.2075	2.8023	7.5202
0.299999	0.0412	0.148497	-0.0137987	0.1203	0.1466	0.326206	0.530009	1.7067		0.799999	-0.0731	0.142	0.0917	0.2654	0.6274	1.4897	3.6716	9.8171		0.799999	0.0312	0.1009	0.0861	0.2783	0.5376	1.4772	3.5066	9.3166
0.400002	0.039	0.1502	-0.00489474	0.154	0.3671	0.549	1.1219	2.8228		0.900002	-0.0731	0.142	0.0955	0.2737	0.8179	1.83	4.4207	11.7952		0.900002	0.0312	0.1386	0.1022	0.3565	0.743	1.7997	4.2968	11.1145
0.5	0.0222	0.1502	0.00699631	0.1586	0.436204	0.5964	1.8835	4.5731		1	-0.0731	0.142	0.0974	0.2911	0.9488	2.1609	5.231	13.7756		1	0.0312	0.1735	0.1032	0.4179	0.8831	2.0813	5.0726	12.9645
0.599998	0.0215	0.1622	0.0341	0.1666	0.4562	1.1311	2.5467	6.479		1.1	-0.0787	0.1558	0.1162	0.3051	0.9921	2.4425	6.0218	15.6456		1.1	0.0312	0.1747	0.1138	0.4632	0.9907	2.4708	5.8387	14.633
0.700001	-0.0049018	0.1622	0.0547998	0.171401	0.5436	1.3419	3.3466	8.5533		1.2	-0.0971	0.1582	0.1589	0.3649	1.2178	2.7354	6.8139	17.6246		1.2	0.0406	0.1911	0.115	0.5697	1.1777	2.7522	6.6431	16.3023
0.799999	-0.0164	0.1622	0.0614	0.230498	0.732596	1.5711	4.0569	10.6277		1.3	-0.1737	0.1582	0.1827	0.3785	1.4049	3.0473	7.4928	19.372		1.3	0.0406	0.2023	0.1138	0.6127	1.2623	3.0446	7.3574	17.9391
0.900002	-0.0189998	0.1622	0.1027	0.2342	0.9628	1.893	4.9238	12.7383		1.4	-0.1885	0.1558	0.1828	0.4027	1.4691	3.2602	8.2136	21.0748		1.4	0.0312	0.1911	0.115	0.6278	1.2693	3.3195	7.9691	19.5064
1	-0.0189998	0.1622	0.1137	0.2746	1.1946	2.2457	5.7186	14.8589		1.5	-0.1737	0.142	0.1827	0.4764	1.5453	3.6384	8.9377	22.6882		1.5	0.0406	0.2023	0.1545	0.6333	1.3043	3.5729	8.63	21.1091
1.1	-0.0202015	0.173999	0.1224	0.3644	1.2489	2.6385	6.5657	16.9266		1.6	-0.0727	0.1355	0.1828	0.6042	1.6681	3.9431	9.6875	24.305		1.6	0.0435	0.2063	0.1576	0.634	1.378	3.8284	9.2619	22.4744
1.2	-0.0202015	0.1858	0.1308	0.378098	1.3899	3.0019	7.2993	19.0559		1.7	-0.0723	0.142	0.1884	0.6504	1.7361	4.2403	10.379	25.7092		1.7	0.0435	0.2112	0.1607	0.6436	1.5274	4.0853	9.981	23.9389
1.3	-0.0202015	0.1941	0.1384	0.3915	1.4273	3.3902	8.1746	21.163		1.8	-0.0707	0.142	0.1932	0.682	1.8859	4.5598	11.0363	27.1599		1.8	0.0435	0.2135	0.1761	0.6703	1.6797	4.3133	10.6373	25.3297
1.4	-0.03	0.1941	0.1723	0.4028	1.5488	3.8018	9.0298	23.1443		1.9	-0.056	0.1355	0.2346	0.7231	1.9755	4.8928	11.7609	28.5641		1.9	0.0453	0.2221	0.1796	0.7571	1.8204	4.6308	11.2635	26.626
1.5	-0.0202015	0.1941	0.188301	0.4817	1.6796	4.238	9.847	25.0524		2	-0.0549	0.142	0.2815	0.7705	2.0693	5.2229	12.417	29.922		2	0.0453	0.2221	0.201	0.8302	1.9585	4.9795	11.8921	27.8691
1.6	-0.03	0.173999	0.210901	0.515501	1.7684	4.72599	10.6414	26.7812		2.1	-0.0528	0.1558	0.3174	0.8212	2.172	5.5772	13.0165	31.159		2.1	0.0406	0.2135	0.2145	0.8583	2.0738	5.2973	12.5074	29.0716
1.7	-0.0302	0.173999	0.2362	0.6643	1.9113	4.9834	11.3982	28.407		2.2	-0.0528	0.1355	0.3286	0.8875	2.2877	5.9081	13.6493	32.352		2.2	0.0453	0.2112	0.221	0.8905	2.2181	5.608	13.0806	30.2178
1.8	-0.0318	0.197095	0.2401	0.771098	2.0585	5.2333	12.1678	29.8836		2.3	-0.0517	0.1338	0.3316	0.9558	2.4018	6.2083	14.2467	33.4901		2.3	0.0453	0.2063	0.2275	0.9305	2.368	5.8507	13.6451	31.3142
1.9	-0.0302	0.173999	0.2662	0.8307	2.1576	5.555	12.881	31.4192		2.4	-0.0528	0.1242	0.3577	0.9988	2.5037	6.5213	14.7779	34.5819		2.4	0.0309	0.2023	0.2418	0.9941	2.4864	6.108	14.1937	32.3168
2	-0.0202015	0.1622	0.2797	0.9097	2.2509	5.8522	13.616	32.8646		2.5	-0.047	0.1338	0.3684	1.0441	2.6143	6.8189	15.3352	35.5966		2.5	0.0309	0.2112	0.2556	1.0649	2.5959	6.3739	14.7614	33.2475
2.1	-0.0189998	0.1553	0.3058	0.940801	2.3841	6.1988	14.375	34.3147		2.6	-0.0543	0.1414	0.3858	1.0831	2.7309	7.1028	15.8931	36.5562		2.6	0.0351	0.2119	0.2803	1.0994	2.7158	6.653	15.2719	34.2082
2.2	-0.0302	0.1485	0.3185	0.9808	2.5441	6.5128	15.0555	35.7061		2.7	-0.0562	0.1571	0.4046	1.1459	2.8301	7.3912	16.4344	37.4665		2.7	0.0156	0.2149	0.2886	1.1455	2.8274	6.9186	15.8086	35.0723
2.3	-0.0302	0.1369	0.3496	1.0237	2.6647	6.8766	15.733	37.006		2.8	-0.0533	0.1509	0.4297	1.1949	2.9406	7.6759	16.9928	38.3693		2.8	0.0063	0.2281	0.3241	1.1917	2.9253	7.1719	16.3561	35.9173
2.4	-0.0324004	0.1183	0.3713	1.0833	2.7749	7.1912	16.4155	38.2533		2.9	-0.0467	0.1641	0.4681	1.2506	3.041	7.9581	17.537	39.2678		2.9	0.0181	0.2265	0.3506	1.2232	3.0324	7.4278	16.8681	36.7509
2.5	-0.014	0.1111	0.3789	1.1273	2.8978	7.5276	17.0284	39.4133		3	-0.0545	0.1711	0.4631	1.2646	3.1395	8.2411	18.0836	40.0864		3	0.0253	0.2324	0.3616	1.2514	3.1242	7.6643	17.3482	37.5655
2.6	0.0100991	0.120299	0.402599	1.1707	3.0105	7.8629	17.6128	40.5262		3.1	-0.0488	0.1709	0.4714	1.3045	3.2472	8.4946	18.6175	40.9281		3.1	0.0261	0.2509	0.3831	1.3059	3.2	7.9177	17.81	38.3096
2.7	0.0015	0.1353	0.4334	1.2029	3.1342	8.2006	18.2263	41.6026		3.2	-0.0423	0.1784	0.4768	1.351	3.3554	8.749	19.0846	41.6835		3.2	0.044	0.2585	0.4032	1.3503	3.2884	8.1706	18.2843	39.0595
2.8	0.0150998	0.174299	0.4513	1.2708	3.2843	8.5403	18.8147	42.621		3.3	-0.0355	0.1754	0.4778	1.3986	3.445	9.0014	19.5556	42.354		3.3	0.0427	0.251	0.4277	1.3836	3.3711	8.4102	18.753	39.7042
2.9	0.0332	0.168	0.4625	1.303	3.4258	8.8425	19.428	43.6054		3.4	-0.0451	0.1705	0.4847	1.44	3.5461	9.2401	20.0043	42.9655		3.4	0.0484	0.256	0.4346	1.4249	3.4718	8.6449	19.2062	40.325
3	0.0415	0.18	0.4945	1.3482	3.5449	9.15	20.0318	44.5153		3.5	-0.0468	0.1616	0.4937	1.4789	3.6505	9.4854	20.448	43.5836		3.5	0.0529	0.2601	0.4459	1.4681	3.5703	8.887	19.6462	40.9308
3.1	0.0593993	0.1687	0.4835	1.3901	3.6644	9.4186	20.5888	45.3624		3.6	-0.0457	0.1701	0.5124	1.5306	3.7567	9.7384	20.9018	44.193		3.6	0.0547	0.2594	0.456	1.5041	3.6683	9.1227	20.0717	41.5142
3.2	0.061	0.1733	0.494	1.4207	3.7862	9.7192	21.1427	46.2057		3.7	-0.042	0.1717	0.523	1.5736	3.8798	9.9852	21.3581	44.8243		3.7	0.056	0.2645	0.4783	1.5483	3.7621	9.3557	20.4956	42.1207
3.3	0.0641001	0.1925	0.529899	1.4622	3.9071	10.0203	21.7007	47.0058		3.8	-0.0317	0.1742	0.5314	1.6109	3.9873	10.2387	21.7899	45.4134		3.8	0.0591	0.2685	0.4949	1.5846	3.8566	9.5943	20.9001	42.6583
3.4	0.0598	0.21	0.5474	1.5108	4.0209	10.317	22.253	47.8203		3.9	-0.0297	0.1809	0.5568	1.6401	4.0902	10.4857	22.2054	46.0198		3.9	0.0558	0.2757	0.5104	1.6227	3.9422	9.8164	21.3101	43.238
3.5	0.0579	0.2102	0.5497	1.5528	4.1354	10.6079	22.7583	48.5949		4	-0.03	0.1912	0.5707	1.6742	4.1809	10.7243	22.6101	46.5346		4	0.0587	0.2807	0.5313	1.6585	4.0371	10.0421	21.71	43.8031
3.6	0.0678999	0.2177	0.5575	1.5903	4.2523	10.8968	23.2233	49.3378		4.1	-0.0312	0.1975	0.585	1.7131	4.2726	10.9594	23.0128	47.0794		4.1	0.0665	0.2869	0.545	1.6942	4.1329	10.2773	22.0944	44.3133
3.7	0.0675	0.2274	0.5719	1.6412	4.358	11.1612	23.7152	50.0165		4.2	-0.0265	0.2079	0.5957	1.761	4.3705	11.1925	23.4165	47.5716		4.2	0.0655	0.2936	0.5615	1.7374	4.2331	10.5003	22.4737	44.749
3.8	0.0647001	0.2175	0.5851	1.6781	4.4716	11.444	24.2013	50.6813		4.3	-0.0305	0.2131	0.6118	1.8002	4.4614	11.4127	23.8029	48.042		4.3	0.0702	0.3016	0.5792	1.768	4.3202	10.7109	22.8347	45.1919
3.9	0.0629	0.2213	0.6082	1.7263	4.5837	11.7256	24.6611	51.316		4.4	-0.0331	0.2147	0.6226	1.8339	4.5447	11.6273	24.1825	48.4985		4.4	0.0719	0.3019	0.5929	1.7979	4.395	10.9219	23.1771	45.6473
4	0.063	0.2303	0.6143	1.7682	4.7014	12.0022	25.1047	51.919		4.5	-0.0356	0.2274	0.6278	1.876	4.6188	11.8506	24.551	48.9743		4.5	0.067	0.3106	0.6098	1.8323	4.4818	11.1364	23.5314	46.0624
4.1	0.0736998	0.2293	0.6236	1.8048	4.808	12.2685	25.5589	52.4782		4.6	-0.036	0.2422	0.6295	1.9085	4.7151	12.0661	24.9156	49.4159		4.6	0.0645	0.3173	0.6267	1.8679	4.5641	11.3476	23.8898	46.4879
4.2	0.0687	0.2404	0.6391	1.856	4.905	12.5402	25.998	53.0352		4.7	-0.0332	0.2512	0.6306	1.9462	4.809	12.268	25.2608	49.8024		4.7	0.0662	0.316	0.6389	1.9065	4.6424	11.5463	24.2289	46.8947
4.3	0.0656001	0.238	0.6455	1.8913	5.0014	12.7971	26.4226	53.5432		4.8	-0.0328	0.2537	0.6368	1.9793	4.8927	12.4755	25.6049	50.2166		4.8	0.0653	0.3174	0.6543	1.9371	4.7257	11.7553	24.5517	47.3054
4.4	0.069	0.2392	0.6607	1.9309	5.0955	13.0506	26.8375	54.0585		4.9	-0.0325	0.258	0.6459	2.0164	4.9879	12.6861	25.9479	50.5851		4.9	0.0635	0.323	0.6626	1.9613	4.8203	11.9662	24.8664	47.6873
4.5	0.0719	0.2483	0.6711	1.9743	5.2008	13.2989	27.2476	54.5695		5	-0.0361	0.2653	0.6557	2.0435	5.0825	12.887	26.281	50.9662		5	0.0685	0.3282	0.6758	1.994	4.9069	12.1631	25.1789	48.0933
4.6	0.0698001	0.26	0.6836	2.0271	5.3111	13.5413	27.6669	55.0855		5.1	-0.0293	0.2647	0.665	2.0688	5.1877	13.1008	26.608	51.3434		5.1	0.0708	0.3369	0.6911	2.0274	4.9899	12.3624	25.4846	48.4237
4.7	0.0673	0.2701	0.6992	2.0666	5.4165	13.7992	28.0759	55.5899		5.2	-0.027	0.2682	0.6758	2.0939	5.2761	13.3075	26.9337	51.7144		5.2	0.0747	0.3468	0.6945	2.0656	5.0786	12.5618	25.7924	48.764
4.8	0.0731	0.2761	0.7172	2.1002	5.5159	14.0611	28.4603	56.0607		5.3	-0.0174	0.2726	0.6871	2.1245	5.3683	13.5158	27.2444	52.064		5.3	0.0733	0.3477	0.7033	2.0967	5.1522	12.7525	26.0952	49.1124
4.9	0.0761	0.2771	0.7321	2.1353	5.6052	14.3104	28.8383	56.5092		5.4	-0.0144	0.2769	0.6891	2.162	5.4592	13.713	27.5485	52.3964		5.4	0.0752	0.3491	0.7139	2.127	5.2295	12.9496	26.3925	49.4495
5	0.0738	0.2791	0.747	2.1723	5.6984	14.5614	29.214	56.9523		5.5	-0.011	0.2838	0.6912	2.1903	5.5514	13.9016	27.8515	52.7321		5.5	0.0743	0.3522	0.7221	2.1581	5.3134	13.1411	26.6912	49.774
5.1	0.0706001	0.2838	0.7591	2.2211	5.7884	14.7928	29.5941	57.3762		5.6	-0.0101	0.2841	0.7033	2.2187	5.6394	14.0946	28.1468	53.0806		5.6	0.0808	0.3587	0.7325	2.187	5.3856	13.3267	26.9727	50.0943
5.2	0.0738	0.2816	0.7639	2.2491	5.8786	15.0268	29.9584	57.7789		5.7	-0.0017	0.2856	0.7201	2.2432	5.7189	14.2984	28.437	53.3885		5.7	0.0853	0.3688	0.7429	2.2174	5.4592	13.5028	27.2306	50.4036
5.3	0.0725	0.2837	0.7801	2.2834	5.9723	15.254	30.3194	58.1927		5.8	0.00100001	0.2927	0.7271	2.2663	5.803	14.4903	28.7315	53.6726		5.8	0.0797	0.3805	0.7547	2.2455	5.5394	13.677	27.4898	50.7067
5.4	0.0753	0.2875	0.7983	2.3209	6.0625	15.4781	30.6776	58.5621		5.9	-0.00239999	0.2972	0.7407	2.3089	5.8925	14.6794	29.0245	53.9769		5.9	0.079	0.3819	0.7639	2.2772	5.6179	13.8454	27.7639	50.9995
5.5	0.0736	0.2956	0.8061	2.3533	6.1588	15.7159	31.019	58.9224		6	-0.0019	0.2986	0.7573	2.3401	5.966	14.8768	29.3101	54.2766		6	0.0829	0.3802	0.7722	2.3136	5.6868	14.0078	28.0371	51.2926
5.6	0.0712001	0.2996	0.8198	2.3791	6.2573	15.9495	31.3604	59.2809		6.1	0.004	0.2984	0.768	2.3702	6.0408	15.066	29.5825	54.5525		6.1	0.0862	0.3861	0.7853	2.3453	5.7658	14.1746	28.2986	51.5755
5.7	0.0732	0.308	0.8316	2.4059	6.3499	16.1811	31.6908	59.6342		6.2	0.00200001	0.3015	0.783	2.403	6.121	15.2441	29.8455	54.8267		6.2	0.0881	0.3906	0.7992	2.3711	5.8439	14.3528	28.542	51.8482
5.8	0.0699	0.3168	0.8417	2.4351	6.4386	16.3921	32.0063	59.9777		6.3	0.0038	0.3077	0.7934	2.434	6.2043	15.4281	30.0979	55.096		6.3	0.0856	0.3946	0.8114	2.3971	5.9085	14.5093	28.7815	52.1169
5.9	0.0641	0.3137	0.8564	2.4622	6.5263	16.5983	32.324	60.3238		6.4	0.006	0.3075	0.7982	2.4563	6.2808	15.6093	30.359	55.3754		6.4	0.0892	0.3976	0.8214	2.4293	5.9794	14.67	29.0219	52.3764
6	0.0637	0.3112	0.8741	2.4986	6.6253	16.8021	32.6381	60.665		6.5	0.0097	0.3096	0.8084	2.4777	6.3645	15.7861	30.6097	55.64		6.5	0.0854	0.4003	0.8372	2.4616	6.0555	14.8234	29.2617	52.643
6.1	0.0617001	0.3154	0.8885	2.5382	6.7218	16.9995	32.9519	60.9868		6.6	0.0111	0.3182	0.8199	2.5015	6.4507	15.9699	30.8549	55.8943		6.6	0.0805	0.4009	0.8464	2.4861	6.1334	14.9755	29.4946	52.8954
6.2	0.0628	0.3127	0.9014	2.5674	6.8153	17.2046	33.2511	61.2967		6.7	0.0096	0.3184	0.8293	2.532	6.5392	16.1522	31.1175	56.1538		6.7	0.083	0.4068	0.8586	2.5112	6.2129	15.1163	29.734	53.1427
6.3	0.0606001	0.3173	0.91	2.5903	6.9076	17.4101	33.5445	61.6114		6.8	0.0118	0.3164	0.8394	2.5629	6.6163	16.3184	31.3739	56.4111		6.8	0.0799	0.4106	0.868	2.5428	6.2957	15.2675	29.9813	53.3895
6.4	0.0652	0.3196	0.925	2.6158	7.0067	17.6129	33.8254	61.9162		6.9	0.0113	0.3232	0.8501	2.5881	6.6812	16.4832	31.6022	56.6632		6.9	0.0847	0.4127	0.8813	2.5699	6.3893	15.422	30.2302	53.6349
6.5	0.0661	0.3243	0.9282	2.6419	7.1053	17.8124	34.0985	62.2179		7	0.0139	0.3338	0.8603	2.6104	6.7471	16.6487	31.8232	56.9038		7	0.0799	0.4125	0.8922	2.597	6.4753	15.588	30.4608	53.8808
6.6	0.0627001	0.3318	0.9369	2.6713	7.1774	18.0022	34.3806	62.5119		7.1	0.0158	0.3371	0.8728	2.6342	6.8153	16.8053	32.0552	57.1354		7.1	0.0809	0.4168	0.8999	2.6216	6.547	15.7568	30.6855	54.1094
6.7	0.0629	0.3337	0.9507	2.6972	7.2471	18.1977	34.658	62.7942		7.2	0.0245	0.3369	0.8843	2.6676	6.8803	16.9678	32.2827	57.3698		7.2	0.0787	0.4294	0.9075	2.6485	6.6271	15.9181	30.9073	54.3291
6.8	0.0578001	0.3424	0.9611	2.7315	7.3213	18.3884	34.9252	63.0733		7.3	0.0315	0.3401	0.9024	2.7028	6.9436	17.141	32.5117	57.6034		7.3	0.0805	0.4336	0.9181	2.6708	6.7059	16.0636	31.1361	54.5512
6.9	0.0589	0.347	0.9712	2.7676	7.4123	18.5857	35.1957	63.3484		7.4	0.0375	0.3462	0.9135	2.7329	7.0101	17.3101	32.736	57.8307		7.4	0.0839	0.4344	0.9309	2.7004	6.7843	16.2068	31.3602	54.7697
7	0.0572	0.3493	0.9801	2.7976	7.5076	18.7854	35.4605	63.6169		7.5	0.0376	0.35	0.9284	2.7622	7.074	17.4617	32.967	58.0416		7.5	0.0848	0.4331	0.941	2.7295	6.863	16.3414	31.5734	54.9821
7.1	0.0643001	0.3568	0.9896	2.8338	7.58	18.9768	35.7176	63.8822		7.6	0.0359	0.353	0.9397	2.7877	7.1381	17.6202	33.1954	58.2415		7.6	0.0815	0.4365	0.9498	2.7544	6.9379	16.4835	31.7841	55.1919
7.2	0.0629	0.3635	1.0018	2.8651	7.6487	19.1841	35.9799	64.1386		7.7	0.0395	0.3468	0.9545	2.8205	7.2051	17.7803	33.4067	58.4513		7.7	0.0763	0.4403	0.9538	2.7802	7.0199	16.6308	31.9958	55.4097
7.3	0.0625	0.3646	1.0132	2.8947	7.7241	19.368	36.2368	64.3927		7.8	0.0435	0.3555	0.9644	2.8525	7.272	17.9321	33.6233	58.6649		7.8	0.0831	0.4431	0.9624	2.8049	7.096	16.7816	32.1879	55.6104
7.4	0.0597	0.3682	1.0347	2.9296	7.7885	19.547	36.4829	64.6446		7.9	0.0462	0.3643	0.9781	2.8719	7.3407	18.0934	33.8246	58.8802		7.9	0.0876	0.4463	0.9718	2.8339	7.1573	16.9295	32.377	55.8133
7.5	0.0551	0.3756	1.0444	2.961	7.8624	19.7424	36.739	64.8852		8	0.054	0.3736	0.9878	2.8996	7.4016	18.258	34.0287	59.0773		8	0.0896	0.4423	0.9811	2.8561	7.2151	17.0766	32.5671	56.0116
7.6	0.0559999	0.3827	1.0538	2.9893	7.9333	19.9401	36.9996	65.1232		8.1	0.0578	0.3749	0.9933	2.9292	7.4614	18.4233	34.2259	59.2739		8.1	0.0921	0.44	0.9881	2.8777	7.2742	17.2169	32.7579	56.2044
7.7	0.06	0.3858	1.067	3.0219	8.0175	20.1255	37.2472	65.3601		8.2	0.064	0.379	1.005	2.965	7.535	18.5847	34.4184	59.4637		8.2	0.0922	0.4412	0.9959	2.9041	7.3409	17.3601	32.9554	56.4067
7.8	0.0539	0.3853	1.0804	3.0598	8.1006	20.3189	37.483	65.5905		8.3	0.0662	0.3766	1.0169	2.9983	7.6103	18.7456	34.6137	59.661		8.3	0.0895	0.4471	1.0123	2.9375	7.4061	17.4955	33.1394	56.5981
7.9	0.0505	0.3876	1.0901	3.0881	8.1753	20.5092	37.713	65.82		8.4	0.0633	0.3755	1.0274	3.0216	7.6787	18.8886	34.8103	59.8617		8.4	0.0823	0.4533	1.0334	2.9653	7.4733	17.6313	33.3296	56.7863
8	0.0517	0.3888	1.0938	3.1153	8.2407	20.6858	37.9456	66.0591		8.5	0.0609	0.3798	1.036	3.0484	7.7533	19.033	34.9981	60.0505		8.5	0.0855	0.4541	1.0498	2.9924	7.5311	17.7715	33.5206	56.9672
8.1	0.0549	0.392	1.1024	3.148	8.3069	20.8577	38.1832	66.3078		8.6	0.0611	0.3826	1.046	3.0825	7.8218	19.1813	35.1748	60.2369		8.6	0.0859	0.4498	1.0605	3.0179	7.5899	17.9072	33.7135	57.1474
8.2	0.055	0.4045	1.1149	3.1769	8.3879	21.0353	38.416	66.5353		8.7	0.0648	0.3821	1.0584	3.1114	7.894	19.3338	35.3548	60.4306		8.7	0.084	0.4417	1.0657	3.0484	7.6519	18.0444	33.898	57.3383
8.3	0.0550999	0.4077	1.1316	3.2069	8.4814	21.2136	38.6352	66.7433		8.8	0.0605	0.3866	1.0677	3.1464	7.9612	19.488	35.537	60.6197		8.8	0.0803	0.4411	1.0788	3.0682	7.6985	18.1883	34.0664	57.5098
8.4	0.0561	0.4134	1.1376	3.247	8.5646	21.3983	38.86	66.955		8.9	0.0596	0.3871	1.0742	3.1863	8.0241	19.6349	35.7106	60.7927		8.9	0.0855	0.4453	1.0875	3.0971	7.7616	18.3355	34.2474	57.6907
8.5	0.0609	0.424	1.1476	3.2834	8.6485	21.5917	39.0724	67.1755		9	0.0581	0.3922	1.0793	3.2182	8.0887	19.7706	35.8916	60.9534		9	0.0885	0.451	1.0949	3.1204	7.8307	18.4697	34.4418	57.8664
8.6	0.0619001	0.4297	1.1549	3.3186	8.7263	21.7596	39.281	67.391		9.1	0.0628	0.3908	1.0911	3.2485	8.1647	19.8991	36.0691	61.1212		9.1	0.0878	0.4434	1.1076	3.1441	7.8994	18.6057	34.6263	58.047
8.7	0.0574	0.4349	1.1699	3.3475	8.7925	21.9154	39.4898	67.6015		9.2	0.057	0.3871	1.1035	3.2699	8.2396	20.0266	36.2547	61.2975		9.2	0.0819	0.4452	1.1198	3.1728	7.9664	18.7389	34.8007	58.22
8.8	0.0609	0.4456	1.1781	3.3746	8.8655	22.087	39.7037	67.8062		9.3	0.0578	0.3863	1.1161	3.293	8.3077	20.1562	36.4355	61.4643		9.3	0.0829	0.4435	1.1257	3.2078	8.0306	18.8654	34.9575	58.3844
8.9	0.0605	0.4527	1.1852	3.4009	8.9459	22.2502	39.9254	68.003		9.4	0.0586	0.3887	1.1327	3.3202	8.3733	20.2905	36.6061	61.6289		9.4	0.0839	0.4518	1.132	3.2321	8.0899	18.9951	35.1128	58.56
9	0.0644	0.459	1.1956	3.4266	9.0301	22.4163	40.1502	68.1966		9.5	0.0546	0.3903	1.142	3.3419	8.4413	20.432	36.7728	61.7901		9.5	0.0848	0.4534	1.1395	3.2509	8.1456	19.1348	35.2634	58.7252
9.1	0.0702999	0.4658	1.2051	3.4549	9.1056	22.5835	40.3676	68.3883		9.6	0.0556	0.3852	1.1607	3.3655	8.5074	20.5674	36.9394	61.9574		9.6	0.0895	0.4486	1.1514	3.274	8.2186	19.2593	35.4138	58.8761
9.2	0.0663	0.4684	1.2104	3.4875	9.1858	22.7478	40.5692	68.5696		9.7	0.0556	0.3989	1.1717	3.3946	8.5779	20.7037	37.1084	62.1261		9.7	0.0917	0.4442	1.1663	3.2951	8.2946	19.3887	35.5763	59.0281
9.3	0.0668001	0.4669	1.2211	3.5237	9.2614	22.9033	40.7796	68.7568		9.8	0.057	0.4051	1.1746	3.4094	8.6384	20.8396	37.281	62.2866		9.8	0.0986	0.4437	1.1824	3.3183	8.3674	19.5213	35.7307	59.1764
9.4	0.0677	0.4642	1.2314	3.5588	9.3227	23.0492	40.9836	68.9583		9.9	0.0601	0.4075	1.1817	3.4422	8.6933	20.9768	37.4647	62.4451		9.9	0.1074	0.4469	1.1989	3.3481	8.4286	19.6421	35.887	59.3234
9.5	0.071	0.4679	1.24	3.5803	9.3871	23.1983	41.1747	69.1469		10	0.0573	0.4059	1.1851	3.4773	8.7533	21.1157	37.6406	62.6099		10	0.1103	0.4561	1.2089	3.3738	8.4832	19.7502	36.0418	59.4715
9.6	0.0735999	0.4689	1.2506	3.614	9.4491	23.3433	41.3698	69.3273		10.1	0.0478	0.4127	1.1962	3.4964	8.8159	21.2589	37.8145	62.7687		10.1	0.1064	0.4577	1.2168	3.3906	8.5327	19.8528	36.1938	59.618
9.7	0.0787	0.4777	1.2601	3.6442	9.5152	23.4837	41.5593	69.5113		10.2	0.0482	0.4254	1.2066	3.5101	8.8766	21.3927	37.9702	62.933		10.2	0.1033	0.463	1.2293	3.4042	8.5809	19.9452	36.3474	59.7684
9.8	0.0783001	0.4823	1.2663	3.6699	9.5924	23.6366	41.7517	69.6808		10.3	0.049	0.4388	1.216	3.5399	8.9351	21.5246	38.1159	63.0961		10.3	0.1039	0.468	1.2345	3.4262	8.6289	20.05	36.5072	59.9221
9.9	0.0776	0.4857	1.2799	3.7029	9.6696	23.7901	41.9412	69.8508		10.4	0.05	0.445	1.2299	3.5663	8.9982	21.6659	38.2703	63.2401		10.4	0.1078	0.4712	1.2377	3.4448	8.683	20.1649	36.6489	60.07
10	0.0715	0.4899	1.296	3.726	9.7421	23.9417	42.1143	70.0295		10.5	0.0407	0.4525	1.2438	3.601	9.0671	21.8023	38.4297	63.3881		10.5	0.1103	0.4697	1.2442	3.47	8.7431	20.2767	36.7979	60.2153
10.1	0.0678001	0.4942	1.304	3.7581	9.8146	24.0895	42.2955	70.2034		10.6	0.0399	0.4559	1.2555	3.6316	9.1269	21.932	38.5984	63.548		10.6	0.1177	0.464	1.2507	3.4978	8.7968	20.3881	36.9498	60.3571
10.2	0.0683	0.4976	1.3092	3.7764	9.8793	24.2359	42.4723	70.376		10.7	0.0391	0.4547	1.2662	3.6582	9.1902	22.0634	38.7567	63.6992		10.7	0.1155	0.4634	1.254	3.5195	8.8457	20.4931	37.0907	60.5004
10.3	0.0671001	0.5047	1.3196	3.7995	9.9435	24.3832	42.6477	70.5396		10.8	0.0426	0.4584	1.2817	3.6931	9.2586	22.1868	38.9104	63.8405		10.8	0.119	0.4622	1.2583	3.5399	8.8963	20.5998	37.2259	60.6386
10.4	0.0752	0.5027	1.3288	3.8208	10.0026	24.5246	42.8141	70.6985		10.9	0.0441	0.4625	1.2911	3.7261	9.3165	22.3031	39.054	63.9738		10.9	0.1214	0.4632	1.2666	3.574	8.9425	20.6974	37.3617	60.7782
10.5	0.0747	0.5076	1.3417	3.8501	10.055	24.6744	42.9838	70.8631		11	0.0477	0.465	1.2973	3.7469	9.3732	22.4275	39.1925	64.1088		11	0.1228	0.4658	1.2788	3.6012	8.9979	20.8023	37.5014	60.927
10.6	0.0747	0.5108	1.3552	3.881	10.1132	24.8236	43.162	71.026		11.1	0.0487	0.4694	1.3005	3.7741	9.4389	22.5537	39.3338	64.2577		11.1	0.1269	0.4707	1.2937	3.6255	9.0497	20.9219	37.6504	61.0617
10.7	0.0779	0.5142	1.3661	3.902	10.1733	24.9808	43.3406	71.188		11.2	0.0537	0.4682	1.3107	3.7958	9.4961	22.6745	39.4759	64.3988		11.2	0.1288	0.4791	1.3033	3.6534	9.1101	21.0455	37.7971	61.1872
10.8	0.0865	0.5186	1.3711	3.9267	10.2414	25.1406	43.5266	71.3381		11.3	0.049	0.4724	1.3185	3.8145	9.5566	22.803	39.6251	64.5336		11.3	0.1341	0.4885	1.3094	3.6763	9.1756	21.1698	37.9306	61.317
10.9	0.0932	0.5222	1.3856	3.9517	10.3095	25.2937	43.6992	71.4999		11.4	0.051	0.4768	1.3319	3.8291	9.6188	22.9279	39.7699	64.6682		11.4	0.1372	0.4943	1.324	3.6899	9.2276	21.2954	38.0598	61.4472
11	0.0947	0.5223	1.4002	3.9813	10.3829	25.4434	43.8609	71.6639		11.5	0.0463	0.4781	1.3393	3.8551	9.6726	23.038	39.9148	64.8131		11.5	0.1433	0.5011	1.3445	3.7166	9.2869	21.4117	38.2053	61.5846
11.1	0.0939001	0.5246	1.4178	4.0173	10.4572	25.5869	44.0338	71.8172		11.6	0.0484	0.4855	1.3499	3.8718	9.7222	23.1506	40.059	64.9591		11.6	0.1439	0.5014	1.3503	3.7449	9.3453	21.5433	38.352	61.7166
11.2	0.1027	0.5199	1.4347	4.0488	10.5268	25.7245	44.2052	71.9727		11.7	0.05	0.4938	1.3594	3.8926	9.7933	23.2738	40.2015	65.0908		11.7	0.1401	0.5044	1.3572	3.7793	9.4019	21.6707	38.4925	61.8381
11.3	0.1101	0.5287	1.4392	4.0762	10.5893	25.868	44.3788	72.1265		11.8	0.0478	0.4933	1.3588	3.9131	9.8557	23.3926	40.3423	65.2072		11.8	0.1431	0.5102	1.3604	3.8134	9.4508	21.8021	38.629	61.9691
11.4	0.1114	0.5271	1.4495	4.1096	10.6604	26.0046	44.5526	72.284		11.9	0.0412	0.4919	1.3672	3.9419	9.9056	23.5142	40.4787	65.3442		11.9	0.1359	0.5153	1.3722	3.8359	9.5065	21.9309	38.7735	62.1066
11.5	0.1158	0.5284	1.4575	4.1311	10.7369	26.1492	44.715	72.4448		12	0.0388	0.5012	1.3753	3.9732	9.9566	23.6318	40.6178	65.4827		12	0.1412	0.5115	1.3848	3.8576	9.5622	22.0541	38.9131	62.2483
11.6	0.1174	0.5321	1.4617	4.1531	10.8223	26.3065	44.874	72.5958		12.1	0.0475	0.5109	1.382	3.9952	10.0165	23.7451	40.748	65.6039		12.1	0.1439	0.5061	1.3951	3.874	9.6212	22.1646	39.0503	62.37
11.7	0.1163	0.5383	1.467	4.1851	10.9029	26.4451	45.0407	72.7426		12.2	0.0562	0.5171	1.3951	4.0239	10.0735	23.8524	40.8705	65.7232		12.2	0.1428	0.5078	1.4121	3.9028	9.6806	22.2709	39.1895	62.4931
11.8	0.1165	0.5396	1.47	4.2078	10.9728	26.5773	45.2023	72.8887		12.3	0.0568	0.5205	1.4054	4.0492	10.1254	23.9593	40.9948	65.8489		12.3	0.1397	0.5104	1.424	3.9307	9.7266	22.3847	39.3243	62.627
11.9	0.1153	0.5459	1.4832	4.2234	11.0404	26.7119	45.3605	73.033		12.4	0.0632	0.5232	1.4196	4.0753	10.1758	24.0698	41.1127	65.982		12.4	0.1442	0.5146	1.4308	3.9595	9.7752	22.5045	39.4478	62.7559
12	0.1139	0.549	1.4952	4.2478	11.1018	26.8465	45.5164	73.1693		12.5	0.0636	0.5287	1.4239	4.0921	10.2127	24.1733	41.2369	66.1136		12.5	0.1398	0.5125	1.4327	3.9935	9.8327	22.6052	39.5747	62.8762
12.1	0.1125	0.5559	1.502	4.2757	11.1664	26.9791	45.668	73.3161		12.6	0.0663	0.5356	1.4316	4.1185	10.2643	24.2949	41.3708	66.2472		12.6	0.1435	0.5141	1.4348	4.0121	9.8916	22.6906	39.699	62.9996
12.2	0.1112	0.5537	1.5199	4.3017	11.2231	27.1105	45.8189	73.4658		12.7	0.075	0.5395	1.4394	4.1419	10.3217	24.4099	41.4978	66.3687		12.7	0.1483	0.5187	1.445	4.043	9.9384	22.7854	39.821	63.121
12.3	0.1145	0.5574	1.5311	4.3209	11.2824	27.2415	45.9642	73.614		12.8	0.0836	0.5412	1.4469	4.1722	10.3764	24.5248	41.6176	66.49		12.8	0.1544	0.5251	1.4542	4.0686	9.9854	22.8811	39.9408	63.2457
12.4	0.1119	0.5573	1.5348	4.3429	11.3455	27.3729	46.1121	73.7556		12.9	0.0887	0.5414	1.454	4.1973	10.4272	24.6373	41.7388	66.6282		12.9	0.1574	0.5226	1.4616	4.0894	10.0386	22.9812	40.0695	63.376
12.5	0.1144	0.5561	1.5494	4.3636	11.4046	27.505	46.2496	73.9013		13	0.0952	0.5455	1.4565	4.2325	10.4821	24.7536	41.861	66.7513		13	0.1552	0.5289	1.4669	4.1125	10.0847	23.0862	40.1978	63.4936
12.6	0.1207	0.5607	1.5572	4.3928	11.454	27.637	46.3966	74.0392		13.1	0.1031	0.5499	1.4627	4.2744	10.5404	24.8817	41.9974	66.8813		13.1	0.1549	0.532	1.4661	4.14	10.1256	23.1916	40.3257	63.6154
12.7	0.1265	0.5634	1.5649	4.423	11.5123	27.7718	46.5475	74.1786		13.2	0.1137	0.5515	1.4658	4.3006	10.6002	24.9987	42.1365	67.0177		13.2	0.1595	0.5369	1.4729	4.1607	10.1707	23.2905	40.4498	63.7399
12.8	0.1334	0.5637	1.5694	4.4535	11.5699	27.9058	46.6875	74.3156		13.3	0.1086	0.5504	1.4678	4.332	10.667	25.1237	42.2736	67.141		13.3	0.1622	0.5447	1.4792	4.1869	10.2219	23.3866	40.5717	63.8573
12.9	0.1313	0.5586	1.5755	4.4799	11.6397	28.034	46.8343	74.4473		13.4	0.114	0.5559	1.4778	4.3525	10.7315	25.2439	42.4127	67.2556		13.4	0.1647	0.5512	1.488	4.2133	10.2762	23.4853	40.6885	63.9774
13	0.1279	0.5631	1.5845	4.5133	11.6829	28.1649	46.9741	74.5901		13.5	0.1126	0.5559	1.4938	4.3804	10.7917	25.3537	42.5521	67.3769		13.5	0.1638	0.5546	1.4964	4.2357	10.3323	23.584	40.8078	64.0981
13.1	0.1352	0.5586	1.5937	4.5319	11.7344	28.2941	47.118	74.7418		13.6	0.1196	0.559	1.5057	4.4016	10.8528	25.4551	42.6792	67.4904		13.6	0.1572	0.5573	1.5078	4.2579	10.3812	23.6971	40.9295	64.2177
13.2	0.1286	0.5541	1.5977	4.5608	11.7946	28.4224	47.2642	74.8765		13.7	0.1213	0.5601	1.5205	4.4259	10.9135	25.5612	42.8027	67.6062		13.7	0.1568	0.5657	1.5073	4.2776	10.437	23.8104	41.0547	64.3325
13.3	0.1263	0.5533	1.6067	4.5843	11.8497	28.5542	47.4053	75.0056		13.8	0.1221	0.5599	1.5242	4.4568	10.9666	25.6619	42.9334	67.7274		13.8	0.156	0.5741	1.5166	4.2952	10.4965	23.9048	41.1752	64.4443
13.4	0.1306	0.5517	1.6177	4.6116	11.8987	28.6857	47.5431	75.1335		13.9	0.1289	0.5674	1.5293	4.4838	11.0103	25.7545	43.0667	67.8372		13.9	0.1499	0.5774	1.5245	4.3176	10.555	23.9934	41.2951	64.5535
13.5	0.1302	0.5488	1.6247	4.6421	11.9433	28.8164	47.6832	75.2658		14	0.134	0.5708	1.5403	4.5017	11.0606	25.8577	43.1906	67.9409		14	0.1491	0.5834	1.5375	4.3407	10.6049	24.0908	41.4066	64.6625
13.6	0.1276	0.5551	1.6271	4.6739	11.9958	28.946	47.8258	75.3913		14.1	0.1378	0.5734	1.5502	4.5103	11.1184	25.9517	43.3085	68.0506		14.1	0.1494	0.5862	1.5481	4.3671	10.6596	24.1793	41.5163	64.775
13.7	0.1249	0.5591	1.6426	4.6997	12.0626	29.0594	47.966	75.5041		14.2	0.1379	0.572	1.5545	4.5281	11.1634	26.0449	43.4329	68.1578		14.2	0.1546	0.5865	1.5588	4.3904	10.7048	24.2634	41.6271	64.8848
13.8	0.1222	0.5589	1.6513	4.732	12.1295	29.179	48.0985	75.6289		14.3	0.1371	0.5707	1.5643	4.5541	11.1983	26.1461	43.5558	68.2633		14.3	0.1639	0.5917	1.5657	4.4155	10.7505	24.3541	41.7408	64.9923
13.9	0.1225	0.5625	1.658	4.7646	12.1828	29.3041	48.2292	75.7666		14.4	0.1348	0.5691	1.5722	4.572	11.2376	26.2467	43.6631	68.3667		14.4	0.164	0.6032	1.5649	4.4402	10.8034	24.459	41.8407	65.102
14	0.1183	0.5726	1.6662	4.7954	12.2388	29.4257	48.3664	75.9188		14.5	0.1359	0.5728	1.5832	4.5838	11.289	26.3477	43.7755	68.4669		14.5	0.1651	0.6073	1.5769	4.4639	10.8473	24.5641	41.9443	65.2076
14.1	0.1176	0.5689	1.6745	4.8216	12.3009	29.5526	48.5044	76.0536		14.6	0.1489	0.5719	1.5956	4.6084	11.3406	26.4496	43.9007	68.5677		14.6	0.1704	0.6067	1.5799	4.4808	10.891	24.6665	42.0483	65.308
14.2	0.1163	0.567	1.6899	4.8432	12.3722	29.6726	48.6489	76.1745		14.7	0.1451	0.5757	1.604	4.6259	11.3863	26.5541	44.0216	68.6734		14.7	0.1759	0.6105	1.5845	4.496	10.9431	24.7571	42.1481	65.4063
14.3	0.115	0.5695	1.699	4.8647	12.4328	29.7955	48.781	76.292		14.8	0.1422	0.5768	1.6133	4.6531	11.4233	26.648	44.1306	68.7691		14.8	0.1741	0.6192	1.5835	4.5209	10.9997	24.8443	42.2456	65.509
14.4	0.1086	0.5743	1.7073	4.8898	12.4903	29.9194	48.9078	76.415		14.9	0.1362	0.5756	1.6214	4.6717	11.4634	26.7495	44.2422	68.8688		14.9	0.1728	0.6265	1.5885	4.5388	11.0436	24.945	42.3461	65.6119
14.5	0.1086	0.5752	1.7129	4.9221	12.5408	30.0416	49.0407	76.5357		15	0.1312	0.5709	1.625	4.6885	11.5161	26.857	44.3564	68.976		15	0.1666	0.6232	1.5962	4.5563	11.097	25.0542	42.4509	65.7147
14.6	0.1093	0.5756	1.7203	4.9414	12.6055	30.162	49.173	76.6489		15.1	0.1326	0.5771	1.6317	4.7034	11.5651	26.9546	44.4603	69.0829		15.1	0.17	0.621	1.6078	4.5779	11.1593	25.155	42.5504	65.822
14.7	0.1096	0.5737	1.7286	4.9662	12.6709	30.2891	49.2973	76.7724		15.2	0.1336	0.5806	1.641	4.7217	11.6128	27.0532	44.5581	69.1918		15.2	0.1727	0.6258	1.6113	4.6038	11.216	25.2472	42.6533	65.9249
14.8	0.1049	0.5754	1.7433	4.9951	12.7205	30.4191	49.4248	76.913		15.3	0.1317	0.5768	1.6465	4.7433	11.6727	27.1488	44.6573	69.2844		15.3	0.1794	0.6376	1.6156	4.6295	11.2547	25.3384	42.7466	66.0344
14.9	0.1038	0.5703	1.7452	5.019	12.7835	30.5378	49.5571	77.0437		15.4	0.1357	0.5734	1.6533	4.7626	11.7316	27.2484	44.7645	69.381		15.4	0.1876	0.64	1.6167	4.6529	11.307	25.4187	42.8464	66.1365
15	0.108	0.5743	1.7534	5.0385	12.8427	30.6474	49.6933	77.1571		15.5	0.1362	0.5854	1.6616	4.7839	11.7901	27.3489	44.8745	69.4804		15.5	0.1853	0.6449	1.6228	4.6779	11.3649	25.505	42.956	66.2318
15.1	0.1066	0.5804	1.7639	5.0606	12.8921	30.7659	49.8215	77.2687		15.6	0.1367	0.588	1.6728	4.8023	11.8433	27.4496	44.9886	69.5901		15.6	0.185	0.6473	1.6305	4.6981	11.4179	25.5837	43.0622	66.3353
15.2	0.1084	0.5842	1.771	5.0864	12.9449	30.8912	49.9413	77.3866		15.7	0.1368	0.5883	1.6741	4.8311	11.8967	27.5441	45.0824	69.6899		15.7	0.1866	0.6473	1.639	4.7242	11.4626	25.6709	43.1655	66.4475
15.3	0.1043	0.5866	1.7748	5.1039	13.0039	31.0209	50.0637	77.5069		15.8	0.135	0.5879	1.6863	4.8627	11.9473	27.6443	45.1802	69.7868		15.8	0.187	0.6454	1.6458	4.7481	11.5195	25.7635	43.2703	66.5575
15.4	0.1029	0.595	1.7848	5.1247	13.0561	31.1393	50.1859	77.6318		15.9	0.1308	0.5845	1.6997	4.8768	11.9932	27.7446	45.2847	69.8899		15.9	0.19	0.6526	1.6554	4.7665	11.5765	25.8655	43.3831	66.6531
15.5	0.1095	0.5962	1.7969	5.1488	13.111	31.2518	50.3085	77.75		16	0.1287	0.5781	1.7069	4.896	12.0382	27.83	45.3869	69.996		16	0.1857	0.6627	1.6651	4.7823	11.6246	25.9568	43.4993	66.748
15.6	0.1045	0.5931	1.8076	5.1714	13.1713	31.3659	50.4338	77.8645		16.1	0.1273	0.5824	1.7098	4.9224	12.0804	27.9096	45.4837	70.1003		16.1	0.189	0.6742	1.6731	4.8051	11.6644	26.0357	43.5975	66.8499
15.7	0.1121	0.5954	1.8152	5.2008	13.222	31.4744	50.5646	77.9841		16.2	0.1273	0.5899	1.7256	4.9455	12.1318	28.0025	45.5969	70.2052		16.2	0.1867	0.672	1.6758	4.8244	11.7003	26.1218	43.6925	66.9397
15.8	0.1131	0.6	1.8226	5.2264	13.2746	31.5794	50.6926	78.0928		16.3	0.1221	0.594	1.7309	4.966	12.1791	28.1012	45.715	70.3113		16.3	0.1886	0.6772	1.6891	4.8387	11.7336	26.2106	43.7896	67.0417
15.9	0.1213	0.5947	1.8249	5.2447	13.3413	31.6837	50.8097	78.1995		16.4	0.1227	0.5993	1.7349	4.9913	12.2233	28.2009	45.8214	70.4235		16.4	0.194	0.6807	1.6975	4.8605	11.788	26.2984	43.8927	67.1438
16	0.1282	0.5963	1.8315	5.2666	13.3914	31.796	50.9205	78.3035		16.5	0.1256	0.6064	1.7413	5.0147	12.2657	28.2887	45.9297	70.5228		16.5	0.1983	0.6809	1.7057	4.8793	11.8285	26.3872	44.0086	67.2367
16.1	0.1338	0.5967	1.833	5.2902	13.4414	31.8984	51.0414	78.4201		16.6	0.127	0.6064	1.7533	5.0365	12.312	28.3691	46.0392	70.6323		16.6	0.1943	0.6846	1.7163	4.8895	11.8608	26.4822	44.1144	67.3373
16.2	0.1358	0.6055	1.8414	5.3096	13.4988	31.9981	51.153	78.5292		16.7	0.1279	0.6094	1.7532	5.0521	12.3645	28.4647	46.1416	70.7345		16.7	0.1905	0.6881	1.7206	4.9039	11.9164	26.576	44.2212	67.4375
16.3	0.1333	0.6116	1.8511	5.3339	13.553	32.1026	51.2679	78.6204		16.8	0.1334	0.6128	1.7557	5.065	12.4227	28.5688	46.2404	70.8329		16.8	0.1992	0.6904	1.732	4.9243	11.9763	26.6674	44.3216	67.5268
16.4	0.1345	0.613	1.8638	5.3621	13.6089	32.204	51.3884	78.7112		16.9	0.1358	0.616	1.7714	5.0842	12.4737	28.6638	46.345	70.92		16.9	0.2049	0.6812	1.7423	4.9441	12.0307	26.7503	44.4104	67.6205
16.5	0.1324	0.6204	1.8765	5.3768	13.6675	32.3013	51.5141	78.8126		17	0.1295	0.6212	1.7843	5.1052	12.5201	28.7589	46.453	71.0122		17	0.2125	0.6805	1.7499	4.9678	12.0706	26.8333	44.4891	67.7212
16.6	0.1301	0.6204	1.8854	5.3969	13.7232	32.3973	51.6385	78.9219		17.1	0.121	0.63	1.7959	5.1386	12.5657	28.8499	46.5603	71.1063		17.1	0.2078	0.6823	1.761	4.9854	12.1127	26.9212	44.5786	67.8136
16.7	0.1377	0.6238	1.9022	5.4187	13.7739	32.5009	51.7531	79.038		17.2	0.1178	0.6426	1.8105	5.1601	12.6117	28.9441	46.6614	71.2057		17.2	0.2121	0.6807	1.772	4.9982	12.1455	27.0159	44.6838	67.9106
16.8	0.1351	0.635	1.9176	5.4422	13.8292	32.6054	51.8658	79.1394		17.3	0.1152	0.6483	1.8272	5.1846	12.6538	29.0452	46.7531	71.3029		17.3	0.212	0.6937	1.7831	5.0174	12.1808	27.096	44.7873	67.9954
16.9	0.1345	0.6467	1.919	5.459	13.8822	32.7072	51.9751	79.2375		17.4	0.1107	0.6558	1.8351	5.2058	12.7018	29.1284	46.843	71.393		17.4	0.2141	0.6948	1.7896	5.0411	12.2278	27.1744	44.8905	68.086
17	0.1394	0.6578	1.927	5.4804	13.9237	32.8077	52.0929	79.3451		17.5	0.1084	0.6662	1.8446	5.2283	12.7538	29.2067	46.9377	71.4974		17.5	0.2102	0.6957	1.7982	5.0558	12.2717	27.2664	44.9959	68.1777
17.1	0.1415	0.6573	1.9362	5.4978	13.9655	32.9025	52.2047	79.4543		17.6	0.1062	0.6764	1.8521	5.2487	12.7967	29.3039	47.0341	71.5861		17.6	0.2001	0.6955	1.7994	5.0741	12.3131	27.3508	45.0879	68.2713
17.2	0.1398	0.6545	1.9496	5.5242	14.0221	32.9935	52.3284	79.5545		17.7	0.0997	0.6796	1.8543	5.2832	12.844	29.3997	47.1285	71.6685		17.7	0.1946	0.6927	1.8058	5.0915	12.3642	27.437	45.1836	68.3664
17.3	0.1417	0.66	1.9645	5.5516	14.0876	33.0994	52.4517	79.65		17.8	0.1003	0.6763	1.858	5.3092	12.887	29.488	47.2274	71.7488		17.8	0.1897	0.7023	1.8133	5.1119	12.4087	27.5233	45.2708	68.451
17.4	0.1407	0.6611	1.9735	5.5658	14.1463	33.1976	52.58	79.7562		17.9	0.0941	0.6828	1.8663	5.328	12.9283	29.5808	47.3315	71.8392		17.9	0.1884	0.706	1.8184	5.1373	12.4518	27.6104	45.3734	68.544
17.5	0.148	0.6713	1.9787	5.5867	14.1985	33.2985	52.7	79.871		18	0.0889	0.6951	1.8715	5.3532	12.9775	29.6688	47.4499	71.934		18	0.1862	0.7087	1.8308	5.1521	12.4933	27.6954	45.474	68.642
17.6	0.1478	0.6805	1.9831	5.6111	14.2423	33.4081	52.8126	79.985		18.1	0.0853	0.6996	1.8817	5.3731	13.0308	29.7541	47.5581	72.0245		18.1	0.1843	0.7076	1.8445	5.1677	12.5354	27.7677	45.5728	68.7389
17.7	0.1483	0.685	1.9947	5.6344	14.2919	33.513	52.9207	80.0923		18.2	0.0849	0.7006	1.8899	5.3874	13.0825	29.8383	47.6507	72.1132		18.2	0.1838	0.6985	1.855	5.1865	12.5865	27.8453	45.6599	68.8278
17.8	0.1479	0.6826	2.0009	5.6527	14.3379	33.6149	53.0334	80.1904		18.3	0.0848	0.7064	1.8977	5.4087	13.1343	29.9227	47.746	72.2048		18.3	0.1829	0.699	1.8617	5.2049	12.6405	27.9242	45.7518	68.9123
17.9	0.1435	0.6831	2.0119	5.6769	14.3929	33.7136	53.15	80.2975		18.4	0.0809	0.706	1.9031	5.4344	13.1837	30.0053	47.8504	72.2941		18.4	0.1814	0.6941	1.8748	5.2183	12.6915	28.0063	45.8414	69.0001
18	0.1429	0.6834	2.0202	5.6994	14.4488	33.8098	53.2559	80.4051		18.5	0.0869	0.7111	1.9162	5.4549	13.2262	30.1016	47.9506	72.3784		18.5	0.1796	0.694	1.8842	5.2427	12.7347	28.0793	45.9232	69.0896
18.1	0.1404	0.6911	2.0273	5.7182	14.5064	33.9194	53.3592	80.508		18.6	0.0894	0.7121	1.9288	5.4746	13.2756	30.2037	48.0531	72.4695		18.6	0.183	0.6893	1.9049	5.2656	12.7682	28.147	46.0105	69.1782
18.2	0.1385	0.7041	2.0293	5.7379	14.5632	34.0361	53.4607	80.6128		18.7	0.09	0.7114	1.9387	5.4925	13.3373	30.2994	48.1454	72.5672		18.7	0.1834	0.6902	1.9142	5.2867	12.8105	28.2264	46.1051	69.2665
18.3	0.1439	0.7038	2.0365	5.7591	14.6081	34.1488	53.5646	80.7243		18.8	0.0838	0.7118	1.9529	5.5167	13.382	30.386	48.2312	72.659		18.8	0.1835	0.6924	1.9231	5.306	12.8484	28.3092	46.2044	69.3569
18.4	0.1487	0.6977	2.0416	5.7743	14.6386	34.2595	53.6708	80.8396		18.9	0.0842	0.7117	1.9596	5.5378	13.4211	30.4711	48.3275	72.7508		18.9	0.1888	0.6959	1.933	5.3313	12.8835	28.3874	46.2949	69.4417
18.5	0.1507	0.6951	2.0493	5.7959	14.6904	34.3605	53.7618	80.9424		19	0.0841	0.718	1.97	5.554	13.4714	30.5514	48.4191	72.8404		19	0.1842	0.692	1.9431	5.3485	12.9332	28.4748	46.3783	69.5058
18.6	0.1518	0.6967	2.0495	5.8147	14.742	34.4583	53.8544	81.0384		19.1	0.0871	0.7217	1.9786	5.5763	13.5238	30.6305	48.4852	72.9264		19.1	0.1837	0.6936	1.9494	5.3718	12.978	28.5586	46.4517	69.5905
18.7	0.1501	0.7025	2.0587	5.8375	14.7886	34.5586	53.9677	81.1342		19.2	0.0872	0.725	1.987	5.5934	13.581	30.7132	48.5607	73.02		19.2	0.1812	0.6982	1.9551	5.3922	13.0208	28.6509	46.5376	69.67
18.8	0.1525	0.7035	2.0676	5.855	14.8366	34.6604	54.0812	81.2374		19.3	0.0942	0.7318	1.9893	5.6067	13.6276	30.8001	48.6416	73.1034		19.3	0.1877	0.6978	1.9593	5.4112	13.0559	28.7391	46.6303	69.7486
18.9	0.1566	0.7079	2.0747	5.8755	14.879	34.7616	54.1864	81.3349		19.4	0.0963	0.7426	1.9965	5.6241	13.6699	30.8868	48.7352	73.183		19.4	0.1888	0.708	1.9683	5.4249	13.0951	28.8263	46.7233	69.8342
19	0.158	0.7065	2.0841	5.8997	14.9204	34.8636	54.2893	81.4227		19.5	0.1093	0.7482	2.0016	5.6449	13.7007	30.977	48.8153	73.2588		19.5	0.1987	0.7109	1.9765	5.4405	13.1418	28.915	46.8201	69.9242
19.1	0.1657	0.7	2.0854	5.926	14.9587	34.9617	54.3944	81.5217		19.6	0.1198	0.7446	2.0063	5.66	13.7345	31.0648	48.9007	73.3478		19.6	0.2069	0.7119	1.9794	5.4599	13.1892	29.0003	46.9135	70.007
19.2	0.166	0.6977	2.0884	5.9522	15.0035	35.0509	54.5037	81.6242		19.7	0.1226	0.7481	2.0136	5.6848	13.7662	31.1393	48.9861	73.4322		19.7	0.2022	0.7134	1.987	5.4783	13.2422	29.0886	47.0067	70.0861
19.3	0.1642	0.6999	2.0959	5.973	15.053	35.1399	54.6096	81.7169		19.8	0.1262	0.7487	2.0243	5.7036	13.8023	31.2162	49.0792	73.5186		19.8	0.2002	0.7163	1.9929	5.5028	13.2835	29.1711	47.1057	70.1658
19.4	0.1606	0.7036	2.1019	5.9897	15.1024	35.238	54.6999	81.7999		19.9	0.1306	0.7505	2.0295	5.7146	13.8423	31.3002	49.1719	73.6074		19.9	0.2005	0.718	2.0006	5.5177	13.3284	29.2492	47.1996	70.2384
19.5	0.1652	0.7105	2.1078	6.0043	15.167	35.3328	54.8007	81.8983		20	0.1363	0.7523	2.0309	5.7284	13.8799	31.3953	49.2685	73.6849		20	0.2036	0.7213	2.0041	5.5414	13.3658	29.3361	47.2867	70.3189
19.6	0.1665	0.7087	2.1203	6.0186	15.2235	35.4361	54.9127	81.9928		20.1	0.1406	0.7485	2.0403	5.7402	13.9221	31.4929	49.3618	73.7628		20.1	0.201	0.7224	2.0071	5.5665	13.4157	29.4089	47.3739	70.4084
19.7	0.1679	0.7086	2.1285	6.0465	15.2707	35.5341	55.0235	82.0884		20.2	0.1522	0.75	2.0439	5.7599	13.9633	31.5843	49.4425	73.8422		20.2	0.2007	0.7246	2.0109	5.5839	13.455	29.4788	47.4745	70.4933
19.8	0.1717	0.7028	2.1442	6.0693	15.3206	35.6384	55.1228	82.185		20.3	0.1614	0.7474	2.0544	5.7811	14.003	31.6672	49.5317	73.9291		20.3	0.1961	0.7283	2.0192	5.6033	13.4947	29.5582	47.5681	70.5789
19.9	0.1705	0.7074	2.1535	6.0922	15.3768	35.7301	55.2258	82.2711		20.4	0.1693	0.7439	2.0492	5.8035	14.0434	31.7499	49.621	74.0083		20.4	0.1917	0.7359	2.0264	5.6267	13.5375	29.6373	47.6511	70.6594
20	0.1715	0.7157	2.1611	6.1144	15.4263	35.824	55.3187	82.3633		20.5	0.1749	0.7413	2.0578	5.8239	14.0794	31.8359	49.7104	74.0918		20.5	0.1881	0.7419	2.0391	5.6517	13.5761	29.7127	47.7442	70.7284
20.1	0.17	0.7215	2.1739	6.1425	15.4744	35.9224	55.4198	82.4557		20.6	0.1713	0.7416	2.0673	5.8413	14.1131	31.9184	49.8032	74.1845		20.6	0.1814	0.7418	2.0402	5.6762	13.6158	29.7857	47.8312	70.7966
20.2	0.1646	0.7199	2.184	6.1687	15.5332	36.0223	55.5229	82.549		20.7	0.1727	0.7421	2.0792	5.8539	14.1579	31.9976	49.8952	74.2692		20.7	0.1866	0.7469	2.0511	5.7005	13.66	29.8477	47.9249	70.866
20.3	0.1639	0.7175	2.1969	6.1938	15.5882	36.1286	55.6261	82.6462		20.8	0.164	0.7415	2.0863	5.8731	14.2035	32.0881	49.9782	74.3418		20.8	0.1863	0.7444	2.0575	5.7237	13.705	29.9165	48.0153	70.9505
20.4	0.1664	0.7136	2.1968	6.214	15.6411	36.2311	55.7235	82.7409		20.9	0.1579	0.7497	2.0883	5.8968	14.2594	32.1741	50.0575	74.4242		20.9	0.1897	0.7502	2.0644	5.7461	13.7471	29.982	48.0925	71.0394
20.5	0.1623	0.7133	2.2068	6.2386	15.695	36.3292	55.8215	82.8321		21	0.1514	0.7508	2.0929	5.9159	14.3034	32.2497	50.1403	74.5092		21	0.19	0.7563	2.0689	5.7694	13.7893	30.0456	48.1662	71.1219
20.6	0.1668	0.7173	2.215	6.2585	15.7528	36.4297	55.9152	82.9108		21.1	0.1452	0.7547	2.1007	5.9359	14.346	32.3221	50.2239	74.5944		21.1	0.1944	0.7615	2.0704	5.7843	13.8365	30.1137	48.2505	71.2003
20.7	0.1676	0.7211	2.2226	6.278	15.8029	36.5249	56.0089	82.9914		21.2	0.1447	0.7554	2.111	5.9521	14.4062	32.3892	50.3255	74.6763		21.2	0.1934	0.7669	2.0818	5.803	13.886	30.1913	48.3293	71.2728
20.8	0.1717	0.7196	2.2274	6.3004	15.8576	36.619	56.1045	83.075		21.3	0.1462	0.7605	2.1147	5.975	14.4583	32.4649	50.4215	74.7532		21.3	0.1958	0.7632	2.0814	5.8189	13.9288	30.2642	48.4059	71.3535
20.9	0.1754	0.7215	2.2327	6.3251	15.9122	36.7208	56.196	83.158		21.4	0.143	0.7631	2.1164	5.994	14.5169	32.5569	50.4996	74.83		21.4	0.1898	0.7697	2.0955	5.8394	13.9652	30.3367	48.4841	71.4432
21	0.1716	0.733	2.2295	6.3418	15.9559	36.8195	56.2894	83.2478		21.5	0.1474	0.7692	2.1169	6.0145	14.5714	32.6397	50.5864	74.9154		21.5	0.1896	0.7744	2.1012	5.8586	14.0109	30.4024	48.5532	71.521
21.1	0.1662	0.7396	2.2372	6.3657	16.0025	36.9008	56.3845	83.3388		21.6	0.1524	0.7704	2.1276	6.0328	14.6047	32.7194	50.6666	74.9903		21.6	0.1932	0.7821	2.1053	5.8821	14.0467	30.4682	48.6222	71.6053
21.2	0.1664	0.7411	2.2425	6.3847	16.0499	36.9847	56.4798	83.4296		21.7	0.1571	0.7779	2.1368	6.0436	14.6382	32.7983	50.7585	75.0523		21.7	0.1944	0.7893	2.1097	5.8911	14.0761	30.5403	48.6937	71.6932
21.3	0.1701	0.7415	2.249	6.3935	16.1016	37.0779	56.5766	83.518		21.8	0.1551	0.7861	2.1425	6.0648	14.6829	32.8767	50.8371	75.1273		21.8	0.1974	0.7943	2.1144	5.9116	14.1134	30.6204	48.7664	71.7871
21.4	0.1736	0.7494	2.264	6.4091	16.145	37.1705	56.6727	83.6048		21.9	0.1566	0.7871	2.1473	6.0835	14.7247	32.9553	50.9288	75.2071		21.9	0.2017	0.7983	2.1277	5.9337	14.1556	30.6986	48.8387	71.8724
21.5	0.1722	0.7526	2.2699	6.4287	16.1873	37.2599	56.7815	83.6822		22	0.1567	0.7913	2.1514	6.1036	14.7661	33.0274	51.029	75.2889		22	0.203	0.8029	2.1377	5.9533	14.1962	30.7659	48.9186	71.9433
21.6	0.1709	0.7547	2.2823	6.453	16.2424	37.3474	56.8863	83.7713		22.1	0.1534	0.7909	2.1532	6.123	14.8018	33.1148	51.121	75.3732		22.1	0.2067	0.8083	2.1393	5.9645	14.2386	30.8399	49.001	72.0115
21.7	0.1725	0.7614	2.2895	6.4737	16.2913	37.4285	56.9886	83.8625		22.2	0.1555	0.7962	2.1529	6.1367	14.8352	33.2018	51.1956	75.4426		22.2	0.2067	0.8173	2.1402	5.9827	14.272	30.9098	49.0827	72.1008
21.8	0.1745	0.7654	2.293	6.4955	16.3315	37.5274	57.0858	83.9494		22.3	0.1552	0.7987	2.1573	6.152	14.883	33.295	51.2816	75.5161		22.3	0.2083	0.8235	2.1457	6.0012	14.309	30.983	49.1678	72.1985
21.9	0.1772	0.7731	2.2982	6.5114	16.375	37.6218	57.1812	84.0362		22.4	0.1509	0.8041	2.1635	6.1708	14.9198	33.3772	51.3727	75.5976		22.4	0.2064	0.8254	2.1438	6.0172	14.3528	31.0553	49.2467	72.2645
22	0.1806	0.777	2.2905	6.5329	16.421	37.71	57.2834	84.1248		22.5	0.1501	0.8096	2.1772	6.1937	14.9547	33.4499	51.4598	75.6747		22.5	0.2051	0.8276	2.1443	6.031	14.3888	31.1238	49.3326	72.3322
22.1	0.1845	0.7829	2.2931	6.5604	16.4669	37.7998	57.3771	84.2108		22.6	0.1536	0.8121	2.1863	6.2078	14.9962	33.5291	51.5393	75.7516		22.6	0.2107	0.8276	2.1484	6.039	14.4336	31.1972	49.4141	72.4049
22.2	0.186	0.7861	2.3095	6.583	16.5183	37.9009	57.4806	84.3008		22.7	0.1537	0.8177	2.1917	6.2292	15.0334	33.5995	51.6149	75.8257		22.7	0.2079	0.8329	2.1513	6.0524	14.4758	31.2735	49.4864	72.4782
22.3	0.1887	0.7946	2.3252	6.6124	16.5787	38.0008	57.5777	84.3836		22.8	0.1583	0.8226	2.1954	6.2471	15.0827	33.6702	51.6875	75.8917		22.8	0.2094	0.838	2.1579	6.0647	14.514	31.3478	49.5664	72.5448
22.4	0.1927	0.7962	2.3326	6.6359	16.633	38.0941	57.6656	84.4683		22.9	0.1605	0.8277	2.2044	6.2673	15.13	33.7387	51.7772	75.9486		22.9	0.21	0.844	2.1534	6.0805	14.5583	31.4126	49.6437	72.6167
22.5	0.1958	0.806	2.345	6.6563	16.697	38.1773	57.7529	84.5538		23	0.1549	0.8322	2.2096	6.2819	15.1646	33.8164	51.8652	76.0087		23	0.21	0.8471	2.1633	6.1051	14.6055	31.4873	49.7233	72.6983
22.6	0.1974	0.8112	2.3494	6.672	16.7565	38.2721	57.8369	84.6406		23.1	0.1603	0.8212	2.2253	6.3028	15.2056	33.8964	51.9524	76.0722		23.1	0.1981	0.8502	2.1697	6.1182	14.6495	31.5669	49.8021	72.7816
22.7	0.2012	0.8159	2.3559	6.693	16.8115	38.3674	57.9277	84.7207		23.2	0.1622	0.8277	2.234	6.3272	15.2504	33.972	52.034	76.1397		23.2	0.1938	0.8557	2.1762	6.1323	14.6965	31.6411	49.8875	72.8635
22.8	0.2038	0.8237	2.3612	6.7188	16.8639	38.4579	58.0012	84.8055		23.3	0.162	0.8256	2.2404	6.339	15.3006	34.0525	52.1129	76.2153		23.3	0.2024	0.8607	2.1808	6.1453	14.7281	31.702	49.9691	72.9304
22.9	0.2054	0.8226	2.3667	6.7398	16.9183	38.5517	58.0857	84.8902		23.4	0.1596	0.8349	2.2487	6.3541	15.3538	34.1268	52.1945	76.2953		23.4	0.2064	0.8611	2.1883	6.1606	14.7581	31.7727	50.0475	72.9965
23	0.2063	0.8291	2.3788	6.7519	16.9706	38.6467	58.1801	84.9709		23.5	0.1688	0.8415	2.254	6.3697	15.3956	34.2056	52.2755	76.3751		23.5	0.2124	0.8618	2.2016	6.1768	14.796	31.8529	50.1267	73.0787
23.1	0.2138	0.838	2.389	6.7771	17.0158	38.7314	58.2704	85.0502		23.6	0.1658	0.847	2.2607	6.3883	15.4421	34.2765	52.3558	76.4432		23.6	0.2201	0.8651	2.2124	6.1954	14.844	31.9188	50.2072	73.1635
23.2	0.2188	0.8423	2.3969	6.7922	17.0615	38.8186	58.3539	85.1296		23.7	0.167	0.8483	2.267	6.4069	15.4841	34.3464	52.4427	76.514		23.7	0.2172	0.8737	2.2226	6.2192	14.8903	31.9907	50.2854	73.2422
23.3	0.2243	0.847	2.4007	6.809	17.1113	38.9048	58.4514	85.2049		23.8	0.1695	0.8492	2.2763	6.4219	15.5234	34.4196	52.5301	76.5917		23.8	0.2171	0.8781	2.2269	6.2342	14.9357	32.0636	50.3585	73.3095
23.4	0.2225	0.844	2.4046	6.8237	17.1551	38.9838	58.5432	85.2826		23.9	0.1709	0.8568	2.2846	6.4423	15.5682	34.4873	52.6109	76.668		23.9	0.2175	0.875	2.2285	6.2454	14.9736	32.1259	50.43	73.3795
23.5	0.2127	0.8551	2.4101	6.8456	17.2018	39.0667	58.6425	85.3647		24	0.1668	0.8585	2.2932	6.4631	15.6106	34.5646	52.6875	76.7478		24	0.2156	0.8808	2.23	6.2635	15.0128	32.1855	50.4972	73.4394
23.6	0.208	0.8602	2.4186	6.8604	17.2332	39.1537	58.7336	85.4373		24.1	0.1702	0.8598	2.2988	6.4786	15.6454	34.6437	52.763	76.8295		24.1	0.2091	0.8813	2.2325	6.2867	15.0421	32.2427	50.5815	73.504
23.7	0.2113	0.861	2.4179	6.8784	17.2812	39.2342	58.8298	85.5069		24.2	0.1699	0.8659	2.3053	6.5001	15.6881	34.7128	52.8405	76.9026		24.2	0.2054	0.8793	2.2432	6.301	15.0796	32.2988	50.6555	73.5828
23.8	0.2099	0.8637	2.4224	6.9015	17.3276	39.319	58.9257	85.5807		24.3	0.1616	0.8665	2.3115	6.5183	15.7332	34.7884	52.9147	76.9755		24.3	0.2099	0.8816	2.2484	6.3159	15.122	32.3675	50.7162	73.6507
23.9	0.2123	0.8689	2.4277	6.9305	17.3738	39.4125	59.0275	85.6657		24.4	0.1595	0.8606	2.3239	6.536	15.777	34.8536	52.9919	77.0468		24.4	0.2101	0.8895	2.258	6.3283	15.1611	32.4406	50.7851	73.7245
24	0.2129	0.8772	2.4431	6.9517	17.4154	39.4944	59.1245	85.7438		24.5	0.1571	0.8649	2.3327	6.555	15.8208	34.9197	53.0714	77.1058		24.5	0.2119	0.9016	2.261	6.3458	15.197	32.5029	50.8518	73.787
24.1	0.2092	0.8785	2.4435	6.971	17.4556	39.5798	59.221	85.8136		24.6	0.1555	0.8687	2.3401	6.5782	15.8624	34.975	53.1449	77.1693		24.6	0.2137	0.9026	2.2759	6.3672	15.2316	32.5751	50.921	73.8377
24.2	0.2064	0.8825	2.4548	6.998	17.4916	39.6638	59.3177	85.9002		24.7	0.1586	0.8607	2.3384	6.6009	15.8899	35.0415	53.2188	77.2425		24.7	0.2182	0.9084	2.2803	6.3882	15.2747	32.6512	50.9971	73.901
24.3	0.208	0.8897	2.4653	7.0174	17.5328	39.7514	59.4099	85.9812		24.8	0.1626	0.8594	2.3408	6.6169	15.9238	35.1151	53.2807	77.3088		24.8	0.2181	0.9037	2.2861	6.4067	15.3128	32.7252	51.0722	73.9633
24.4	0.2113	0.8908	2.4759	7.0332	17.5757	39.8349	59.4944	86.0618		24.9	0.1658	0.8563	2.3461	6.6385	15.9698	35.1874	53.3494	77.3842		24.9	0.2217	0.9051	2.2933	6.4243	15.354	32.7883	51.1597	74.0314
24.5	0.2133	0.8944	2.4875	7.0569	17.6202	39.9119	59.5805	86.152		25	0.1655	0.852	2.345	6.6555	16.015	35.2659	53.418	77.4646		25	0.2157	0.9087	2.3031	6.4424	15.3911	32.8631	51.2477	74.0948
24.6	0.2178	0.8943	2.4984	7.081	17.6591	39.9999	59.6719	86.2485		25.1	0.1727	0.8455	2.3499	6.6734	16.0467	35.3359	53.495	77.5441		25.1	0.2199	0.906	2.3175	6.4659	15.4386	32.9335	51.3292	74.1618
24.7	0.2171	0.8923	2.5072	7.1002	17.7013	40.0849	59.7606	86.3412		25.2	0.1784	0.8479	2.352	6.6908	16.075	35.3962	53.5759	77.6166		25.2	0.2188	0.9074	2.3222	6.4836	15.4825	33.0004	51.3988	74.2193
24.8	0.2176	0.8991	2.5153	7.1223	17.7452	40.1778	59.8439	86.4288		25.3	0.1839	0.8492	2.3615	6.7075	16.105	35.4727	53.6472	77.6924		25.3	0.2199	0.9114	2.33	6.4976	15.5207	33.0785	51.4688	74.2815
24.9	0.2089	0.9037	2.5265	7.1451	17.7859	40.272	59.9257	86.5144		25.4	0.1816	0.8471	2.3712	6.7232	16.15	35.5451	53.7217	77.7607		25.4	0.2156	0.9116	2.3353	6.5167	15.5617	33.154	51.5555	74.3507
25	0.211	0.9028	2.5365	7.1682	17.8279	40.3589	60.0046	86.5816		25.5	0.1814	0.8473	2.372	6.7423	16.1991	35.6081	53.7945	77.8237		25.5	0.2202	0.9165	2.3395	6.5299	15.6088	33.224	51.6307	74.416
25.1	0.2109	0.9071	2.5484	7.1899	17.8687	40.4438	60.1007	86.6486		25.6	0.1778	0.845	2.3782	6.7587	16.2442	35.6756	53.876	77.8976		25.6	0.2175	0.9146	2.337	6.5435	15.6463	33.2976	51.7011	74.4846
25.2	0.2095	0.9104	2.5563	7.2148	17.9061	40.524	60.1907	86.7182		25.7	0.1804	0.8416	2.3825	6.7803	16.2868	35.7514	53.9665	77.9764		25.7	0.2163	0.9203	2.3401	6.5592	15.6741	33.3608	51.7793	74.565
25.3	0.2113	0.9078	2.5712	7.238	17.9458	40.6031	60.2755	86.7873		25.8	0.1733	0.8441	2.3926	6.7999	16.3191	35.8244	54.0548	78.0416		25.8	0.2172	0.9216	2.3585	6.574	15.708	33.4268	51.8571	74.6313
25.4	0.2096	0.9076	2.5799	7.2554	17.9767	40.6821	60.3521	86.8583		25.9	0.176	0.8416	2.4004	6.8109	16.3516	35.8928	54.1383	78.0986		25.9	0.2177	0.9306	2.373	6.5898	15.7436	33.4974	51.9284	74.7042
25.5	0.2081	0.9026	2.585	7.2759	18.0136	40.7648	60.4301	86.9293		26	0.1813	0.8467	2.4081	6.8263	16.4057	35.9546	54.2207	78.1623		26	0.2169	0.9358	2.3831	6.6074	15.7878	33.5629	52.0021	74.7702
25.6	0.2097	0.9086	2.5954	7.293	18.0546	40.8531	60.5142	86.9932		26.1	0.1845	0.8502	2.4157	6.8507	16.445	36.0204	54.3031	78.2312		26.1	0.2178	0.9455	2.3847	6.6237	15.8287	33.6257	52.0822	74.8243
25.7	0.2136	0.9101	2.603	7.3148	18.1017	40.9306	60.5993	87.0587		26.2	0.1841	0.8469	2.4235	6.8682	16.4698	36.0888	54.3817	78.2897		26.2	0.2148	0.9541	2.3927	6.6393	15.8661	33.6996	52.1552	74.8883
25.8	0.2122	0.9112	2.6054	7.3321	18.137	41.0074	60.6763	87.1243		26.3	0.1832	0.854	2.4241	6.8837	16.5096	36.1567	54.4633	78.3543		26.3	0.2126	0.9586	2.4017	6.6522	15.8992	33.7639	52.2297	74.9585
25.9	0.2017	0.9105	2.6132	7.3501	18.1776	41.086	60.7659	87.1993		26.4	0.1852	0.8608	2.428	6.8959	16.5502	36.2301	54.5452	78.4152		26.4	0.2114	0.9667	2.405	6.6765	15.9322	33.8205	52.303	75.02
26	0.1991	0.9162	2.6161	7.3658	18.2241	41.154	60.8598	87.2759		26.5	0.1838	0.8574	2.4319	6.9088	16.5942	36.2959	54.6225	78.4738		26.5	0.2139	0.9679	2.4132	6.697	15.9683	33.8829	52.3722	75.0766
26.1	0.2027	0.9186	2.6273	7.3803	18.2696	41.2256	60.9501	87.3544		26.6	0.1798	0.8617	2.441	6.926	16.6375	36.3646	54.6952	78.5403		26.6	0.2209	0.9688	2.4132	6.7091	15.9936	33.9467	52.4476	75.136
26.2	0.2017	0.9195	2.6393	7.4023	18.3067	41.3019	61.0406	87.4282		26.7	0.1789	0.8558	2.4486	6.9398	16.676	36.4443	54.7635	78.605		26.7	0.2183	0.9732	2.4224	6.7302	16.0267	34.014	52.521	75.2001
26.3	0.2087	0.9225	2.6421	7.4205	18.3516	41.3846	61.1193	87.5001		26.8	0.1851	0.8588	2.4577	6.9526	16.7009	36.5267	54.8243	78.6688		26.8	0.221	0.9748	2.4272	6.7482	16.0598	34.0864	52.596	75.2582
26.4	0.2122	0.9289	2.6511	7.4375	18.4027	41.4598	61.2053	87.5691		26.9	0.1857	0.8626	2.4594	6.9611	16.7193	36.6034	54.8911	78.7337		26.9	0.2142	0.9761	2.4315	6.7676	16.0932	34.1481	52.6573	75.3176
26.5	0.2138	0.926	2.6653	7.4534	18.4617	41.5384	61.2956	87.6363		27	0.1879	0.863	2.4678	6.9771	16.7533	36.6785	54.962	78.8049		27	0.2079	0.9746	2.4366	6.788	16.1327	34.2106	52.7188	75.3753
26.6	0.2105	0.9259	2.6808	7.4729	18.5137	41.6198	61.3946	87.7116		27.1	0.185	0.8645	2.4723	6.9893	16.7839	36.7563	55.0277	78.8686		27.1	0.208	0.9699	2.4448	6.8015	16.1689	34.2772	52.7822	75.442
26.7	0.2088	0.9288	2.6941	7.5032	18.5611	41.7085	61.4849	87.7773		27.2	0.1802	0.8661	2.4791	7.0098	16.8178	36.8413	55.0919	78.923		27.2	0.215	0.9707	2.4502	6.8105	16.2094	34.3349	52.8473	75.5165
26.8	0.208	0.9288	2.7035	7.5225	18.6025	41.802	61.5727	87.8507		27.3	0.1854	0.8685	2.4806	7.0269	16.8457	36.9194	55.1584	78.986		27.3	0.2215	0.9631	2.4582	6.8249	16.2416	34.3878	52.9175	75.5765
26.9	0.208	0.9275	2.7159	7.5453	18.6351	41.8786	61.6597	87.9205		27.4	0.1929	0.8703	2.4954	7.0422	16.8762	36.9982	55.2367	79.0665		27.4	0.2325	0.9661	2.4702	6.8421	16.2836	34.4585	52.9842	75.6375
27	0.2089	0.9269	2.7237	7.5623	18.6727	41.9504	61.7427	87.9807		27.5	0.193	0.8691	2.5086	7.0515	16.9217	37.0596	55.3087	79.1353		27.5	0.2373	0.9696	2.4764	6.8573	16.3112	34.5406	53.0408	75.7044
27.1	0.2077	0.93	2.7351	7.583	18.7151	42.0357	61.8208	88.0405		27.6	0.1973	0.8764	2.5142	7.0645	16.9656	37.1342	55.3906	79.1927		27.6	0.2407	0.9701	2.4771	6.8761	16.3498	34.6252	53.1008	75.7599
27.2	0.208	0.9314	2.7444	7.5936	18.759	42.1175	61.9045	88.1114		27.7	0.2025	0.8795	2.5188	7.0771	17.0073	37.2157	55.4684	79.2491		27.7	0.2421	0.9776	2.4835	6.8884	16.3839	34.7046	53.1604	75.8157
27.3	0.206	0.9311	2.7491	7.6085	18.8014	42.2109	61.9906	88.1885		27.8	0.2038	0.8861	2.5277	7.0894	17.0478	37.2826	55.5411	79.3088		27.8	0.2459	0.9824	2.4912	6.9015	16.4225	34.7631	53.229	75.8746
27.4	0.21	0.9278	2.7536	7.6238	18.8469	42.3078	62.0769	88.2688		27.9	0.2036	0.8844	2.5325	7.1003	17.0826	37.3477	55.6083	79.3641		27.9	0.2463	0.9799	2.5028	6.9199	16.4623	34.8262	53.3034	75.9391
27.5	0.2157	0.9318	2.7639	7.6421	18.8857	42.4046	62.1567	88.3397		28	0.2046	0.8854	2.5308	7.1144	17.1216	37.4173	55.6773	79.425		28	0.2465	0.9866	2.5103	6.9412	16.4945	34.8953	53.3787	75.9949
27.6	0.2148	0.934	2.7751	7.6541	18.9295	42.4958	62.2515	88.4115		28.1	0.2072	0.8879	2.5372	7.1335	17.1622	37.4869	55.7519	79.4872		28.1	0.2498	0.9932	2.5162	6.9572	16.5282	34.9671	53.4501	76.0568
27.7	0.2126	0.9376	2.7856	7.6738	18.9763	42.5833	62.3288	88.4712		28.2	0.2132	0.8914	2.5471	7.1493	17.2042	37.5516	55.8276	79.5493		28.2	0.2456	1.0009	2.5241	6.9762	16.5612	35.0276	53.5208	76.1305
27.8	0.2152	0.9443	2.7898	7.6872	19.0185	42.6622	62.3949	88.536		28.3	0.2103	0.8917	2.5454	7.1677	17.2406	37.6081	55.9049	79.6252		28.3	0.254	1.001	2.5272	6.9879	16.5953	35.0851	53.5915	76.1907
27.9	0.2149	0.9426	2.7985	7.6991	19.0626	42.7343	62.4677	88.6013		28.4	0.2172	0.8941	2.5492	7.1839	17.2755	37.6684	55.9802	79.6944		28.4	0.2513	1.0053	2.5362	7.0036	16.6279	35.1525	53.6636	76.2496
28	0.2101	0.9457	2.803	7.7139	19.1076	42.8143	62.5448	88.6695		28.5	0.2288	0.8966	2.5555	7.1918	17.3195	37.7178	56.0573	79.739		28.5	0.2499	1.0056	2.537	7.0192	16.6629	35.2046	53.7306	76.299
28.1	0.2099	0.9465	2.8119	7.7304	19.1564	42.9017	62.622	88.746		28.6	0.2318	0.9006	2.561	7.2108	17.3591	37.7745	56.1212	79.7797		28.6	0.2569	1.0105	2.5361	7.0333	16.6938	35.256	53.7976	76.3605
28.2	0.2061	0.9459	2.8177	7.7459	19.2071	42.9939	62.7051	88.8268		28.7	0.2321	0.9066	2.5568	7.2319	17.403	37.8392	56.1827	79.844		28.7	0.2581	1.0107	2.5399	7.0527	16.7273	35.3231	53.8588	76.4214
28.3	0.205	0.9515	2.8205	7.7691	19.2477	43.0699	62.7865	88.8947		28.8	0.2317	0.9059	2.5608	7.2429	17.4422	37.9115	56.2514	79.9108		28.8	0.2556	1.0104	2.5451	7.063	16.7592	35.3859	53.9286	76.483
28.4	0.2067	0.955	2.8272	7.795	19.2886	43.1278	62.8717	88.9612		28.9	0.2274	0.9096	2.5654	7.2667	17.4773	37.9859	56.328	79.9892		28.9	0.2541	1.0151	2.5468	7.0764	16.7948	35.443	54.0008	76.5384
28.5	0.2059	0.9569	2.8336	7.8143	19.3329	43.1917	62.9457	89.0249		29	0.2237	0.9121	2.5728	7.2916	17.5144	38.0583	56.4125	80.0641		29	0.254	1.0221	2.5494	7.0951	16.8265	35.5079	54.062	76.5868
28.6	0.21	0.9605	2.8343	7.8297	19.3686	43.2597	63.0262	89.0888		29.1	0.2279	0.9165	2.5875	7.3078	17.5484	38.1196	56.4847	80.1287		29.1	0.2637	1.0226	2.5586	7.1134	16.8504	35.5662	54.1208	76.644
28.7	0.2121	0.9641	2.8401	7.841	19.4002	43.3359	63.0988	89.1614		29.2	0.2267	0.9221	2.5978	7.3224	17.5813	38.1788	56.5619	80.185		29.2	0.2691	1.0266	2.5692	7.1259	16.873	35.6231	54.1854	76.6911
28.8	0.217	0.9613	2.8491	7.8515	19.4399	43.4036	63.175	89.2263		29.3	0.2289	0.9204	2.6092	7.3367	17.6267	38.2355	56.6289	80.2413		29.3	0.2684	1.0256	2.5748	7.1381	16.9057	35.6949	54.246	76.7362
28.9	0.2233	0.9621	2.8568	7.8757	19.483	43.4716	63.2429	89.2926		29.4	0.2277	0.9203	2.6201	7.3486	17.6709	38.2998	56.6946	80.301		29.4	0.2752	1.0229	2.5843	7.1547	16.9365	35.7612	54.3076	76.7933
29	0.2245	0.9659	2.8587	7.8939	19.526	43.5539	63.3083	89.3624		29.5	0.2233	0.9274	2.6222	7.364	17.7197	38.3746	56.7645	80.3586		29.5	0.269	1.0279	2.595	7.1675	16.9733	35.813	54.3716	76.8575
29.1	0.2247	0.9692	2.8719	7.9088	19.5618	43.6348	63.3844	89.4317		29.6	0.224	0.9311	2.6328	7.3867	17.761	38.4482	56.8213	80.4208		29.6	0.2657	1.0283	2.5994	7.183	17.0143	35.882	54.4346	76.92
29.2	0.2228	0.960101	2.8865	7.9318	19.6022	43.7073	63.4513	89.5023		29.7	0.2305	0.936	2.637	7.4077	17.7959	38.5339	56.8857	80.4971		29.7	0.2638	1.0366	2.6092	7.197	17.0532	35.9513	54.5024	76.9822
29.3	0.219	0.9703	2.8952	7.9493	19.6463	43.7799	63.5189	89.5654		29.8	0.232	0.9381	2.6419	7.428	17.8296	38.618	56.9504	80.5636		29.8	0.2587	1.0414	2.614	7.2177	17.0931	36.0059	54.5776	77.0285
29.4	0.2201	0.974	2.9061	7.9658	19.6852	43.8602	63.5936	89.6259		29.9	0.2297	0.9389	2.6448	7.4487	17.8702	38.6803	57.014	80.6117		29.9	0.2647	1.0404	2.6187	7.2399	17.1367	36.0593	54.648	77.0771
29.5	0.2217	0.9743	2.9136	7.9844	19.7196	43.9499	63.6716	89.6885		30	0.2254	0.9476	2.6482	7.46	17.9096	38.7426	57.0774	80.6578		30	0.2639	1.0457	2.6263	7.2573	17.1749	36.1183	54.7055	77.1398
29.6	0.2172	0.9773	2.9203	8.0127	19.7562	44.0329	63.752	89.7583		30.1	0.2328	0.9514	2.6534	7.4777	17.9485	38.8074	57.1365	80.699		30.1	0.2671	1.0423	2.6408	7.2735	17.2143	36.1786	54.7684	77.201
29.7	0.201701	0.9859	2.9277	8.0411	19.7969	44.1135	63.8263	89.8284		30.2	0.2374	0.9558	2.6577	7.4904	17.9839	38.8729	57.196	80.7498		30.2	0.2756	1.045	2.6486	7.2893	17.245	36.2488	54.8415	77.2734
29.8	0.1961	0.9908	2.9286	8.0642	19.8401	44.1931	63.9126	89.8936		30.3	0.2461	0.9551	2.6683	7.5035	18.0233	38.9409	57.2539	80.8062		30.3	0.2796	1.0464	2.6586	7.3055	17.2843	36.3162	54.9148	77.3483
29.9	0.1908	0.9871	2.9286	8.086	19.8814	44.2839	63.9972	89.9628		30.4	0.2518	0.9606	2.6761	7.5204	18.0645	39.0157	57.3246	80.8718		30.4	0.2861	1.0461	2.6592	7.3144	17.3214	36.3772	54.9783	77.4122
30	0.1912	0.9869	2.9331	8.1011	19.918	44.3707	64.0743	90.0366		30.5	0.2607	0.9631	2.6819	7.5424	18.1003	39.0765	57.3876	80.9286		30.5	0.2854	1.0478	2.6668	7.3328	17.3614	36.429	55.0419	77.47
30.1	0.1906	0.9849	2.9354	8.1139	19.9606	44.4447	64.1557	90.1134		30.6	0.2679	0.966	2.6842	7.5556	18.1306	39.1291	57.4535	80.9878		30.6	0.2915	1.0489	2.6754	7.3544	17.4073	36.4901	55.1106	77.5378
30.2	0.1917	0.9931	2.9367	8.1266	19.9996	44.527	64.2428	90.1808		30.7	0.2671	0.9691	2.6903	7.577	18.1739	39.1894	57.5219	81.038		30.7	0.2952	1.0537	2.6773	7.3741	17.4529	36.5484	55.1743	77.601
30.3	0.1885	1.0002	2.935	8.1417	20.0365	44.6135	64.3298	90.2516		30.8	0.2619	0.9724	2.6951	7.5925	18.2164	39.2417	57.5795	81.0868		30.8	0.2977	1.0602	2.6831	7.3925	17.4965	36.6079	55.2279	77.6496
30.4	0.1872	1.0068	2.9427	8.1569	20.0781	44.6932	64.4115	90.3231		30.9	0.2552	0.9726	2.6979	7.6062	18.248	39.2896	57.643	81.1425		30.9	0.2996	1.065	2.6872	7.408	17.5338	36.6549	55.2826	77.7083
30.5	0.1854	1.0094	2.945	8.167	20.1231	44.7641	64.4886	90.3876		31	0.2639	0.9765	2.6964	7.6254	18.2771	39.3486	57.7116	81.2045		31	0.2963	1.0694	2.6865	7.4199	17.5701	36.7133	55.3426	77.7708
30.6	0.1838	1.01	2.9548	8.176	20.1623	44.8329	64.566	90.447		31.1	0.265	0.9772	2.7013	7.6406	18.3124	39.4123	57.7834	81.2657		31.1	0.2968	1.0706	2.6922	7.4313	17.6041	36.7741	55.4044	77.8323
30.7	0.1862	1.0116	2.95	8.1847	20.2136	44.9058	64.6375	90.5096		31.2	0.2584	0.9783	2.7067	7.651	18.3425	39.4674	57.8552	81.3273		31.2	0.2933	1.0727	2.7012	7.4423	17.6395	36.8384	55.4629	77.8819
30.8	0.1873	1.0162	2.9494	8.2002	20.2505	44.9874	64.7094	90.5649		31.3	0.264	0.9817	2.71	7.6686	18.3807	39.5293	57.9233	81.392		31.3	0.2939	1.0783	2.7106	7.4652	17.6794	36.9	55.5218	77.9293
30.9	0.1871	1.021	2.9517	8.2211	20.2973	45.072	64.7755	90.6245		31.4	0.2686	0.9834	2.7141	7.6912	18.4246	39.5887	57.9862	81.4566		31.4	0.2899	1.084	2.7187	7.4862	17.7152	36.9498	55.581	77.9851
31	0.1893	1.0189	2.9592	8.2336	20.3409	45.1567	64.8429	90.6919		31.5	0.2724	0.9868	2.7172	7.7073	18.4567	39.6439	58.0512	81.5096		31.5	0.2926	1.0914	2.7272	7.5031	17.7507	37.0075	55.6543	78.0509
31.1	0.1922	1.0194	2.9617	8.2537	20.3864	45.2207	64.9069	90.7515		31.6	0.2734	0.9813	2.7293	7.7262	18.4935	39.7144	58.1091	81.5592		31.6	0.3032	1.0933	2.7337	7.5169	17.786	37.0808	55.7282	78.1119
31.2	0.1942	1.0168	2.9633	8.2712	20.4273	45.2854	64.9744	90.8045		31.7	0.2772	0.9863	2.7352	7.7353	18.5349	39.78	58.1719	81.61		31.7	0.3066	1.0927	2.7371	7.5318	17.8135	37.1432	55.7906	78.1602
31.3	0.2006	1.0198	2.9714	8.2883	20.4721	45.3547	65.053	90.8552		31.8	0.2729	0.9925	2.7382	7.7508	18.57	39.8379	58.2316	81.675		31.8	0.311	1.0996	2.7371	7.5428	17.8521	37.2057	55.8472	78.2
31.4	0.199	1.0216	2.9791	8.3125	20.5212	45.4133	65.1246	90.9061		31.9	0.2732	0.9988	2.7447	7.7686	18.6039	39.9007	58.3016	81.736		31.9	0.3102	1.0981	2.7441	7.5564	17.891	37.2756	55.9081	78.2556
31.5	0.2046	1.0188	2.9907	8.3291	20.5641	45.4771	65.2008	90.9554		32	0.271	0.9976	2.7524	7.7901	18.641	39.9798	58.3705	81.7887		32	0.314	1.096	2.7526	7.5781	17.9283	37.3387	55.9707	78.3103
31.6	0.2103	1.0282	2.9995	8.3452	20.6143	45.5498	65.2764	91.0084		32.1	0.2674	0.9974	2.7603	7.8109	18.6833	40.051	58.4252	81.8347		32.1	0.3123	1.0884	2.7599	7.5911	17.9614	37.3941	56.0376	78.3605
31.7	0.2128	1.0348	3.0028	8.3592	20.6604	45.6261	65.3635	91.0783		32.2	0.2664	1.0067	2.7685	7.8266	18.7101	40.1215	58.4908	81.8828		32.2	0.3094	1.0906	2.7691	7.6014	18.0011	37.4527	56.0967	78.4047
31.8	0.2214	1.0443	3.0083	8.3717	20.6927	45.686	65.4437	91.1419		32.3	0.27	1.0078	2.7751	7.8418	18.7383	40.1937	58.5645	81.9323		32.3	0.3138	1.0914	2.7787	7.6161	18.0328	37.4967	56.1595	78.4573
31.9	0.2246	1.0492	3.0162	8.3925	20.7469	45.7537	65.5159	91.2005		32.4	0.2652	1.011	2.7832	7.8578	18.7777	40.2511	58.6205	81.9809		32.4	0.3154	1.0959	2.7868	7.6352	18.0649	37.5514	56.224	78.519
32	0.2279	1.056	3.025	8.4109	20.7851	45.8239	65.5814	91.2516		32.5	0.2599	1.0147	2.7856	7.8713	18.8099	40.3099	58.69	82.018		32.5	0.3188	1.0956	2.7943	7.6532	18.0972	37.6041	56.2824	78.564
32.1	0.2316	1.0622	3.0295	8.4321	20.8195	45.8913	65.6436	91.3031		32.6	0.2628	1.0212	2.7866	7.8841	18.8464	40.3728	58.7715	82.0589		32.6	0.3183	1.1001	2.8079	7.6736	18.1413	37.657	56.3359	78.6165
32.2	0.2302	1.0663	3.0452	8.4442	20.8544	45.9648	65.7164	91.3506		32.7	0.2683	1.019	2.7889	7.8987	18.8749	40.4351	58.8335	82.1137		32.7	0.3161	1.1034	2.8134	7.6928	18.1815	37.7247	56.3999	78.6466
32.3	0.2292	1.0727	3.0499	8.4559	20.8965	46.0382	65.792	91.4081		32.8	0.267	1.0175	2.7941	7.9133	18.9108	40.5023	58.9024	82.1803		32.8	0.3163	1.1034	2.8197	7.7048	18.2201	37.7803	56.4552	78.7025
32.4	0.2319	1.0768	3.0553	8.4807	20.9371	46.1092	65.864	91.4587		32.9	0.2696	1.0216	2.8014	7.9339	18.948	40.5738	58.9719	82.2369		32.9	0.3187	1.1064	2.8254	7.7226	18.2553	37.8257	56.5135	78.7592
32.5	0.2319	1.0813	3.0576	8.5023	20.9723	46.1829	65.9347	91.5279		33	0.2732	1.0203	2.8067	7.9512	18.9846	40.6462	59.0451	82.2806		33	0.316	1.1101	2.8332	7.7417	18.2808	37.869	56.569	78.8101
32.6	0.2317	1.0831	3.0642	8.5162	21.0085	46.2544	66.0098	91.5893		33.1	0.2777	1.0241	2.8086	7.9687	19.0269	40.7192	59.1071	82.3306		33.1	0.3208	1.1171	2.8421	7.7577	18.3143	37.9148	56.6302	78.8651
32.7	0.231	1.0847	3.0693	8.5324	21.0472	46.3323	66.0792	91.6491		33.2	0.2745	1.0248	2.8048	7.9869	19.0582	40.772	59.169	82.3938		33.2	0.3222	1.1182	2.8509	7.7703	18.3405	37.9765	56.6881	78.9266
32.8	0.2277	1.0881	3.078	8.5457	21.0797	46.4166	66.1481	91.703		33.3	0.275	1.0291	2.8049	8.0029	19.0907	40.8245	59.2274	82.4493		33.3	0.3284	1.1229	2.8561	7.7891	18.3743	38.04	56.75	78.9776
32.9	0.2322	1.0935	3.0829	8.5647	21.1095	46.5066	66.2134	91.7518		33.4	0.2778	1.0365	2.8104	8.0152	19.1299	40.8813	59.2896	82.5089		33.4	0.327	1.1152	2.8654	7.8035	18.4123	38.1062	56.811	79.0302
33	0.2343	1.0982	3.085	8.5908	21.1486	46.5857	66.2915	91.8181		33.5	0.2754	1.04	2.8211	8.0384	19.1664	40.9476	59.3584	82.5505		33.5	0.3279	1.1131	2.8686	7.8155	18.4496	38.1693	56.8693	79.0806
33.1	0.2407	1.0982	3.0889	8.6036	21.18	46.6651	66.375	91.8772		33.6	0.2733	1.0434	2.8229	8.0532	19.2021	41.0123	59.4102	82.5886		33.6	0.3342	1.1128	2.8746	7.8292	18.4836	38.2236	56.9448	79.1427
33.2	0.2404	1.0962	3.0917	8.6168	21.2229	46.7434	66.4518	91.9356		33.7	0.2759	1.0444	2.8255	8.0686	19.2431	41.0737	59.4625	82.6416		33.7	0.3399	1.1151	2.8779	7.8392	18.5179	38.274	57.0069	79.209
33.3	0.242	1.0905	3.0963	8.6314	21.2542	46.8102	66.5147	92.0014		33.8	0.2858	1.0423	2.8332	8.0855	19.2843	41.1446	59.5199	82.6844		33.8	0.3416	1.1158	2.8772	7.8585	18.5528	38.3231	57.0739	79.2578
33.4	0.252	1.0855	3.1044	8.6483	21.2845	46.8845	66.5831	92.0742		33.9	0.29	1.0453	2.8361	8.0977	19.313	41.2084	59.5783	82.7358		33.9	0.3407	1.1113	2.8788	7.8791	18.5809	38.3874	57.1367	79.2975
33.5	0.2544	1.0873	3.1122	8.6687	21.3161	46.9559	66.6558	92.1377		34	0.2944	1.049	2.8378	8.1225	19.3363	41.2768	59.6289	82.795		34	0.3396	1.1071	2.8875	7.8969	18.6121	38.4527	57.1977	79.3458
33.6	0.255	1.0844	3.1216	8.6899	21.3552	47.0192	66.7311	92.1887		34.1	0.2894	1.0437	2.8472	8.141	19.3702	41.334	59.6833	82.8577		34.1	0.3415	1.111	2.8984	7.9156	18.6523	38.5165	57.2589	79.4023
33.7	0.2567	1.0951	3.1359	8.7026	21.3968	47.0851	66.7974	92.2477		34.2	0.2846	1.0432	2.8589	8.1551	19.4049	41.3952	59.7513	82.9108		34.2	0.3494	1.1122	2.9088	7.9296	18.6846	38.5789	57.3145	79.4603
33.8	0.2642	1.0962	3.1413	8.7195	21.4377	47.1607	66.8576	92.3069		34.3	0.2875	1.0505	2.8671	8.1655	19.4402	41.4663	59.8253	82.9542		34.3	0.35	1.115	2.9145	7.9512	18.7177	38.6437	57.3697	79.507
33.9	0.2654	1.0942	3.1434	8.7404	21.4802	47.2333	66.9241	92.3602		34.4	0.2846	1.0526	2.8726	8.1867	19.4774	41.541	59.8815	83.0095		34.4	0.3463	1.1168	2.919	7.9707	18.7465	38.706	57.4339	79.5571
34	0.267	1.0969	3.1516	8.7608	21.5119	47.3051	66.9951	92.4194		34.5	0.2821	1.0545	2.883	8.2044	19.5069	41.6094	59.9318	83.0584		34.5	0.3478	1.1209	2.9231	7.988	18.7717	38.7664	57.494	79.6002
34.1	0.2722	1.0995	3.1589	8.7801	21.5518	47.3811	67.0669	92.4693		34.6	0.2848	1.0502	2.8989	8.2165	19.5366	41.6747	59.985	83.1172		34.6	0.3467	1.1258	2.928	8.0076	18.7993	38.8195	57.5508	79.6413
34.2	0.2767	1.0959	3.1648	8.7946	21.5976	47.4567	67.1346	92.512		34.7	0.285	1.048	2.9101	8.2287	19.572	41.7335	60.0408	83.1728		34.7	0.3416	1.1309	2.9341	8.0228	18.8395	38.8842	57.6109	79.6783
34.3	0.2725	1.0995	3.174	8.8105	21.6397	47.5226	67.1982	92.5513		34.8	0.2871	1.0508	2.9156	8.2436	19.6068	41.8014	60.1001	83.2195		34.8	0.3428	1.1378	2.9409	8.0396	18.8793	38.9431	57.6654	79.7182
34.4	0.2722	1.1017	3.1904	8.8321	21.6688	47.5944	67.2625	92.598		34.9	0.2865	1.0479	2.9174	8.2541	19.6357	41.8621	60.1502	83.2639		34.9	0.3442	1.1417	2.9426	8.0491	18.9177	39.0115	57.7098	79.7647
34.5	0.2765	1.1056	3.1947	8.8503	21.7048	47.6563	67.3335	92.6385		35	0.2943	1.0461	2.9227	8.2704	19.6634	41.9135	60.2088	83.2952		35	0.3396	1.1419	2.9481	8.0644	18.9524	39.077	57.7617	79.8052
34.6	0.2779	1.1138	3.1953	8.8593	21.7465	47.7298	67.3994	92.6843		35.1	0.2911	1.0425	2.9285	8.2871	19.6922	41.9689	60.2756	83.3292		35.1	0.342	1.1384	2.9481	8.0785	18.9837	39.1366	57.8121	79.8429
34.7	0.2799	1.101	3.2069	8.8691	21.7863	47.813	67.4645	92.739		35.2	0.2921	1.045	2.9373	8.3031	19.7261	42.0343	60.3392	83.3761		35.2	0.3382	1.1338	2.9543	8.0931	19.0209	39.1951	57.8697	79.8891
34.8	0.2826	1.0998	3.2167	8.8831	21.822	47.8818	67.5402	92.7951		35.3	0.2921	1.0492	2.9489	8.3261	19.7563	42.087	60.3966	83.4239		35.3	0.3311	1.1322	2.9579	8.1058	19.0568	39.2526	57.9342	79.9407
34.9	0.2871	1.1098	3.2259	8.9045	21.86	47.9476	67.6176	92.849		35.4	0.2955	1.0533	2.9563	8.3403	19.781	42.1396	60.4525	83.4694		35.4	0.3261	1.1313	2.9624	8.1219	19.0987	39.3128	57.9962	79.9928
35	0.2873	1.1128	3.2248	8.9184	21.8979	48.0122	67.6936	92.9041		35.5	0.2905	1.0567	2.9618	8.3522	19.825	42.1976	60.5198	83.5178		35.5	0.3286	1.1348	2.9696	8.1365	19.1361	39.3597	58.0641	80.0557
35.1	0.2871	1.1159	3.2262	8.9314	21.9392	48.0798	67.7709	92.95		35.6	0.2891	1.0587	2.9677	8.3675	19.8554	42.2549	60.5838	83.5747		35.6	0.3289	1.1344	2.9745	8.1499	19.1764	39.4246	58.1256	80.11
35.2	0.278701	1.1152	3.2308	8.9447	21.9891	48.1501	67.8393	92.9963		35.7	0.2938	1.0618	2.9693	8.3821	19.8864	42.3118	60.6635	83.6196		35.7	0.3297	1.1397	2.9758	8.1602	19.2144	39.4936	58.1842	80.1612
35.3	0.2745	1.1181	3.2405	8.9656	22.0279	48.2189	67.9009	93.0496		35.8	0.2927	1.0676	2.9768	8.3941	19.9106	42.383	60.7536	83.6601		35.8	0.3319	1.1436	2.977	8.1749	19.2459	39.5425	58.2305	80.2187
35.4	0.28	1.1236	3.248	8.9885	22.0639	48.2913	67.9676	93.1083		35.9	0.2951	1.0745	2.9801	8.4086	19.9425	42.4488	60.8292	83.7101		35.9	0.3363	1.1461	2.9832	8.1903	19.2814	39.5905	58.2814	80.2808
35.5	0.2845	1.1267	3.2513	9.0028	22.0897	48.3718	68.045	93.1666		36	0.3018	1.0768	2.9927	8.4221	19.9813	42.5129	60.8976	83.7581		36	0.3382	1.1436	2.9869	8.208	19.3234	39.6447	58.3384	80.3353
35.6	0.284	1.1345	3.2541	9.0182	22.1128	48.4465	68.118	93.2292		36.1	0.3078	1.0786	3.0012	8.4459	20.0309	42.5691	60.9626	83.8152		36.1	0.3313	1.1447	2.9916	8.2285	19.3623	39.7084	58.402	80.3907
35.7	0.2834	1.1357	3.2606	9.0363	22.1552	48.5199	68.1821	93.281		36.2	0.3104	1.0752	3.0095	8.4684	20.0744	42.6266	61.0205	83.8748		36.2	0.3317	1.1406	2.9986	8.2475	19.4014	39.7718	58.462	80.4549
35.8	0.287	1.1341	3.2721	9.0465	22.2025	48.5896	68.2469	93.3309		36.3	0.3187	1.072	3.0164	8.4805	20.1119	42.6818	61.0885	83.9375		36.3	0.3333	1.1337	3.0044	8.2569	19.4346	39.8279	58.517	80.5053
35.9	0.291	1.1349	3.2796	9.0655	22.2471	48.6633	68.3078	93.3816		36.4	0.3248	1.0717	3.0187	8.5012	20.1442	42.7337	61.1607	83.9897		36.4	0.3292	1.1301	3.0096	8.2772	19.4752	39.8919	58.5692	80.5564
36	0.2968	1.1321	3.2855	9.0795	22.2758	48.7293	68.3529	93.4226		36.5	0.3286	1.0742	3.0322	8.5206	20.1776	42.7936	61.2211	84.0413		36.5	0.327	1.1197	3.0167	8.296	19.5133	39.9557	58.6333	80.6009
36.1	0.2941	1.1347	3.286	9.0905	22.3091	48.7954	68.4014	93.4647		36.6	0.3316	1.0717	3.0396	8.5314	20.2178	42.8568	61.2733	84.0912		36.6	0.3291	1.1165	3.0255	8.3111	19.5434	40.0311	58.6766	80.6478
36.2	0.2956	1.1314	3.2902	9.101	22.3446	48.8702	68.462	93.5303		36.7	0.3237	1.0787	3.0493	8.5429	20.2481	42.9164	61.3147	84.1437		36.7	0.323	1.1151	3.0327	8.3304	19.5734	40.0926	58.7228	80.6862
36.3	0.295	1.1291	3.2914	9.1143	22.3789	48.9341	68.519	93.5868		36.8	0.3279	1.0801	3.0569	8.5527	20.288	42.9767	61.3537	84.1978		36.8	0.3236	1.1192	3.0363	8.3471	19.6054	40.1498	58.7786	80.7308
36.4	0.297	1.1282	3.2903	9.1322	22.4196	48.9874	68.5851	93.6429		36.9	0.3335	1.0897	3.0638	8.5677	20.3295	43.0356	61.4012	84.2403		36.9	0.3209	1.1235	3.0408	8.3605	19.6247	40.2125	58.8394	80.7818
36.5	0.301	1.1292	3.3009	9.1474	22.4667	49.0462	68.6462	93.6873		37	0.3285	1.0943	3.0671	8.5801	20.365	43.0926	61.4619	84.29		37	0.3236	1.1242	3.0456	8.3816	19.6537	40.2704	58.9002	80.8315
36.6	0.3108	1.1196	3.3026	9.1542	22.5127	49.117	68.7098	93.7367		37.1	0.3332	1.0953	3.0655	8.5957	20.4017	43.1446	61.5127	84.3358		37.1	0.3203	1.1224	3.0511	8.393	19.6808	40.3221	58.9565	80.8738
36.7	0.3133	1.1183	3.3051	9.1609	22.5448	49.1885	68.7656	93.7835		37.2	0.3363	1.0992	3.0681	8.6146	20.4472	43.2016	61.5686	84.3793		37.2	0.3211	1.1255	3.0536	8.4125	19.7088	40.373	59.0136	80.9256
36.8	0.315	1.1185	3.3112	9.1774	22.5778	49.2639	68.8271	93.8407		37.3	0.3341	1.1014	3.0761	8.6384	20.4736	43.2614	61.6225	84.4166		37.3	0.3229	1.1288	3.0561	8.4332	19.7365	40.4267	59.0841	80.971
36.9	0.316	1.1211	3.3198	9.1913	22.6155	49.3348	68.8962	93.8882		37.4	0.3319	1.1019	3.0832	8.6567	20.4983	43.322	61.6674	84.4632		37.4	0.3246	1.1404	3.0638	8.4448	19.7685	40.493	59.1406	81.0092
37	0.3174	1.121	3.3279	9.2085	22.6571	49.3995	68.9577	93.9376		37.5	0.3283	1.1025	3.088	8.6687	20.5278	43.383	61.7248	84.494		37.5	0.3219	1.1504	3.0648	8.4586	19.7971	40.545	59.1905	81.05
37.1	0.3145	1.1277	3.3325	9.2153	22.6988	49.4636	69.023	93.9792		37.6	0.3226	1.0997	3.0938	8.6868	20.5604	43.4404	61.7877	84.537		37.6	0.3172	1.1542	3.0667	8.4728	19.8302	40.5892	59.2357	81.0923
37.2	0.3138	1.1341	3.3337	9.2248	22.7313	49.5348	69.0994	94.0344		37.7	0.3212	1.0998	3.0968	8.7041	20.5923	43.4901	61.8544	84.5782		37.7	0.318	1.1617	3.0721	8.4868	19.8612	40.6349	59.2864	81.141
37.3	0.3179	1.1448	3.3341	9.2428	22.7685	49.5957	69.164	94.0857		37.8	0.3236	1.1003	3.0994	8.7193	20.6324	43.5407	61.9191	84.6246		37.8	0.3206	1.1679	3.0701	8.5002	19.8902	40.679	59.3446	81.1729
37.4	0.3206	1.1437	3.341	9.2668	22.8056	49.6515	69.2307	94.1371		37.9	0.3238	1.1054	3.1008	8.7343	20.6707	43.5996	61.9721	84.6749		37.9	0.3236	1.1705	3.0738	8.5177	19.9098	40.7329	59.3932	81.2139
37.5	0.3235	1.1475	3.3463	9.2767	22.8437	49.725	69.2899	94.1827		38	0.3342	1.1114	3.1152	8.7523	20.7045	43.6586	62.0227	84.7202		38	0.3295	1.1752	3.0745	8.5325	19.9351	40.7921	59.4424	81.2533
37.6	0.3231	1.1549	3.3484	9.2918	22.8787	49.8052	69.3505	94.2392		38.1	0.3329	1.1142	3.1263	8.7684	20.7434	43.724	62.0752	84.7653		38.1	0.3283	1.1756	3.0772	8.5463	19.9625	40.8411	59.4997	81.2838
37.7	0.3157	1.1561	3.3601	9.3123	22.9167	49.8814	69.4061	94.2973		38.2	0.3339	1.1088	3.1274	8.7846	20.7805	43.7956	62.135	84.8154		38.2	0.3331	1.1796	3.0807	8.5571	20.004	40.8871	59.5497	81.3121
37.8	0.3135	1.1626	3.3623	9.325	22.9555	49.9471	69.4682	94.3551		38.3	0.3363	1.1162	3.1348	8.805	20.8046	43.8737	62.2	84.8633		38.3	0.3394	1.1885	3.0854	8.576	20.0362	40.9389	59.5909	81.3475
37.9	0.3191	1.1712	3.368	9.3351	22.9919	50.0078	69.5296	94.4053		38.4	0.3383	1.1214	3.1456	8.8136	20.8316	43.9411	62.253	84.9173		38.4	0.345	1.1866	3.0928	8.5876	20.0781	40.9908	59.6343	81.3963
38	0.3223	1.1697	3.3782	9.3514	23.0262	50.0789	69.596	94.4671		38.5	0.331	1.1233	3.1481	8.8345	20.8658	43.9971	62.3099	84.9589		38.5	0.3405	1.1886	3.1047	8.6022	20.118	41.0361	59.6861	81.4388
38.1	0.3234	1.175	3.3844	9.3611	23.0593	50.1468	69.6564	94.5153		38.6	0.3208	1.1259	3.1539	8.8497	20.8911	44.0578	62.3661	84.9978		38.6	0.344	1.192	3.11	8.6118	20.1382	41.0912	59.7345	81.4828
38.2	0.3336	1.1746	3.3955	9.3752	23.0937	50.2119	69.7183	94.5641		38.7	0.3158	1.1308	3.1619	8.8633	20.9255	44.1198	62.4165	85.0433		38.7	0.341	1.1926	3.111	8.6242	20.1673	41.1499	59.7851	81.5251
38.3	0.339	1.1755	3.3953	9.3863	23.1267	50.2746	69.7706	94.6252		38.8	0.3135	1.138	3.1637	8.881	20.9573	44.1885	62.4604	85.0775		38.8	0.3445	1.1974	3.1122	8.6338	20.1991	41.202	59.8382	81.5651
38.4	0.3365	1.1863	3.3971	9.3999	23.1717	50.3431	69.828	94.688		38.9	0.3087	1.1423	3.1696	8.8961	20.9957	44.2441	62.5174	85.1096		38.9	0.3479	1.2024	3.1118	8.6443	20.2435	41.2547	59.896	81.616
38.5	0.3354	1.1863	3.4019	9.4191	23.2043	50.4118	69.9016	94.7409		39	0.304	1.1469	3.1831	8.9154	21.0309	44.3017	62.579	85.1537		39	0.3462	1.2002	3.1142	8.659	20.2726	41.3137	59.9664	81.6529
38.6	0.3389	1.1967	3.4032	9.4397	23.2406	50.4749	69.9681	94.7953		39.1	0.3019	1.1457	3.1922	8.9262	21.0619	44.3636	62.639	85.1932		39.1	0.3514	1.198	3.1198	8.6774	20.3036	41.3682	60.0289	81.7002
38.7	0.3402	1.204	3.4022	9.4572	23.282	50.5321	70.0243	94.8513		39.2	0.2936	1.1465	3.199	8.9447	21.0946	44.4155	62.6847	85.2275		39.2	0.353	1.2023	3.128	8.6884	20.3367	41.4291	60.0838	81.7482
38.8	0.3437	1.2009	3.4071	9.4809	23.3154	50.5896	70.0865	94.898		39.3	0.291	1.152	3.1945	8.9633	21.131	44.4643	62.7242	85.2579		39.3	0.3521	1.2058	3.136	8.7034	20.3686	41.5033	60.1394	81.7971
38.9	0.3468	1.2001	3.4165	9.5003	23.3484	50.6479	70.1522	94.9399		39.4	0.2921	1.1548	3.1929	8.977	21.1627	44.5173	62.773	85.2934		39.4	0.3492	1.2082	3.1407	8.7158	20.3955	41.5738	60.2052	81.8482
39	0.3426	1.1958	3.4181	9.5228	23.3875	50.7086	70.2084	94.988		39.5	0.2939	1.1484	3.2015	8.9878	21.1926	44.5675	62.8205	85.3358		39.5	0.3505	1.2096	3.1506	8.7249	20.429	41.6329	60.2669	81.9048
39.1	0.3339	1.1903	3.4232	9.5399	23.4214	50.7661	70.2648	95.0284		39.6	0.2912	1.1512	3.2082	8.9994	21.2225	44.6238	62.8731	85.3781		39.6	0.3522	1.2151	3.1525	8.7326	20.4609	41.6836	60.3176	81.9558
39.2	0.3344	1.1914	3.4267	9.5535	23.4609	50.8234	70.3213	95.0655		39.7	0.2926	1.1533	3.2165	9.0184	21.2512	44.681	62.9245	85.4193		39.7	0.3457	1.2153	3.1556	8.7351	20.4946	41.7291	60.375	82.0077
39.3	0.3391	1.1877	3.4336	9.5683	23.5037	50.8826	70.3788	95.1167		39.8	0.293	1.1568	3.2208	9.0327	21.286	44.7415	62.9772	85.4572		39.8	0.3484	1.2165	3.1659	8.7427	20.5252	41.7737	60.4365	82.061
39.4	0.3379	1.1885	3.441	9.5883	23.542	50.945	70.4414	95.1662		39.9	0.2966	1.1627	3.2269	9.0479	21.3279	44.8047	63.036	85.4943		39.9	0.3487	1.2178	3.1683	8.7503	20.5573	41.8249	60.4957	82.1098
39.5	0.3376	1.1849	3.4518	9.6012	23.5759	51.0193	70.4941	95.2021		40	0.2935	1.1678	3.2335	9.0728	21.3662	44.8634	63.0877	85.5259		40	0.3512	1.219	3.1745	8.7639	20.5931	41.8793	60.5611	82.155
39.6	0.3355	1.1935	3.4584	9.6214	23.6088	51.0872	70.5553	95.2401		40.1	0.2941	1.1692	3.237	9.0909	21.4122	44.9239	63.1419	85.5672		40.1	0.3517	1.2244	3.1825	8.7802	20.6223	41.9339	60.6151	82.1983
39.7	0.3368	1.2065	3.4658	9.6448	23.6528	51.1489	70.616	95.2844		40.2	0.3017	1.1722	3.2488	9.1016	21.4521	44.9757	63.1957	85.6089		40.2	0.3534	1.2261	3.19	8.7915	20.6542	41.9742	60.6716	82.2336
39.8	0.3392	1.2118	3.4678	9.6579	23.6911	51.2162	70.6801	95.3383		40.3	0.3047	1.1809	3.2573	9.1123	21.4951	45.0356	63.2545	85.6448		40.3	0.3518	1.2258	3.1948	8.801	20.6861	42.0298	60.7325	82.276
39.9	0.3447	1.2142	3.4677	9.6743	23.7344	51.2743	70.7343	95.3974		40.4	0.3065	1.1834	3.264	9.125	21.5384	45.0887	63.3129	85.6879		40.4	0.3557	1.2361	3.2045	8.8144	20.7168	42.086	60.7944	82.3175
40	0.3515	1.2193	3.4789	9.6915	23.7765	51.3437	70.793	95.4499		40.5	0.3068	1.1856	3.2684	9.1357	21.5832	45.144	63.374	85.7308		40.5	0.3554	1.237	3.2151	8.8262	20.7542	42.136	60.8484	82.3517
40.1	0.3499	1.2228	3.4918	9.7106	23.8098	51.4219	70.8562	95.5004		40.6	0.3054	1.1883	3.2698	9.1526	21.6282	45.2034	63.441	85.7813		40.6	0.3511	1.2401	3.2235	8.8422	20.7986	42.1836	60.8997	82.3912
40.2	0.3508	1.2265	3.5026	9.7246	23.8477	51.4948	70.9318	95.5455		40.7	0.3038	1.1858	3.2841	9.1732	21.6606	45.2581	63.4971	85.8281		40.7	0.3591	1.2458	3.233	8.8582	20.8347	42.2364	60.9424	82.4316
40.3	0.3481	1.2331	3.5083	9.74	23.8869	51.5694	71.0041	95.5979		40.8	0.305	1.1892	3.2915	9.1885	21.7016	45.3211	63.5532	85.8761		40.8	0.3585	1.2526	3.239	8.8705	20.873	42.2893	60.998	82.4649
40.4	0.344	1.2397	3.5139	9.7547	23.9217	51.646	71.0664	95.6375		40.9	0.2986	1.185	3.2908	9.2028	21.7322	45.3752	63.607	85.9142		40.9	0.3598	1.2546	3.2391	8.8788	20.9089	42.3439	61.0526	82.4972
40.5	0.3425	1.2445	3.5211	9.7687	23.9601	51.7201	71.1215	95.68		41	0.301	1.184	3.2944	9.2202	21.7631	45.4269	63.6664	85.9589		41	0.3648	1.254	3.2414	8.8889	20.9442	42.3963	61.1006	82.5394
40.6	0.3421	1.2473	3.5267	9.7867	23.9948	51.787	71.1917	95.717		41.1	0.3007	1.1858	3.3031	9.239	21.7911	45.4775	63.7168	86.0059		41.1	0.3679	1.2587	3.2474	8.8989	20.9729	42.4514	61.1494	82.5844
40.7	0.3431	1.253	3.5305	9.8011	24.0308	51.8587	71.258	95.7676		41.2	0.2974	1.1828	3.3083	9.2553	21.8247	45.5404	63.7703	86.0589		41.2	0.3646	1.2586	3.2583	8.9107	21.0042	42.5019	61.1956	82.6304
40.8	0.3381	1.2545	3.535	9.8146	24.0611	51.9261	71.3172	95.8181		41.3	0.2918	1.1858	3.3077	9.2662	21.8569	45.5915	63.8249	86.1131		41.3	0.3653	1.2686	3.2661	8.9235	21.0272	42.5646	61.2474	82.6712
40.9	0.3366	1.2593	3.5453	9.8339	24.0917	51.9832	71.3888	95.8629		41.4	0.2868	1.1843	3.3168	9.2847	21.8974	45.6451	63.8586	86.155		41.4	0.3687	1.2793	3.2738	8.9423	21.0654	42.6197	61.2976	82.7151
41	0.3315	1.2611	3.5527	9.8566	24.133	52.0468	71.4587	95.8979		41.5	0.2854	1.186	3.3214	9.2995	21.9273	45.7021	63.893	86.1954		41.5	0.3739	1.2839	3.2853	8.9579	21.0977	42.6682	61.351	82.7549
41.1	0.3298	1.2652	3.5674	9.8761	24.169	52.1181	71.5187	95.9295		41.6	0.2851	1.1921	3.3238	9.306	21.9553	45.7525	63.9354	86.2346		41.6	0.3769	1.2879	3.301	8.9704	21.1239	42.7167	61.4114	82.7987
41.2	0.3302	1.2652	3.5766	9.8885	24.1961	52.1927	71.5767	95.9706		41.7	0.2941	1.189	3.3276	9.3148	21.9903	45.8103	63.9801	86.2756		41.7	0.3769	1.2918	3.31	8.9871	21.1585	42.7671	61.4573	82.8492
41.3	0.3265	1.2659	3.5872	9.9033	24.227	52.256	71.6314	96.0178		41.8	0.2963	1.1841	3.3323	9.3196	22.016	45.8603	64.0325	86.3117		41.8	0.3717	1.2895	3.3136	9.0039	21.1944	42.8174	61.506	82.8888
41.4	0.3211	1.2724	3.5943	9.914	24.261	52.3165	71.6797	96.0637		41.9	0.3041	1.1889	3.3383	9.3322	22.0409	45.9133	64.0937	86.3542		41.9	0.3731	1.2874	3.3234	9.0209	21.2272	42.8706	61.5658	82.9235
41.5	0.3188	1.2702	3.5995	9.9287	24.2997	52.3882	71.7398	96.1143		42	0.3043	1.1899	3.343	9.3477	22.0672	45.9803	64.15	86.394		42	0.3775	1.2922	3.3301	9.0417	21.2571	42.9283	61.6038	82.9541
41.6	0.3134	1.2651	3.602	9.9449	24.3369	52.4605	71.8029	96.1668		42.1	0.3045	1.1947	3.3476	9.3637	22.0939	46.039	64.1861	86.4358		42.1	0.3734	1.2947	3.336	9.0644	21.2842	42.9856	61.6439	82.9857
41.7	0.3121	1.269	3.6061	9.9627	24.3607	52.5239	71.8508	96.2214		42.2	0.3017	1.1992	3.3554	9.3799	22.1201	46.0957	64.23	86.4765		42.2	0.3745	1.2989	3.3396	9.0854	21.3173	43.0321	61.6881	83.0206
41.8	0.3141	1.2608	3.6188	9.9805	24.3831	52.5818	71.9092	96.2632		42.3	0.3068	1.2017	3.3603	9.4054	22.1418	46.145	64.2821	86.5174		42.3	0.3794	1.306	3.3451	9.0982	21.3473	43.0895	61.7431	83.0565
41.9	0.3128	1.2645	3.6269	9.9995	24.4219	52.6559	71.9736	96.3072		42.4	0.3066	1.2028	3.3652	9.417	22.1714	46.2016	64.3488	86.55		42.4	0.3752	1.3107	3.3486	9.1125	21.3778	43.136	61.7973	83.098
42	0.31	1.2733	3.6273	10.0116	24.4644	52.7299	72.0268	96.3403		42.5	0.308	1.2036	3.3699	9.4274	22.2044	46.2628	64.4039	86.5946		42.5	0.3687	1.3134	3.3453	9.1287	21.4055	43.1838	61.8396	83.1385
42.1	0.3123	1.2749	3.6335	10.0278	24.5036	52.8027	72.0791	96.3767		42.6	0.3053	1.2025	3.3729	9.4462	22.2348	46.3239	64.4616	86.6377		42.6	0.3685	1.3206	3.3506	9.141	21.4412	43.2489	61.8914	83.1759
42.2	0.3083	1.2725	3.6389	10.0413	24.5404	52.8718	72.1374	96.4145		42.7	0.3087	1.2027	3.3824	9.4629	22.2654	46.3887	64.5202	86.6748		42.7	0.3684	1.3224	3.3531	9.1615	21.4695	43.3135	61.9408	83.2139
42.3	0.3104	1.27	3.6495	10.0583	24.582	52.9243	72.1991	96.4582		42.8	0.3171	1.2045	3.3844	9.4767	22.2919	46.4401	64.5668	86.7062		42.8	0.3665	1.3268	3.3574	9.1745	21.4939	43.3749	61.9887	83.2503
42.4	0.3047	1.2705	3.6593	10.074	24.6156	52.9769	72.2663	96.4942		42.9	0.3134	1.2096	3.3843	9.4893	22.3265	46.4889	64.6127	86.746		42.9	0.3656	1.3281	3.3653	9.1887	21.5241	43.4289	62.0362	83.2891
42.5	0.3043	1.2817	3.6645	10.0887	24.6472	53.0338	72.3325	96.5328		43	0.3169	1.2052	3.3898	9.5017	22.3564	46.5364	64.6513	86.7769		43	0.3668	1.3264	3.3643	9.2015	21.556	43.4743	62.0826	83.3247
42.6	0.3064	1.291	3.67	10.0989	24.6996	53.0872	72.3955	96.5694		43.1	0.3183	1.2046	3.3892	9.5111	22.3855	46.5691	64.6974	86.8165		43.1	0.3614	1.3305	3.3681	9.2173	21.5848	43.5155	62.1295	83.3508
42.7	0.301	1.2957	3.6764	10.115	24.7533	53.146	72.4511	96.615		43.2	0.3278	1.201	3.3941	9.5239	22.4114	46.6137	64.7468	86.8491		43.2	0.3648	1.336	3.3715	9.2329	21.6177	43.5583	62.1754	83.3792
42.8	0.3047	1.2977	3.6892	10.1314	24.7999	53.2087	72.5104	96.6586		43.3	0.3354	1.2045	3.3993	9.54	22.4466	46.6743	64.8015	86.8867		43.3	0.3691	1.3445	3.376	9.2405	21.6492	43.602	62.227	83.4221
42.9	0.3127	1.3048	3.6989	10.1432	24.8397	53.2719	72.5587	96.701		43.4	0.3405	1.208	3.4012	9.5567	22.4786	46.7206	64.8585	86.9294		43.4	0.3669	1.3498	3.387	9.2513	21.6777	43.6568	62.2804	83.4642
43	0.3114	1.3025	3.7033	10.1527	24.8695	53.3284	72.6023	96.7502		43.5	0.3438	1.2113	3.4011	9.568	22.5018	46.7684	64.8899	86.9684		43.5	0.3587	1.3574	3.3896	9.2591	21.7047	43.7122	62.3302	83.5021
43.1	0.3114	1.3028	3.7072	10.1717	24.9016	53.3752	72.6571	96.7883		43.6	0.3429	1.2185	3.407	9.5784	22.5364	46.8204	64.9284	87.0052		43.6	0.3588	1.3592	3.3874	9.2689	21.7423	43.7654	62.3673	83.5409
43.2	0.315	1.2995	3.7211	10.1839	24.9426	53.4277	72.7082	96.8252		43.7	0.3459	1.2237	3.4072	9.5907	22.5756	46.8666	64.98	87.0371		43.7	0.3614	1.3621	3.3888	9.2866	21.7756	43.8116	62.4034	83.5769
43.3	0.3144	1.2978	3.7269	10.1983	24.9744	53.4947	72.7674	96.8622		43.8	0.3432	1.2251	3.4117	9.601	22.6068	46.9181	65.0323	87.0667		43.8	0.3688	1.3606	3.3847	9.3015	21.8126	43.8512	62.4536	83.6136
43.4	0.3178	1.2973	3.7276	10.2071	24.9986	53.5604	72.8206	96.9006		43.9	0.3408	1.2332	3.4137	9.6147	22.6371	46.981	65.0872	87.1029		43.9	0.3689	1.3613	3.388	9.3167	21.8504	43.8934	62.4998	83.6611
43.5	0.3203	1.2998	3.7258	10.2146	25.0283	53.6303	72.8721	96.9457		44	0.3356	1.2359	3.4216	9.6334	22.6681	47.0432	65.1493	87.1299		44	0.3644	1.3625	3.3952	9.333	21.8828	43.9341	62.5435	83.7031
43.6	0.3219	1.2958	3.732	10.2251	25.0573	53.7007	72.9328	96.9859		44.1	0.3362	1.2455	3.4298	9.6517	22.6978	47.0989	65.1995	87.1654		44.1	0.3677	1.3632	3.396	9.352	21.916	43.987	62.5854	83.7312
43.7	0.3267	1.2897	3.7357	10.2355	25.0842	53.7741	72.9842	97.0283		44.2	0.3326	1.2532	3.4428	9.6658	22.7315	47.1626	65.2468	87.2021		44.2	0.3652	1.3622	3.3948	9.3614	21.947	44.0403	62.635	83.7664
43.8	0.3289	1.2943	3.7396	10.2426	25.117	53.8393	73.0383	97.0721		44.3	0.3302	1.2516	3.4439	9.6831	22.7691	47.2175	65.2971	87.2406		44.3	0.3645	1.3581	3.3985	9.3765	21.975	44.0912	62.6922	83.7973
43.9	0.3315	1.2939	3.733	10.2539	25.1615	53.9013	73.0913	97.1119		44.4	0.3323	1.2568	3.447	9.6985	22.8031	47.2851	65.3435	87.2854		44.4	0.3633	1.3614	3.4048	9.3909	22.0083	44.143	62.7446	83.8394
44	0.3365	1.2915	3.7366	10.2756	25.1943	53.9589	73.1517	97.1553		44.5	0.3325	1.2607	3.455	9.7091	22.8366	47.3465	65.3953	87.3278		44.5	0.3639	1.365	3.417	9.4111	22.0373	44.1994	62.7903	83.884
44.1	0.3344	1.2906	3.751	10.294	25.2254	54.0246	73.2083	97.1966		44.6	0.3361	1.261	3.4566	9.7189	22.8646	47.3991	65.4422	87.3691		44.6	0.3603	1.3595	3.4244	9.4295	22.0655	44.2486	62.8324	83.9293
44.2	0.3421	1.2955	3.7545	10.3059	25.2546	54.0829	73.2758	97.2427		44.7	0.3401	1.2613	3.4595	9.7316	22.8832	47.4501	65.5031	87.4156		44.7	0.3583	1.3574	3.4281	9.4472	22.0989	44.2945	62.8833	83.9644
44.3	0.342	1.2984	3.7589	10.3196	25.2838	54.1315	73.3295	97.2823		44.8	0.3429	1.2628	3.4686	9.7458	22.9139	47.5007	65.5648	87.4588		44.8	0.3579	1.3599	3.4387	9.4617	22.1358	44.3411	62.9268	84.0075
44.4	0.3447	1.2974	3.7634	10.3317	25.3287	54.1792	73.3838	97.3297		44.9	0.3427	1.258	3.4684	9.7654	22.9495	47.562	65.6162	87.4987		44.9	0.3587	1.3593	3.4401	9.4724	22.1657	44.4019	62.9762	84.0417
44.5	0.3483	1.3035	3.7694	10.3435	25.3651	54.2313	73.4358	97.3722		45	0.3445	1.2607	3.479	9.7799	22.9775	47.6079	65.6583	87.5329		45	0.3635	1.359	3.4464	9.4908	22.2015	44.4555	63.0287	84.0725
44.6	0.3484	1.3065	3.7725	10.3616	25.3971	54.2826	73.4826	97.4123		45.1	0.349	1.2564	3.4837	9.7978	23.0074	47.66	65.6899	87.5723		45.1	0.3604	1.3589	3.449	9.5044	22.2249	44.5104	63.0702	84.1017
44.7	0.3535	1.3117	3.7737	10.3831	25.4331	54.3328	73.5234	97.4573		45.2	0.3529	1.2503	3.4917	9.8138	23.0378	47.7136	65.7404	87.6124		45.2	0.367	1.3561	3.4492	9.5159	22.2463	44.567	63.1205	84.1421
44.8	0.356	1.3151	3.7792	10.4043	25.4685	54.3866	73.5769	97.5065		45.3	0.3558	1.2599	3.4917	9.8257	23.0741	47.773	65.7995	87.6495		45.3	0.3673	1.3542	3.4511	9.5338	22.2689	44.6194	63.1774	84.1917
44.9	0.3646	1.3163	3.7838	10.4208	25.5016	54.4532	73.6436	97.5433		45.4	0.3561	1.2633	3.4979	9.8397	23.0995	47.8373	65.8583	87.6797		45.4	0.3706	1.3579	3.4593	9.5455	22.3013	44.6785	63.2305	84.2326
45	0.3684	1.3165	3.795	10.443	25.5382	54.5116	73.709	97.5788		45.5	0.3535	1.2633	3.5031	9.8507	23.137	47.89	65.9128	87.7142		45.5	0.3727	1.3648	3.4707	9.5436	22.3253	44.7376	63.2838	84.2681
45.1	0.3717	1.3285	3.8057	10.4587	25.5786	54.5718	73.7685	97.6235		45.6	0.3548	1.2647	3.5122	9.8644	23.1752	47.9408	65.9599	87.7464		45.6	0.386	1.3652	3.48	9.5577	22.3515	44.7896	63.337	84.3041
45.2	0.3788	1.3261	3.8067	10.4749	25.6119	54.6344	73.8285	97.6827		45.7	0.3574	1.2672	3.5205	9.8704	23.2176	47.9905	66.0129	87.7795		45.7	0.3926	1.3644	3.4856	9.572	22.381	44.8311	63.3951	84.3283
45.3	0.3861	1.324	3.8055	10.4901	25.6482	54.701	73.88	97.7288		45.8	0.3597	1.265	3.5267	9.8839	23.2553	48.0414	66.0551	87.8091		45.8	0.3911	1.3621	3.4909	9.5832	22.4101	44.8834	63.4543	84.3467
45.4	0.3866	1.3232	3.8133	10.4978	25.6908	54.777	73.9324	97.7655		45.9	0.3574	1.2671	3.5314	9.8916	23.2897	48.0987	66.0998	87.8428		45.9	0.3921	1.3606	3.5057	9.5932	22.4304	44.9321	63.5031	84.3778
45.5	0.3978	1.324	3.8264	10.5088	25.7346	54.8547	73.9891	97.8098		46	0.3577	1.2657	3.5395	9.9027	23.3289	48.1531	66.1599	87.8779		46	0.3952	1.3639	3.5227	9.611	22.4623	44.9806	63.5383	84.4052
45.6	0.4024	1.3136	3.8299	10.5199	25.7749	54.9205	74.0476	97.8622		46.1	0.3571	1.2703	3.5432	9.9163	23.3679	48.209	66.2181	87.9058		46.1	0.3964	1.3763	3.5324	9.6265	22.49	45.0181	63.5754	84.4385
45.7	0.3998	1.3219	3.8382	10.5399	25.8185	54.9797	74.1013	97.9033		46.2	0.3566	1.2745	3.5456	9.936	23.3954	48.2715	66.2649	87.933		46.2	0.3992	1.3782	3.5352	9.6396	22.5115	45.0585	63.6193	84.4623
45.8	0.3928	1.3227	3.8455	10.5667	25.8685	55.047	74.1558	97.9476		46.3	0.3603	1.2779	3.5531	9.9536	23.426	48.3214	66.3157	87.9604		46.3	0.3979	1.3741	3.5465	9.6584	22.5425	45.105	63.6713	84.4849
45.9	0.3915	1.316	3.8549	10.5757	25.9054	55.1136	74.2088	97.9823		46.4	0.3658	1.2789	3.5625	9.9628	23.4536	48.3783	66.3625	87.9965		46.4	0.3968	1.3757	3.5459	9.6717	22.5764	45.1522	63.7064	84.5193
46	0.3918	1.3176	3.861	10.586	25.9384	55.1722	74.2538	98.0152		46.5	0.3719	1.2822	3.5669	9.9751	23.4822	48.4269	66.4133	88.0332		46.5	0.3898	1.3749	3.5481	9.6935	22.6087	45.1917	63.7504	84.5502
46.1	0.3896	1.3213	3.8616	10.6003	25.9792	55.2349	74.3063	98.0493		46.6	0.3665	1.2831	3.5782	9.992	23.5148	48.4803	66.4547	88.0651		46.6	0.3916	1.3817	3.5545	9.7114	22.641	45.234	63.798	84.5812
46.2	0.376601	1.3227	3.861	10.6208	26.0198	55.2973	74.3601	98.0864		46.7	0.3624	1.2877	3.5857	10.0113	23.5461	48.5212	66.4996	88.0972		46.7	0.3948	1.3852	3.564	9.7267	22.6684	45.2761	63.8372	84.6239
46.3	0.3707	1.3265	3.862	10.6448	26.0602	55.362	74.421	98.1294		46.8	0.3655	1.2933	3.5929	10.0294	23.5781	48.571	66.5427	88.1345		46.8	0.3989	1.3886	3.5723	9.7372	22.6932	45.3319	63.8831	84.6634
46.4	0.3652	1.325	3.8726	10.6656	26.0964	55.4209	74.4796	98.1658		46.9	0.3659	1.3003	3.6064	10.0444	23.606	48.635	66.578	88.1818		46.9	0.3983	1.3879	3.5765	9.7535	22.7192	45.3851	63.932	84.7001
46.5	0.3634	1.325	3.8805	10.674	26.1431	55.4816	74.537	98.2123		47	0.3687	1.3073	3.6108	10.0607	23.638	48.6922	66.6136	88.2278		47	0.4052	1.387	3.5828	9.7683	22.7513	45.4349	63.9753	84.7441
46.6	0.3668	1.334	3.8921	10.6832	26.1805	55.5496	74.5891	98.2489		47.1	0.3695	1.3054	3.612	10.0744	23.6757	48.7317	66.6657	88.2578		47.1	0.4095	1.3886	3.5919	9.7782	22.7829	45.49	64.0211	84.7811
46.7	0.3674	1.3383	3.8956	10.7026	26.2051	55.6166	74.6459	98.2889		47.2	0.3694	1.3033	3.6183	10.0864	23.7096	48.7799	66.715	88.2948		47.2	0.4132	1.3873	3.5962	9.7957	22.8167	45.5508	64.0759	84.8199
46.8	0.3656	1.3413	3.9017	10.7083	26.2367	55.6825	74.7043	98.3204		47.3	0.3724	1.312	3.6168	10.1007	23.7408	48.8301	66.7503	88.3262		47.3	0.4149	1.3847	3.6008	9.809	22.8484	45.6084	64.1233	84.8625
46.9	0.3658	1.3494	3.9056	10.7273	26.2584	55.7428	74.7632	98.3419		47.4	0.3767	1.3207	3.6169	10.1139	23.7653	48.8661	66.7871	88.352		47.4	0.4187	1.3822	3.607	9.8258	22.8795	45.651	64.1663	84.8981
47	0.3673	1.3582	3.9092	10.7458	26.2864	55.798	74.8061	98.3663		47.5	0.385	1.3254	3.6221	10.1295	23.7926	48.9071	66.8348	88.3871		47.5	0.416	1.3827	3.6122	9.8408	22.9145	45.7092	64.2119	84.9423
47.1	0.3737	1.3579	3.9122	10.7573	26.3129	55.8594	74.8718	98.4041		47.6	0.3891	1.3293	3.6284	10.147	23.8262	48.9661	66.8712	88.418		47.6	0.4171	1.3856	3.6166	9.8594	22.9489	45.7568	64.2419	84.9834
47.2	0.3704	1.3617	3.9248	10.7633	26.3463	55.9219	74.9321	98.4524		47.7	0.3867	1.325	3.6349	10.1563	23.8591	49.0165	66.9127	88.4541		47.7	0.4211	1.391	3.6174	9.8771	22.9744	45.7984	64.2699	85.0186
47.3	0.3703	1.3603	3.9309	10.7811	26.3753	55.9837	74.9863	98.4898		47.8	0.3869	1.327	3.6425	10.1762	23.8881	49.0745	66.9648	88.4968		47.8	0.414	1.3964	3.6261	9.8932	23.0105	45.8491	64.3257	85.0524
47.4	0.3661	1.3614	3.9387	10.798	26.4046	56.0382	75.0432	98.5212		47.9	0.3844	1.3274	3.6478	10.1927	23.9125	49.1295	67.0189	88.5381		47.9	0.4162	1.4011	3.6398	9.9061	23.048	45.8958	64.3759	85.0842
47.5	0.3582	1.361	3.9464	10.815	26.4405	56.0966	75.1007	98.5613		48	0.3841	1.3259	3.6564	10.2144	23.9426	49.1862	67.0662	88.5725		48	0.4157	1.3976	3.6444	9.9251	23.0848	45.9288	64.4166	85.1178
47.6	0.3592	1.3679	3.9569	10.8372	26.4695	56.152	75.1519	98.6107		48.1	0.3831	1.3257	3.6648	10.2293	23.9719	49.2296	67.1141	88.6125		48.1	0.4167	1.3959	3.6488	9.942	23.1215	45.9674	64.4652	85.1449
47.7	0.3524	1.365	3.9686	10.8515	26.4965	56.2088	75.2084	98.6496		48.2	0.3849	1.3291	3.6688	10.2423	24.0022	49.2826	67.1655	88.6492		48.2	0.4216	1.4057	3.6557	9.9539	23.1583	46.0166	64.5235	85.1752
47.8	0.3494	1.3574	3.9734	10.8703	26.5338	56.2663	75.2595	98.687		48.3	0.3832	1.33	3.6793	10.2598	24.0339	49.3403	67.2107	88.6743		48.3	0.4245	1.4108	3.6641	9.9634	23.1808	46.0659	64.5776	85.2153
47.9	0.3489	1.3573	3.975	10.8861	26.5693	56.327	75.3006	98.7087		48.4	0.3872	1.3361	3.68	10.276	24.0564	49.4066	67.2553	88.7023		48.4	0.4274	1.4129	3.6674	9.9814	23.2079	46.1109	64.6236	85.2621
48	0.3495	1.3586	3.9907	10.9104	26.6063	56.3904	75.349	98.7424		48.5	0.3873	1.339	3.6841	10.2931	24.0867	49.4714	67.311	88.7379		48.5	0.4292	1.4152	3.6699	10.0037	23.232	46.1566	64.6673	85.3069
48.1	0.3485	1.3627	4.0031	10.9257	26.6487	56.4561	75.3981	98.789		48.6	0.391	1.3492	3.6892	10.315	24.1145	49.5383	67.3716	88.7808		48.6	0.4284	1.4198	3.6714	10.0228	23.2655	46.1987	64.7155	85.3472
48.2	0.3447	1.3649	4.008	10.9409	26.681	56.5101	75.4557	98.83		48.7	0.3986	1.351	3.6886	10.3275	24.1473	49.5936	67.4191	88.8233		48.7	0.4331	1.4181	3.677	10.036	23.2909	46.2457	64.7676	85.3847
48.3	0.3424	1.3637	4.0129	10.9576	26.7163	56.5658	75.5017	98.8613		48.8	0.4045	1.353	3.6921	10.3427	24.1804	49.6432	67.4668	88.8624		48.8	0.4372	1.4186	3.6828	10.0425	23.3127	46.3005	64.8129	85.4268
48.4	0.3412	1.364	4.0221	10.9799	26.7453	56.6293	75.5579	98.8951		48.9	0.401	1.3501	3.6977	10.362	24.215	49.7018	67.5072	88.8973		48.9	0.4312	1.4198	3.6878	10.0523	23.3439	46.3429	64.8462	85.468
48.5	0.3427	1.366	4.0316	10.9943	26.7795	56.6934	75.6131	98.9314		49	0.4041	1.3476	3.6975	10.3819	24.2483	49.7643	67.5435	88.9228		49	0.4184	1.4173	3.6859	10.066	23.37	46.3788	64.8874	85.5112
48.6	0.344	1.3748	4.033	11.0051	26.8162	56.7638	75.6502	98.9629		49.1	0.4025	1.3472	3.7071	10.4001	24.286	49.8251	67.5908	88.9635		49.1	0.4135	1.4182	3.6899	10.0804	23.399	46.425	64.936	85.5478
48.7	0.3451	1.3791	4.0344	11.0218	26.8544	56.8296	75.6993	98.9979		49.2	0.4055	1.3492	3.7163	10.4133	24.3183	49.8812	67.6381	89.0108		49.2	0.4167	1.4213	3.6977	10.0875	23.4345	46.4629	64.9781	85.5811
48.8	0.3423	1.3809	4.0391	11.042	26.8848	56.8852	75.7491	99.0279		49.3	0.4111	1.3478	3.7188	10.4242	24.3375	49.9353	67.6848	89.0499		49.3	0.4193	1.4197	3.6968	10.0994	23.4614	46.5113	65.0224	85.6204
48.9	0.3451	1.3852	4.0422	11.0533	26.9109	56.9403	75.796	99.0566		49.4	0.4106	1.352	3.7273	10.4403	24.3691	49.9885	67.7296	89.0876		49.4	0.4244	1.4193	3.7033	10.1097	23.4852	46.5513	65.0627	85.6519
49	0.3433	1.3923	4.053	11.0699	26.9435	57.0025	75.8522	99.0838		49.5	0.4156	1.3556	3.729	10.4576	24.3966	50.0299	67.7657	89.1202		49.5	0.4253	1.4279	3.7086	10.1189	23.5149	46.6034	65.1072	85.6822
49.1	0.3452	1.3963	4.061	11.0831	26.9811	57.0611	75.9002	99.1198		49.6	0.4147	1.3588	3.7358	10.4743	24.4277	50.0734	67.8066	89.1533		49.6	0.4276	1.4325	3.706	10.1324	23.5461	46.6591	65.1466	85.7199
49.2	0.3526	1.4041	4.0631	11.095	27.0225	57.1229	75.9382	99.1603		49.7	0.4169	1.3582	3.7433	10.4856	24.4659	50.1181	67.8517	89.1911		49.7	0.4291	1.4382	3.7064	10.1389	23.5737	46.7133	65.1855	85.7688
49.3	0.3533	1.4122	4.0674	11.1141	27.058	57.1779	75.9779	99.1898		49.8	0.4195	1.3555	3.7492	10.5028	24.5051	50.1705	67.8955	89.2198		49.8	0.431	1.4377	3.7164	10.1481	23.6015	46.7502	65.2293	85.8017
49.4	0.3559	1.4174	4.0687	11.1296	27.0847	57.2365	76.0224	99.2186		49.9	0.4272	1.3604	3.7571	10.5162	24.5366	50.2287	67.9516	89.2441		49.9	0.4332	1.4332	3.7284	10.1644	23.6332	46.801	65.2658	85.8261
49.5	0.3608	1.414	4.078	11.1397	27.1131	57.2926	76.0808	99.254		50	0.4278	1.3582	3.7619	10.531	24.5613	50.2851	68.0041	89.2775		50	0.4345	1.4353	3.7393	10.1809	23.6616	46.8527	65.3076	85.862
49.6	0.367	1.4083	4.0869	11.1588	27.1476	57.3452	76.1265	99.2806		50.1	0.4286	1.3557	3.7602	10.5519	24.5917	50.3389	68.0433	89.3026		50.1	0.4345	1.428	3.7447	10.1986	23.6977	46.9057	65.3445	85.8868
49.7	0.3697	1.4095	4.0931	11.1676	27.1871	57.3904	76.1716	99.3133		50.2	0.4266	1.357	3.7642	10.5744	24.6252	50.388	68.0778	89.3309		50.2	0.44	1.4253	3.7544	10.2135	23.7287	46.9574	65.3845	85.9198
49.8	0.3702	1.4079	4.0961	11.1817	27.2226	57.4377	76.2218	99.3484		50.3	0.428	1.3601	3.7659	10.5863	24.6543	50.4267	68.1176	89.3668		50.3	0.444	1.4254	3.7546	10.2283	23.7609	47.0123	65.4254	85.9582
49.9	0.3743	1.408	4.104	11.2012	27.2581	57.4806	76.2624	99.3833		50.4	0.4257	1.3618	3.7682	10.5945	24.6878	50.4766	68.1621	89.401		50.4	0.4426	1.4234	3.7544	10.2377	23.7906	47.0734	65.459	85.9907
50	0.3781	1.4081	4.1165	11.2195	27.2895	57.5411	76.3016	99.4253		50.5	0.4219	1.3533	3.7683	10.6056	24.716	50.5305	68.1966	89.4327		50.5	0.4421	1.4327	3.7554	10.2499	23.825	47.1244	65.4957	86.0239
50.1	0.3813	1.4102	4.1214	11.2381	27.32	57.6059	76.3499	99.4658		50.6	0.4234	1.3472	3.7685	10.6248	24.7475	50.5864	68.2395	89.46		50.6	0.4377	1.4371	3.7545	10.2575	23.8641	47.1687	65.5406	86.06
50.2	0.3761	1.4054	4.1208	11.2571	27.3554	57.6629	76.3954	99.501		50.7	0.4175	1.3396	3.7681	10.6456	24.7742	50.6372	68.2818	89.4943		50.7	0.442	1.4358	3.7623	10.2645	23.8928	47.2097	65.5846	86.0892
50.3	0.3719	1.4044	4.1212	11.2723	27.3877	57.7226	76.45	99.5357		50.8	0.4184	1.3371	3.7761	10.6606	24.8029	50.6869	68.3282	89.5192		50.8	0.4436	1.4373	3.7694	10.2767	23.9176	47.2509	65.6286	86.1167
50.4	0.3788	1.404	4.1256	11.2884	27.4283	57.7851	76.5045	99.572		50.9	0.4166	1.339	3.7817	10.6722	24.8364	50.7399	68.3641	89.5523		50.9	0.4457	1.4424	3.7763	10.2894	23.946	47.289	65.6699	86.1422
50.5	0.3827	1.4008	4.1239	11.3034	27.4716	57.8523	76.5594	99.6034		51	0.4178	1.3447	3.7922	10.6915	24.8727	50.7929	68.4124	89.5844		51	0.4442	1.4422	3.7809	10.3	23.9677	47.3376	65.7132	86.165
50.6	0.3775	1.404	4.1274	11.314	27.5058	57.9158	76.6073	99.6391		51.1	0.4178	1.3554	3.7976	10.7104	24.9078	50.8446	68.4671	89.6139		51.1	0.4467	1.4492	3.7826	10.3046	23.9973	47.3724	65.7557	86.1956
50.7	0.3768	1.4068	4.1269	11.3241	27.535	57.9807	76.6629	99.6828		51.2	0.4178	1.355	3.8046	10.7217	24.9391	50.894	68.5146	89.6413		51.2	0.4495	1.4439	3.7819	10.3156	24.0263	47.4093	65.8072	86.2266
50.8	0.374	1.4098	4.1338	11.3402	27.5628	58.0386	76.7139	99.7233		51.3	0.413	1.3526	3.8091	10.7348	24.9652	50.9359	68.5703	89.6786		51.3	0.4561	1.4491	3.7822	10.3242	24.0556	47.4567	65.8468	86.2602
50.9	0.3782	1.4159	4.1395	11.3467	27.6016	58.0982	76.7746	99.7559		51.4	0.4101	1.3536	3.8183	10.7471	24.9945	50.9935	68.6191	89.7109		51.4	0.4648	1.4485	3.7899	10.332	24.082	47.5063	65.8784	86.2816
51	0.3802	1.4131	4.1367	11.3582	27.6259	58.1632	76.8287	99.7906		51.5	0.4094	1.3566	3.8261	10.757	25.0202	51.0523	68.6659	89.7403		51.5	0.4703	1.4592	3.7967	10.3418	24.1187	47.5594	65.9175	86.3048
51.1	0.3849	1.4255	4.1419	11.3717	27.6518	58.2212	76.8729	99.8358		51.6	0.4154	1.3631	3.8292	10.7626	25.0454	51.1011	68.7046	89.774		51.6	0.4697	1.4677	3.8028	10.369	24.157	47.6161	65.9597	86.3361
51.2	0.3849	1.4338	4.1489	11.3837	27.6813	58.274	76.9212	99.8847		51.7	0.4169	1.3677	3.8331	10.7766	25.0764	51.1445	68.7433	89.8042		51.7	0.4711	1.4689	3.8093	10.3938	24.185	47.6763	65.9935	86.3709
51.3	0.3869	1.4345	4.151	11.3954	27.7223	58.3324	76.9813	99.9228		51.8	0.4148	1.3668	3.8384	10.7931	25.107	51.1977	68.784	89.8437		51.8	0.465	1.4767	3.8123	10.4182	24.2088	47.7279	66.0469	86.3993
51.4	0.3877	1.4343	4.1552	11.4098	27.7684	58.3897	77.0311	99.9489		51.9	0.4174	1.3671	3.8416	10.8025	25.1318	51.2416	68.8299	89.8831		51.9	0.4659	1.4797	3.8224	10.4433	24.2336	47.7856	66.1015	86.43
51.5	0.3911	1.4335	4.1578	11.4295	27.8096	58.4444	77.0837	99.9843		52	0.418	1.3733	3.8475	10.8173	25.1631	51.2851	68.8635	89.9114		52	0.4699	1.4815	3.8302	10.4614	24.2638	47.8425	66.144	86.4636
51.6	0.39	1.4394	4.1648	11.4437	27.854	58.5079	77.1443	100.014		52.1	0.4217	1.3711	3.8557	10.8415	25.1897	51.322	68.908	89.9326		52.1	0.4687	1.4848	3.8387	10.477	24.2863	47.895	66.1875	86.4942
51.7	0.3931	1.4434	4.1763	11.4664	27.8935	58.5658	77.1875	100.048		52.2	0.4121	1.368	3.8542	10.863	25.2235	51.3673	68.9446	89.9631		52.2	0.4697	1.4854	3.8376	10.4927	24.3098	47.9502	66.2322	86.5213
51.8	0.3959	1.4454	4.1796	11.4805	27.9309	58.6255	77.2338	100.083		52.3	0.4102	1.3665	3.8602	10.8766	25.2575	51.4065	68.973	89.9924		52.3	0.4669	1.4831	3.8383	10.5066	24.3255	48.0021	66.2788	86.5477
51.9	0.3995	1.4495	4.1886	11.4948	27.9653	58.6836	77.2817	100.114		52.4	0.409	1.3675	3.8695	10.8935	25.2887	51.464	69.004	90.0203		52.4	0.4718	1.4863	3.8369	10.5193	24.352	48.0456	66.3229	86.5777
52	0.4013	1.4522	4.1987	11.5077	28.005	58.7392	77.3296	100.148		52.5	0.4052	1.3663	3.8796	10.9103	25.3247	51.5153	69.0513	90.0574		52.5	0.4736	1.4889	3.8377	10.5311	24.3805	48.09	66.3723	86.5985
52.1	0.399	1.4532	4.2059	11.5253	28.0372	58.7942	77.3888	100.179		52.6	0.4098	1.3664	3.8862	10.9241	25.3586	51.5629	69.0867	90.0977		52.6	0.4776	1.494	3.8466	10.5452	24.4106	48.1414	66.4241	86.6317
52.2	0.3969	1.4575	4.2097	11.5404	28.0744	58.8457	77.4366	100.216		52.7	0.4175	1.3658	3.8915	10.9406	25.3877	51.6152	69.1191	90.1363		52.7	0.4763	1.4903	3.8563	10.555	24.446	48.1799	66.4727	86.6662
52.3	0.3897	1.4554	4.2151	11.5543	28.1125	58.9036	77.4871	100.262		52.8	0.4138	1.3655	3.8945	10.9494	25.4119	51.6671	69.1466	90.1743		52.8	0.4705	1.4892	3.8615	10.5728	24.4724	48.2268	66.5047	86.7005
52.4	0.3877	1.4638	4.2179	11.5635	28.1514	58.9627	77.5356	100.285		52.9	0.4116	1.3612	3.9011	10.964	25.4379	51.7229	69.1902	90.2019		52.9	0.4721	1.4907	3.8655	10.5941	24.4979	48.2804	66.5414	86.7334
52.5	0.3866	1.4649	4.2221	11.5794	28.179	59.0154	77.5816	100.32		53	0.4121	1.3618	3.9067	10.9766	25.4673	51.7694	69.2271	90.227		53	0.4778	1.4896	3.8652	10.6149	24.5343	48.3266	66.5832	86.7615
52.6	0.3831	1.4598	4.2297	11.5817	28.2207	59.0754	77.6194	100.36		53.1	0.412	1.3667	3.9137	10.9881	25.4982	51.8161	69.2658	90.2518		53.1	0.4806	1.491	3.8675	10.6352	24.5653	48.3627	66.6206	86.793
52.7	0.3805	1.4597	4.2357	11.5992	28.2493	59.1303	77.6638	100.388		53.2	0.4165	1.371	3.9169	11.0039	25.5257	51.8633	69.3089	90.2777		53.2	0.4855	1.4924	3.8735	10.6513	24.5931	48.4071	66.6566	86.8254
52.8	0.386	1.4615	4.2426	11.6212	28.28	59.1851	77.7104	100.41		53.3	0.4172	1.3789	3.912	11.0189	25.5519	51.9004	69.3477	90.3046		53.3	0.4857	1.4936	3.8792	10.6647	24.6277	48.4484	66.6875	86.855
52.9	0.3879	1.4685	4.2483	11.6357	28.3073	59.2431	77.7661	100.44		53.4	0.4193	1.3848	3.9117	11.0315	25.5814	51.9427	69.3838	90.3294		53.4	0.49	1.5008	3.8803	10.674	24.6661	48.4854	66.7225	86.8797
53	0.3843	1.476	4.2525	11.6566	28.3356	59.312	77.8174	100.46		53.5	0.4153	1.3867	3.9156	11.04	25.6159	51.9875	69.4237	90.3577		53.5	0.4933	1.5042	3.8799	10.6932	24.7054	48.5215	66.7572	86.9076
53.1	0.3869	1.4891	4.262	11.6726	28.3663	59.3842	77.8549	100.489		53.6	0.4115	1.3875	3.9212	11.0524	25.6476	52.0326	69.4789	90.3895		53.6	0.4987	1.5091	3.8871	10.7121	24.7491	48.5581	66.8031	86.9339
53.2	0.3874	1.4883	4.2646	11.6911	28.3984	59.4408	77.9	100.524		53.7	0.4151	1.389	3.9284	11.0716	25.6827	52.0768	69.5168	90.4177		53.7	0.4909	1.5145	3.8877	10.725	24.7902	48.5964	66.8352	86.9589
53.3	0.3886	1.4917	4.2724	11.7119	28.4233	59.4929	77.9505	100.557		53.8	0.4134	1.3903	3.9342	11.0841	25.7179	52.119	69.5524	90.4489		53.8	0.4877	1.5126	3.8882	10.7355	24.8377	48.6338	66.8655	86.9826
53.4	0.3974	1.4935	4.2794	11.7335	28.4497	59.5552	78.0002	100.586		53.9	0.4153	1.3951	3.945	11.1019	25.7496	52.16	69.5912	90.4849		53.9	0.4856	1.5118	3.8908	10.7523	24.8747	48.6769	66.9024	87.0047
53.5	0.3993	1.4964	4.2893	11.7452	28.4751	59.6171	78.0377	100.626		54	0.4112	1.3912	3.9524	11.1192	25.7788	52.2046	69.633	90.517		54	0.4902	1.5116	3.8946	10.7595	24.9081	48.7246	66.9433	87.0314
53.6	0.398	1.5007	4.2926	11.7612	28.5084	59.676	78.086	100.651		54.1	0.4187	1.3952	3.9608	11.1298	25.8039	52.2578	69.6669	90.5414		54.1	0.4914	1.5091	3.8985	10.7626	24.9418	48.7661	66.9804	87.0535
53.7	0.388701	1.5069	4.2976	11.7764	28.5371	59.7316	78.1295	100.679		54.2	0.422	1.398	3.9748	11.1397	25.8317	52.3088	69.7042	90.572		54.2	0.4889	1.5135	3.901	10.7749	24.968	48.8034	67.019	87.0804
53.8	0.3937	1.5092	4.2999	11.7931	28.5708	59.7881	78.1699	100.709		54.3	0.425	1.3981	3.9854	11.1536	25.8672	52.3535	69.7517	90.5923		54.3	0.4882	1.5158	3.9062	10.7843	24.9898	48.8435	67.0614	87.1039
53.9	0.397	1.5149	4.3083	11.8085	28.6063	59.8333	78.2092	100.738		54.4	0.4205	1.4016	3.9923	11.1702	25.8934	52.4025	69.7974	90.6117		54.4	0.4853	1.5185	3.9087	10.8025	25.0139	48.8784	67.0938	87.1344
54	0.3996	1.5202	4.3178	11.8261	28.6442	59.8778	78.2512	100.768		54.5	0.4172	1.4078	4.0031	11.1936	25.9313	52.4521	69.8504	90.6329		54.5	0.4838	1.5201	3.9089	10.817	25.0371	48.9277	67.1338	87.1559
54.1	0.4015	1.5305	4.3265	11.8405	28.6841	59.9204	78.2899	100.802		54.6	0.4192	1.4172	4.0104	11.2099	25.965	52.4961	69.8973	90.6561		54.6	0.489	1.5225	3.9102	10.8289	25.0567	48.9889	67.1723	87.1831
54.2	0.405	1.5368	4.3369	11.8538	28.7094	59.9667	78.3313	100.837		54.7	0.4159	1.4227	4.0129	11.2165	25.9962	52.5454	69.9409	90.6836		54.7	0.4896	1.5214	3.9128	10.8392	25.0839	49.0325	67.2088	87.215
54.3	0.4066	1.5491	4.34	11.8662	28.7402	60.0099	78.3712	100.876		54.8	0.4195	1.4247	4.0166	11.2217	26.0341	52.592	69.9923	90.7136		54.8	0.4824	1.5212	3.9156	10.8535	25.1065	49.076	67.2416	87.2427
54.4	0.4114	1.5528	4.3478	11.8792	28.773	60.0628	78.4217	100.908		54.9	0.4168	1.4235	4.0268	11.233	26.0641	52.6319	70.0306	90.7429		54.9	0.4869	1.5289	3.9222	10.8711	25.1392	49.1373	67.2813	87.2693
54.5	0.4136	1.5577	4.3482	11.8946	28.8013	60.1114	78.4597	100.939		55	0.4191	1.4239	4.0319	11.2462	26.0999	52.6853	70.0625	90.7647		55	0.4889	1.5298	3.9308	10.8856	25.168	49.1901	67.3186	87.2985
54.6	0.4118	1.5649	4.3557	11.9156	28.8427	60.1596	78.5061	100.976		55.1	0.4283	1.4275	4.0405	11.256	26.1267	52.7274	70.1029	90.7891		55.1	0.4813	1.529	3.9355	10.895	25.1874	49.2403	67.3586	87.3296
54.7	0.4116	1.5674	4.3607	11.9346	28.8786	60.2135	78.5453	101.006		55.2	0.4341	1.428	4.0414	11.2657	26.1569	52.7695	70.1478	90.8197		55.2	0.4798	1.5297	3.9349	10.9051	25.2078	49.2857	67.4018	87.3543
54.8	0.4217	1.575	4.3634	11.9564	28.9157	60.2701	78.5815	101.033		55.3	0.4334	1.4289	4.0501	11.2759	26.19	52.8085	70.1906	90.8407		55.3	0.4825	1.5221	3.9341	10.9179	25.2339	49.324	67.4397	87.3785
54.9	0.4202	1.5759	4.3679	11.9765	28.9522	60.3343	78.6292	101.071		55.4	0.4369	1.4317	4.0608	11.2872	26.2292	52.8646	70.2325	90.8676		55.4	0.4747	1.5257	3.9358	10.9225	25.2588	49.3626	67.4785	87.4154
55	0.4228	1.5812	4.3676	11.9935	28.9886	60.3926	78.6858	101.105		55.5	0.4357	1.4259	4.0659	11.2964	26.2594	52.9166	70.2785	90.8997		55.5	0.4787	1.5233	3.9342	10.9309	25.2872	49.3959	67.5152	87.4474
55.1	0.4208	1.5858	4.37	11.9997	29.0253	60.4468	78.7369	101.135		55.6	0.4367	1.4291	4.0666	11.312	26.2915	52.967	70.3134	90.9233		55.6	0.4853	1.5269	3.9413	10.9356	25.3139	49.4363	67.5486	87.4696
55.2	0.4169	1.5863	4.3732	12.0086	29.0677	60.5105	78.7904	101.165		55.7	0.4341	1.4303	4.0712	11.332	26.3228	53.0137	70.3526	90.9531		55.7	0.4871	1.5299	3.9498	10.9461	25.3374	49.4778	67.5885	87.4908
55.3	0.4209	1.5837	4.3741	12.0294	29.1021	60.58	78.8439	101.194		55.8	0.4363	1.4297	4.0752	11.3454	26.3542	53.059	70.3936	90.9754		55.8	0.4915	1.5389	3.9488	10.9597	25.3672	49.5165	67.6282	87.5231
55.4	0.4159	1.5824	4.3755	12.0424	29.1496	60.6477	78.8892	101.222		55.9	0.439	1.43	4.0829	11.356	26.3894	53.0995	70.4273	91.0035		55.9	0.492	1.5436	3.9539	10.9803	25.4027	49.5674	67.6617	87.5504
55.5	0.4165	1.5801	4.3781	12.067	29.1883	60.7099	78.936	101.252		56	0.4374	1.4315	4.0836	11.369	26.4188	53.1509	70.4704	91.0428		56	0.4918	1.5414	3.9628	10.9921	25.4289	49.6164	67.6952	87.5787
55.6	0.4208	1.5735	4.3853	12.0753	29.2325	60.7578	78.9837	101.28		56.1	0.4334	1.4413	4.0881	11.3784	26.445	53.1988	70.5057	91.0816		56.1	0.4895	1.5441	3.9718	11.0028	25.452	49.6538	67.7262	87.6121
55.7	0.4247	1.5712	4.3934	12.0882	29.2716	60.805	79.0301	101.31		56.2	0.4325	1.443	4.0885	11.3862	26.481	53.2548	70.5495	91.1096		56.2	0.491	1.5496	3.9823	11.0095	25.472	49.6924	67.7625	87.6458
55.8	0.4198	1.5687	4.4112	12.1065	29.3078	60.8566	79.0746	101.342		56.3	0.4322	1.4416	4.099	11.3961	26.5128	53.3105	70.5884	91.1452		56.3	0.4888	1.556	3.994	11.0204	25.4929	49.7276	67.8092	87.6768
55.9	0.4159	1.569	4.4215	12.1258	29.3465	60.911	79.1226	101.376		56.4	0.4238	1.4422	4.1084	11.4072	26.5431	53.3518	70.6349	91.1717		56.4	0.4915	1.5562	3.9994	11.0315	25.5199	49.7638	67.8483	87.7073
56	0.4185	1.5793	4.4284	12.1429	29.38	60.9566	79.1678	101.407		56.5	0.4249	1.4464	4.1144	11.4169	26.5746	53.395	70.6723	91.2036		56.5	0.4953	1.5634	4.0099	11.0442	25.5529	49.8111	67.8787	87.7329
56.1	0.4183	1.5842	4.4341	12.1587	29.4165	61.022	79.2142	101.441		56.6	0.4296	1.4476	4.1227	11.4295	26.6083	53.4422	70.7109	91.2333		56.6	0.4899	1.5655	4.0111	11.0585	25.5832	49.8573	67.9177	87.7638
56.2	0.4254	1.5872	4.4357	12.1759	29.447	61.0799	79.2592	101.472		56.7	0.4305	1.4544	4.1261	11.4389	26.6331	53.4807	70.746	91.2756		56.7	0.4931	1.5627	4.0173	11.0696	25.6056	49.9076	67.954	87.7926
56.3	0.4325	1.5915	4.4362	12.189	29.4772	61.132	79.2956	101.499		56.8	0.4312	1.4644	4.1268	11.4518	26.6582	53.5215	70.7864	91.3145		56.8	0.4999	1.5667	4.0254	11.0933	25.6227	49.9621	67.9924	87.8225
56.4	0.4323	1.5874	4.4413	12.1987	29.5089	61.1911	79.3298	101.522		56.9	0.4319	1.4661	4.1343	11.4641	26.6886	53.5676	70.8336	91.353		56.9	0.4974	1.5706	4.0261	11.1101	25.649	50.0297	68.0405	87.8483
56.5	0.4329	1.5839	4.4388	12.2107	29.5362	61.2375	79.3684	101.551		57	0.4297	1.4646	4.137	11.4722	26.7202	53.6146	70.8802	91.3885		57	0.5003	1.5757	4.0332	11.1251	25.6824	50.0799	68.0754	87.8782
56.6	0.4317	1.5872	4.4485	12.2245	29.5709	61.282	79.4005	101.576		57.1	0.4354	1.4667	4.1423	11.4907	26.7458	53.6697	70.9327	91.4198		57.1	0.506	1.5757	4.0332	11.1416	25.7117	50.1228	68.1184	87.9047
56.7	0.4368	1.5893	4.4544	12.2422	29.5961	61.3367	79.4459	101.609		57.2	0.433	1.4705	4.1508	11.5025	26.771	53.7229	70.963	91.4471		57.2	0.5062	1.5777	4.0395	11.1592	25.7466	50.1713	68.1589	87.9349
56.8	0.4524	1.5871	4.4559	12.2606	29.6189	61.3964	79.4828	101.643		57.3	0.429	1.4698	4.1552	11.519	26.7932	53.7673	71.0033	91.4666		57.3	0.5104	1.5761	4.0481	11.1743	25.7761	50.2203	68.1959	87.9659
56.9	0.4595	1.5879	4.4674	12.2702	29.6555	61.45	79.5224	101.674		57.4	0.4301	1.4731	4.1633	11.5337	26.8192	53.8107	71.045	91.4963		57.4	0.5074	1.5803	4.0578	11.1939	25.8096	50.2745	68.2344	87.9913
57	0.4601	1.5828	4.4777	12.2802	29.6871	61.5037	79.562	101.708		57.5	0.427	1.4721	4.1709	11.5407	26.8496	53.8519	71.0777	91.5098		57.5	0.504	1.5814	4.0643	11.2095	25.8392	50.3174	68.2831	88.0154
57.1	0.4577	1.5881	4.4923	12.2929	29.7207	61.5552	79.6012	101.742		57.6	0.4267	1.4796	4.1717	11.554	26.8755	53.8907	71.117	91.5365		57.6	0.504	1.5821	4.067	11.2274	25.8697	50.3568	68.3302	88.0431
57.2	0.4513	1.5892	4.4961	12.3156	29.7575	61.6124	79.656	101.776		57.7	0.4228	1.4868	4.1813	11.5606	26.9057	53.9427	71.1632	91.5716		57.7	0.5049	1.5825	4.0711	11.2395	25.9012	50.3965	68.3605	88.0687
57.3	0.4422	1.587	4.5028	12.333	29.788	61.6677	79.7101	101.814		57.8	0.4195	1.4905	4.1955	11.5747	26.9418	53.9995	71.2059	91.5989		57.8	0.5071	1.5841	4.0765	11.2594	25.9281	50.4357	68.4043	88.1047
57.4	0.4425	1.5796	4.5112	12.353	29.8166	61.7204	79.7524	101.843		57.9	0.4175	1.4995	4.2036	11.5865	26.964	54.0501	71.2426	91.6339		57.9	0.5087	1.5908	4.0832	11.2722	25.9573	50.4666	68.4433	88.1255
57.5	0.4391	1.5786	4.5127	12.3767	29.8484	61.7767	79.799	101.873		58	0.4181	1.5109	4.2072	11.5974	26.9905	54.1048	71.2778	91.6609		58	0.5028	1.5909	4.0878	11.2853	25.9986	50.5018	68.4863	88.151
57.6	0.4485	1.5733	4.5183	12.4013	29.876	61.8282	79.8465	101.9		58.1	0.415	1.5136	4.2109	11.6125	27.0148	54.1552	71.3194	91.6824		58.1	0.4938	1.5912	4.1002	11.3018	26.0257	50.5363	68.5256	88.179
57.7	0.4486	1.5777	4.5303	12.4231	29.9047	61.8834	79.8926	101.935		58.2	0.4129	1.5066	4.2182	11.6209	27.0301	54.1975	71.3627	91.7072		58.2	0.495	1.5953	4.1121	11.3212	26.0559	50.5742	68.5689	88.2086
57.8	0.4543	1.5748	4.5394	12.4463	29.9342	61.9335	79.9441	101.957		58.3	0.4145	1.5085	4.2262	11.634	27.0533	54.2448	71.3984	91.7339		58.3	0.4929	1.6006	4.116	11.338	26.0783	50.6111	68.607	88.2408
57.9	0.461	1.575	4.5405	12.4736	29.9597	61.9911	79.9807	101.989		58.4	0.4099	1.5079	4.228	11.6484	27.0737	54.2924	71.433	91.7582		58.4	0.4951	1.5973	4.1202	11.3513	26.1108	50.6547	68.6513	88.2695
58	0.4603	1.5768	4.5508	12.4897	29.9853	62.0384	80.0156	102.015		58.5	0.4105	1.5111	4.231	11.6601	27.0969	54.3317	71.4645	91.7787		58.5	0.4944	1.5963	4.1279	11.3604	26.142	50.7078	68.6843	88.2966
58.1	0.4614	1.585	4.5585	12.5048	30.0161	62.086	80.0622	102.048		58.6	0.4144	1.5042	4.242	11.671	27.1197	54.3732	71.5059	91.7972		58.6	0.489	1.5974	4.134	11.3756	26.1791	50.7436	68.7154	88.3182
58.2	0.4629	1.5912	4.5697	12.5151	30.0498	62.1424	80.1091	102.074		58.7	0.4139	1.5044	4.2447	11.6811	27.1451	54.4226	71.5392	91.8114		58.7	0.493	1.5961	4.1379	11.3945	26.2146	50.7838	68.7523	88.3438
58.3	0.4568	1.5944	4.5821	12.5308	30.0774	62.2012	80.1573	102.099		58.8	0.4194	1.5072	4.2503	11.6924	27.1664	54.4706	71.5674	91.8352		58.8	0.4933	1.6003	4.1464	11.4038	26.2473	50.8332	68.7927	88.3721
58.4	0.4534	1.5967	4.5944	12.539	30.1055	62.2539	80.2006	102.124		58.9	0.4204	1.5057	4.2553	11.7048	27.204	54.5173	71.5926	91.8604		58.9	0.4897	1.5993	4.1505	11.4118	26.2814	50.8788	68.8354	88.3932
58.5	0.4489	1.5976	4.6033	12.5539	30.1323	62.2981	80.2374	102.146		59	0.4185	1.5063	4.2636	11.7189	27.2392	54.5612	71.6292	91.8917		59	0.4943	1.6022	4.1619	11.4225	26.306	50.9217	68.8666	88.4197
58.6	0.453	1.5963	4.6118	12.5585	30.1676	62.3441	80.2707	102.178		59.1	0.4208	1.5067	4.2745	11.7345	27.279	54.6016	71.6673	91.9204		59.1	0.4972	1.6034	4.1719	11.4278	26.3395	50.9619	68.9033	88.4482
58.7	0.4593	1.5984	4.6219	12.57	30.1928	62.3956	80.3095	102.201		59.2	0.4203	1.5085	4.2797	11.7415	27.3163	54.6353	71.7022	91.9458		59.2	0.4943	1.602	4.1792	11.439	26.3613	51.0107	68.9367	88.4768
58.8	0.4573	1.6035	4.6357	12.5842	30.2207	62.4479	80.3476	102.228		59.3	0.417	1.5119	4.276	11.7538	27.3421	54.6747	71.7304	91.9739		59.3	0.5006	1.6061	4.1829	11.4517	26.3862	51.0558	68.9765	88.4969
58.9	0.4585	1.6031	4.6436	12.5962	30.25	62.5026	80.384	102.257		59.4	0.4161	1.5193	4.2839	11.7653	27.3649	54.7242	71.7667	92.0004		59.4	0.5011	1.6046	4.1847	11.4583	26.4193	51.0965	69.0116	88.525
59	0.454	1.5969	4.647	12.6065	30.2741	62.5619	80.4281	102.275		59.5	0.4177	1.529	4.2904	11.7756	27.3913	54.7645	71.8034	92.0215		59.5	0.5027	1.6061	4.1837	11.4717	26.4545	51.1256	69.0346	88.5531
59.1	0.4479	1.594	4.6473	12.614	30.3129	62.6153	80.4645	102.301		59.6	0.4187	1.527	4.2949	11.7827	27.4264	54.8052	71.8395	92.044		59.6	0.5055	1.6083	4.1901	11.4889	26.4869	51.166	69.071	88.5816
59.2	0.45	1.5999	4.6516	12.6285	30.3448	62.6692	80.5005	102.325		59.7	0.4183	1.5279	4.2952	11.7968	27.4635	54.8591	71.8782	92.0648		59.7	0.5087	1.6055	4.1939	11.5087	26.5207	51.2049	69.0997	88.6108
59.3	0.4476	1.6044	4.6539	12.6428	30.3749	62.7209	80.5361	102.352		59.8	0.4201	1.5285	4.2935	11.8052	27.4987	54.9064	71.9157	92.0814		59.8	0.5095	1.5971	4.1989	11.5186	26.544	51.2502	69.1302	88.6364
59.4	0.448	1.6059	4.6561	12.6559	30.4102	62.7664	80.575	102.375		59.9	0.4197	1.5321	4.2966	11.8109	27.5364	54.9539	71.9498	92.1002		59.9	0.5076	1.6002	4.2043	11.5318	26.577	51.295	69.1672	88.6682
59.5	0.4546	1.6076	4.658	12.6652	30.4361	62.8143	80.6152	102.404		60	0.4243	1.5312	4.3012	11.8247	27.586	54.9894	72.0012	92.119		60	0.5013	1.5988	4.2123	11.5397	26.6124	51.3327	69.2105	88.6969
59.6	0.4572	1.6145	4.6597	12.6775	30.4707	62.8751	80.6473	102.434		60.1	0.4246	1.5344	4.3029	11.8391	27.6137	55.0284	72.0467	92.1435		60.1	0.4976	1.5983	4.2142	11.5456	26.645	51.3695	69.2596	88.721
59.7	0.4574	1.6187	4.6721	12.6931	30.5104	62.9151	80.6763	102.472		60.2	0.4271	1.5291	4.304	11.8561	27.6417	55.0721	72.0828	92.1715		60.2	0.4944	1.6015	4.2202	11.5562	26.6695	51.4094	69.2996	88.7454
59.8	0.4575	1.6215	4.6821	12.713	30.5513	62.961	80.7085	102.508		60.3	0.4282	1.5313	4.3133	11.8706	27.6731	55.1186	72.126	92.1978		60.3	0.493	1.6024	4.226	11.5668	26.6981	51.4584	69.3377	88.7688
59.9	0.4593	1.6216	4.682	12.729	30.5893	63.0243	80.749	102.538		60.4	0.4305	1.5388	4.3217	11.8835	27.6981	55.1626	72.1623	92.2254		60.4	0.493	1.5965	4.2343	11.5718	26.7226	51.5059	69.3691	88.793
60	0.4612	1.6161	4.6878	12.7395	30.6302	63.0798	80.7929	102.565		60.5	0.4278	1.5382	4.3311	11.9001	27.7256	55.2099	72.1944	92.2581		60.5	0.497	1.5925	4.2434	11.5776	26.7489	51.5525	69.4084	88.816
60.1	0.4659	1.6139	4.6923	12.751	30.6717	63.1369	80.8273	102.596		60.6	0.4253	1.5361	4.3375	11.918	27.7579	55.2587	72.2233	92.2883		60.6	0.4999	1.5954	4.2526	11.5895	26.7794	51.5971	69.4489	88.8394
60.2	0.459	1.613	4.6929	12.7655	30.7158	63.1839	80.8621	102.619		60.7	0.4314	1.5396	4.3364	11.9289	27.7833	55.3094	72.2552	92.3182		60.7	0.4991	1.5929	4.2521	11.6026	26.8115	51.6464	69.4853	88.8658
60.3	0.4606	1.6138	4.6929	12.7881	30.7498	63.2372	80.9087	102.637		60.8	0.4292	1.5412	4.334	11.9512	27.8047	55.362	72.298	92.3467		60.8	0.4991	1.5984	4.2607	11.6169	26.8344	51.6958	69.514	88.8895
60.4	0.4652	1.6178	4.6923	12.7951	30.7863	63.2913	80.9593	102.67		60.9	0.4338	1.5397	4.3459	11.9643	27.8359	55.406	72.3326	92.3696		60.9	0.4978	1.6034	4.2658	11.6254	26.8544	51.7432	69.5564	88.9203
60.5	0.4703	1.6235	4.6896	12.804	30.8169	63.3415	81.0178	102.71		61	0.4345	1.544	4.3555	11.982	27.8706	55.4454	72.3611	92.3911		61	0.5045	1.5936	4.2692	11.6368	26.8752	51.7795	69.5956	88.9439
60.6	0.4686	1.6312	4.6911	12.8189	30.8422	63.3889	81.0652	102.74		61.1	0.428	1.5498	4.3646	11.9946	27.9021	55.4831	72.3985	92.415		61.1	0.5072	1.5967	4.2735	11.6457	26.9018	51.8133	69.6359	88.9688
60.7	0.4694	1.6339	4.6917	12.8251	30.8607	63.4337	81.1022	102.765		61.2	0.4288	1.5424	4.3686	12.0101	27.9333	55.5365	72.4288	92.4421		61.2	0.5048	1.6045	4.2774	11.6564	26.9291	51.8529	69.6674	88.9902
60.8	0.4701	1.6368	4.6894	12.8388	30.8888	63.4887	81.1391	102.787		61.3	0.4303	1.5406	4.3688	12.0272	27.962	55.5866	72.4633	92.4658		61.3	0.5001	1.6048	4.2804	11.6656	26.9586	51.8842	69.6937	89.0135
60.9	0.474	1.6432	4.6872	12.8552	30.9124	63.5396	81.1849	102.809		61.4	0.4262	1.5415	4.3687	12.0435	27.9874	55.6399	72.4908	92.4876		61.4	0.4953	1.6094	4.2847	11.6769	26.9792	51.9182	69.7281	89.039
61	0.473	1.6492	4.6935	12.8701	30.9401	63.5875	81.2352	102.833		61.5	0.4311	1.5374	4.3672	12.058	28.0131	55.6966	72.5158	92.5072		61.5	0.495	1.6089	4.287	11.6935	27.0128	51.9614	69.7584	89.0611
61.1	0.4716	1.6563	4.6973	12.8743	30.9654	63.6365	81.2869	102.857		61.6	0.4323	1.5405	4.3755	12.068	28.0447	55.7495	72.546	92.5307		61.6	0.4933	1.6127	4.2908	11.705	27.0392	51.9942	69.7899	89.0902
61.2	0.4715	1.6595	4.6965	12.8843	30.9911	63.6851	81.3307	102.882		61.7	0.4385	1.5467	4.3845	12.0812	28.0735	55.7857	72.5804	92.5577		61.7	0.4911	1.6117	4.2919	11.7132	27.0649	52.0272	69.8198	89.1105
61.3	0.4722	1.6546	4.7005	12.9054	31.0226	63.7372	81.3734	102.908		61.8	0.4368	1.5529	4.3898	12.0898	28.1002	55.8303	72.6059	92.5781		61.8	0.4939	1.6207	4.2988	11.7195	27.0988	52.0666	69.8589	89.1296
61.4	0.4717	1.6594	4.7025	12.9221	31.056	63.7888	81.4149	102.934		61.9	0.4431	1.5616	4.3904	12.099	28.1285	55.8832	72.6356	92.5994		61.9	0.4952	1.6259	4.3091	11.7295	27.1273	52.11	69.8941	89.1515
61.5	0.4685	1.668	4.7052	12.9356	31.093	63.8297	81.4435	102.96		62	0.4396	1.563	4.395	12.1138	28.1538	55.9354	72.6654	92.6137		62	0.4941	1.6314	4.317	11.7407	27.1533	52.158	69.9222	89.1698
61.6	0.4703	1.6687	4.7151	12.9498	31.1264	63.8881	81.4905	102.994		62.1	0.4392	1.5645	4.4017	12.1302	28.1854	55.9793	72.6965	92.6283		62.1	0.4942	1.626	4.3273	11.7567	27.1824	52.2019	69.9603	89.1946
61.7	0.4727	1.668	4.7196	12.9658	31.1555	63.9522	81.5225	103.02		62.2	0.4426	1.5761	4.4038	12.1488	28.214	56.0131	72.7331	92.65		62.2	0.4976	1.6214	4.3361	11.7675	27.2098	52.2398	69.9971	89.2178
61.8	0.4668	1.6769	4.7167	12.9818	31.1938	64.0195	81.5618	103.042		62.3	0.4499	1.5781	4.4068	12.1685	28.2386	56.0551	72.7656	92.679		62.3	0.4994	1.6205	4.3388	11.7757	27.2325	52.28	70.0339	89.2404
61.9	0.4644	1.6786	4.7196	12.9996	31.2347	64.0763	81.6032	103.069		62.4	0.455	1.5813	4.4124	12.183	28.2607	56.1019	72.8053	92.7093		62.4	0.5018	1.6275	4.3453	11.7803	27.2658	52.3301	70.0685	89.264
62	0.4642	1.6817	4.721	13.0142	31.272	64.1198	81.6394	103.098		62.5	0.4501	1.5787	4.4119	12.1997	28.2904	56.1398	72.841	92.7365		62.5	0.5045	1.6378	4.35	11.7953	27.3044	52.3716	70.1128	89.2926
62.1	0.4662	1.6824	4.7239	13.023	31.3142	64.1698	81.6716	103.126		62.6	0.4505	1.5844	4.4159	12.2181	28.3203	56.1694	72.8761	92.7558		62.6	0.5082	1.6433	4.3533	11.8176	27.335	52.4194	70.1579	89.3082
62.2	0.4678	1.6806	4.7318	13.0374	31.3519	64.2265	81.7035	103.16		62.7	0.4529	1.5926	4.4111	12.2334	28.3479	56.207	72.9082	92.7743		62.7	0.5075	1.6457	4.3627	11.8338	27.357	52.4679	70.2004	89.3277
62.3	0.4741	1.6771	4.7458	13.0565	31.3804	64.2833	81.7294	103.191		62.8	0.4569	1.5929	4.4161	12.2452	28.3789	56.2419	72.9402	92.7892		62.8	0.511	1.6489	4.3679	11.8528	27.3846	52.51	70.2492	89.3518
62.4	0.4739	1.6837	4.7543	13.0732	31.4138	64.3411	81.7636	103.218		62.9	0.4621	1.5967	4.4239	12.2559	28.4145	56.2921	72.9803	92.8125		62.9	0.5106	1.6517	4.3771	11.8762	27.4149	52.5607	70.2941	89.3819
62.5	0.4751	1.6867	4.759	13.0859	31.4555	64.4046	81.8154	103.243		63	0.4628	1.6059	4.4256	12.2753	28.4407	56.3386	73.0185	92.8395		63	0.5074	1.6474	4.3814	11.8978	27.4463	52.6079	70.3244	89.4078
62.6	0.4735	1.6859	4.7589	13.1001	31.4941	64.4612	81.8655	103.266		63.1	0.4613	1.6129	4.4298	12.2957	28.4688	56.3818	73.061	92.8589		63.1	0.5069	1.6466	4.3904	11.9144	27.4789	52.6529	70.3583	89.4318
62.7	0.4767	1.6862	4.7587	13.1132	31.5274	64.5075	81.9025	103.294		63.2	0.4591	1.6186	4.4354	12.3065	28.4994	56.4269	73.0996	92.8802		63.2	0.5153	1.6518	4.3978	11.9305	27.5095	52.6965	70.3885	89.4579
62.8	0.4772	1.6866	4.7699	13.125	31.5607	64.5572	81.9494	103.323		63.3	0.4616	1.6192	4.4387	12.3152	28.5252	56.4704	73.1343	92.9087		63.3	0.5163	1.6567	4.397	11.9439	27.5391	52.7413	70.4177	89.4815
62.9	0.4772	1.6907	4.7783	13.1428	31.5887	64.5978	81.9836	103.355		63.4	0.463	1.6204	4.44	12.3276	28.5572	56.5279	73.1723	92.9319		63.4	0.5196	1.6591	4.4004	11.9573	27.5631	52.7857	70.4509	89.5048
63	0.4775	1.6954	4.7825	13.1608	31.6278	64.6476	82.0299	103.382		63.5	0.4633	1.6183	4.4402	12.3485	28.5821	56.5771	73.2044	92.9529		63.5	0.524	1.6575	4.4063	11.9708	27.5954	52.836	70.4837	89.5377
63.1	0.4771	1.7038	4.788	13.1817	31.6664	64.7052	82.0747	103.412		63.6	0.4669	1.6128	4.449	12.354	28.6212	56.614	73.2366	92.9693		63.6	0.5213	1.6534	4.4052	11.9821	27.62	52.8818	70.5191	89.561
63.2	0.4797	1.7094	4.7892	13.1924	31.6978	64.7549	82.1177	103.436		63.7	0.4654	1.6112	4.4512	12.3636	28.6553	56.6519	73.2665	92.9897		63.7	0.5156	1.6526	4.4108	11.9986	27.6473	52.9164	70.5488	89.5937
63.3	0.4831	1.7108	4.7956	13.2044	31.7283	64.8057	82.1712	103.462		63.8	0.4589	1.6184	4.459	12.3773	28.6847	56.7039	73.3088	93.0168		63.8	0.5177	1.6575	4.4197	12.0154	27.6785	52.9549	70.5759	89.6241
63.4	0.4826	1.7096	4.7973	13.2138	31.7625	64.8588	82.2164	103.491		63.9	0.4608	1.6156	4.4629	12.3951	28.7092	56.7531	73.3497	93.0452		63.9	0.5232	1.6595	4.4243	12.0312	27.7054	52.998	70.6024	89.6482
63.5	0.4772	1.7116	4.7991	13.2296	31.787	64.9123	82.2627	103.513		64	0.4607	1.6164	4.4704	12.4086	28.7317	56.8006	73.382	93.0736		64	0.52	1.6608	4.4322	12.0489	27.7311	53.0327	70.6322	89.6674
63.6	0.4843	1.7148	4.8047	13.2424	31.8209	64.9571	82.3064	103.539		64.1	0.4598	1.613	4.4777	12.417	28.7646	56.8397	73.4143	93.101		64.1	0.519	1.6633	4.4365	12.0628	27.7574	53.0658	70.6629	89.6897
63.7	0.4785	1.7165	4.808	13.2598	31.8529	64.9988	82.3539	103.57		64.2	0.4576	1.6142	4.4787	12.4322	28.7897	56.8755	73.4474	93.1233		64.2	0.5115	1.6623	4.4409	12.075	27.7793	53.0963	70.6936	89.7143
63.8	0.4797	1.7211	4.8182	13.2697	31.8735	65.0413	82.3921	103.596		64.3	0.458	1.6212	4.4883	12.4451	28.8164	56.9089	73.484	93.1443		64.3	0.5127	1.6633	4.4444	12.0897	27.8077	53.125	70.7257	89.726
63.9	0.4781	1.723	4.8352	13.2868	31.8997	65.0925	82.4261	103.616		64.4	0.4593	1.623	4.4927	12.4601	28.842	56.9573	73.5058	93.1634		64.4	0.5165	1.6691	4.4519	12.1014	27.8403	53.1522	70.75	89.751
64	0.4742	1.7244	4.8537	13.2969	31.9333	65.1547	82.4589	103.641		64.5	0.4618	1.635	4.5006	12.4776	28.8697	56.9965	73.5349	93.1832		64.5	0.5218	1.6719	4.4587	12.1106	27.8734	53.1809	70.7759	89.7738
64.1	0.4724	1.7229	4.8618	13.3091	31.968	65.208	82.4937	103.669		64.6	0.4663	1.6348	4.4984	12.4957	28.9006	57.0337	73.5668	93.1977		64.6	0.5271	1.6816	4.4641	12.1297	27.8987	53.2207	70.8158	89.7907
64.2	0.4736	1.7262	4.8747	13.3231	32.0077	65.2547	82.5355	103.701		64.7	0.467	1.6405	4.5022	12.5081	28.927	57.0717	73.6051	93.2201		64.7	0.5238	1.6792	4.4655	12.1436	27.9279	53.2641	70.8681	89.8116
64.3	0.4724	1.7299	4.8828	13.3358	32.0335	65.3062	82.5709	103.729		64.8	0.4747	1.652	4.4992	12.5193	28.951	57.1112	73.6374	93.2366		64.8	0.5291	1.6822	4.4656	12.1575	27.9548	53.2925	70.9113	89.8402
64.4	0.4708	1.7285	4.8905	13.3483	32.0661	65.3552	82.6002	103.761		64.9	0.4794	1.6536	4.4973	12.5369	28.9808	57.1461	73.6724	93.256		64.9	0.53	1.6865	4.4747	12.1692	27.9795	53.3425	70.9411	89.862
64.5	0.4724	1.7296	4.8979	13.3672	32.0894	65.3942	82.633	103.791		65	0.4768	1.6589	4.4993	12.5498	29.0198	57.1885	73.7046	93.2738		65	0.5247	1.6937	4.4782	12.1838	28.0081	53.3707	70.9737	89.8844
64.6	0.4742	1.727	4.8986	13.3804	32.1156	65.4427	82.6648	103.815		65.1	0.4692	1.6626	4.4996	12.5573	29.0447	57.2257	73.7407	93.2923		65.1	0.524	1.6955	4.4832	12.1964	28.033	53.4131	71.0055	89.9048
64.7	0.4749	1.726	4.9021	13.3928	32.1367	65.4798	82.7009	103.846		65.2	0.4705	1.666	4.5076	12.5737	29.079	57.2621	73.7673	93.3202		65.2	0.5282	1.6976	4.4865	12.2069	28.0614	53.471	71.0323	89.9222
64.8	0.4799	1.7226	4.904	13.4083	32.1645	65.5295	82.7356	103.87		65.3	0.4675	1.6631	4.5154	12.5853	29.1019	57.3053	73.7972	93.3452		65.3	0.5296	1.7006	4.4934	12.2228	28.0958	53.5224	71.0621	89.9477
64.9	0.477	1.7196	4.9059	13.4263	32.1937	65.5901	82.778	103.894		65.4	0.4698	1.6652	4.522	12.5968	29.1274	57.3515	73.8355	93.3663		65.4	0.5274	1.7047	4.5054	12.2442	28.1233	53.5733	71.0899	89.9694
65	0.4684	1.7196	4.9107	13.4396	32.2224	65.648	82.8205	103.921		65.5	0.4683	1.6725	4.5298	12.6179	29.1611	57.3957	73.8762	93.383		65.5	0.5263	1.7077	4.508	12.258	28.1492	53.6299	71.1183	89.9907
65.1	0.4737	1.7151	4.9245	13.4492	32.244	65.6953	82.8644	103.945		65.6	0.4657	1.6809	4.5361	12.6284	29.1956	57.4416	73.9185	93.4012		65.6	0.5272	1.7072	4.508	12.2715	28.1743	53.6784	71.144	90.0121
65.2	0.4744	1.7098	4.9315	13.4585	32.264	65.7357	82.9079	103.968		65.7	0.4704	1.6764	4.5376	12.6419	29.2322	57.4903	73.9538	93.4218		65.7	0.5197	1.7018	4.5176	12.2807	28.1957	53.7232	71.1742	90.0405
65.3	0.4664	1.7095	4.9416	13.4722	32.2935	65.786	82.9436	103.983		65.8	0.4679	1.6814	4.5436	12.6526	29.2712	57.5353	73.987	93.4498		65.8	0.5239	1.7026	4.5278	12.2923	28.2166	53.7609	71.2077	90.0718
65.4	0.4596	1.7092	4.9499	13.4843	32.3205	65.8412	82.9851	104.007		65.9	0.4729	1.6841	4.5513	12.6661	29.3013	57.5791	74.0191	93.4668		65.9	0.5246	1.7057	4.5336	12.3056	28.2396	53.8002	71.2332	90.096
65.5	0.4599	1.7106	4.9569	13.5014	32.3507	65.8994	83.0316	104.031		66	0.4779	1.6833	4.5582	12.6714	29.3306	57.6134	74.0569	93.4877		66	0.5216	1.7052	4.5423	12.3171	28.2704	53.8365	71.2542	90.1207
65.6	0.4565	1.7132	4.9607	13.517	32.3827	65.952	83.0686	104.057		66.1	0.4696	1.6832	4.5632	12.6806	29.3653	57.6537	74.0842	93.5097		66.1	0.5171	1.7023	4.5426	12.3285	28.295	53.8738	71.2708	90.148
65.7	0.4592	1.7115	4.9711	13.5269	32.4093	66.0123	83.1045	104.082		66.2	0.459	1.6921	4.5652	12.69	29.3899	57.7001	74.1203	93.5359		66.2	0.5134	1.7033	4.5469	12.3393	28.3259	53.9162	71.3008	90.1703
65.8	0.4655	1.7047	4.9767	13.5403	32.4396	66.0772	83.1367	104.105		66.3	0.4562	1.6995	4.569	12.7045	29.4169	57.7492	74.1484	93.564		66.3	0.5101	1.7056	4.5481	12.3515	28.3568	53.9565	71.3198	90.198
65.9	0.4689	1.703	4.9785	13.5511	32.4698	66.1304	83.1789	104.125		66.4	0.4564	1.7008	4.5766	12.7148	29.4498	57.8023	74.1881	93.5838		66.4	0.5182	1.7092	4.548	12.3627	28.3844	53.9953	71.3445	90.2234
66	0.4647	1.7043	4.9885	13.5607	32.5086	66.1915	83.2192	104.15		66.5	0.4583	1.7058	4.5822	12.7215	29.485	57.8488	74.2328	93.6039		66.5	0.5205	1.7168	4.5479	12.3732	28.413	54.0374	71.3778	90.2461
66.1	0.4607	1.7061	5.0029	13.5708	32.5484	66.2467	83.2579	104.173		66.6	0.4676	1.7037	4.5914	12.7409	29.5203	57.8838	74.2714	93.6292		66.6	0.5121	1.7167	4.5497	12.3857	28.4392	54.078	71.411	90.2695
66.2	0.4536	1.7068	5.004	13.5837	32.5894	66.3028	83.304	104.187		66.7	0.4617	1.7048	4.5959	12.7584	29.5463	57.9275	74.3115	93.6501		66.7	0.5096	1.7122	4.5542	12.398	28.4651	54.1244	71.4414	90.2969
66.3	0.4538	1.7049	5.0084	13.5976	32.6324	66.3604	83.3415	104.21		66.8	0.46	1.7022	4.5969	12.7738	29.5769	57.9642	74.343	93.6734		66.8	0.5141	1.7146	4.5583	12.411	28.4895	54.1647	71.4693	90.3239
66.4	0.4581	1.7071	5.0102	13.6098	32.6695	66.4129	83.3766	104.236		66.9	0.4628	1.7004	4.6035	12.7865	29.6085	57.9873	74.3766	93.7013		66.9	0.5188	1.7174	4.5611	12.4247	28.505	54.2058	71.4986	90.3486
66.5	0.4581	1.7074	5.0177	13.6329	32.7035	66.4704	83.4173	104.251		67	0.4701	1.6904	4.6128	12.804	29.636	58.0228	74.4015	93.7225		67	0.5195	1.7265	4.5614	12.4317	28.5236	54.2401	71.5297	90.3741
66.6	0.4599	1.7065	5.0176	13.6576	32.7373	66.5224	83.4557	104.268		67.1	0.4692	1.6877	4.6231	12.8175	29.6632	58.0671	74.4257	93.7438		67.1	0.5228	1.7331	4.5657	12.4454	28.5507	54.2745	71.5623	90.3969
66.7	0.4571	1.7046	5.0157	13.67	32.7688	66.5636	83.4882	104.285		67.2	0.4641	1.6907	4.6289	12.8282	29.6853	58.1189	74.4552	93.7599		67.2	0.5144	1.7293	4.5656	12.4569	28.5854	54.3093	71.5963	90.4194
66.8	0.4538	1.7037	5.0226	13.684	32.7948	66.6016	83.5128	104.305		67.3	0.4658	1.689	4.6345	12.842	29.7156	58.1566	74.4876	93.7764		67.3	0.5132	1.7261	4.5647	12.4667	28.616	54.3475	71.6388	90.4391
66.9	0.4575	1.7128	5.0287	13.7013	32.8182	66.6411	83.549	104.326		67.4	0.4605	1.6896	4.6435	12.8605	29.749	58.1946	74.5265	93.8008		67.4	0.5083	1.7278	4.5701	12.4755	28.6472	54.3865	71.6774	90.4619
67	0.4532	1.7159	5.0321	13.7197	32.852	66.6913	83.5871	104.346		67.5	0.4544	1.6872	4.6462	12.8782	29.7757	58.2248	74.5631	93.8243		67.5	0.5076	1.7322	4.5694	12.4907	28.669	54.428	71.7103	90.4818
67.1	0.4527	1.716	5.0325	13.7401	32.8945	66.7357	83.6233	104.364		67.6	0.4494	1.6852	4.6559	12.8914	29.799	58.2618	74.5989	93.8501		67.6	0.507	1.7373	4.5788	12.5054	28.6952	54.4707	71.7441	90.5001
67.2	0.4442	1.7197	5.0348	13.75	32.9231	66.7784	83.6622	104.384		67.7	0.4418	1.6853	4.6683	12.9057	29.8182	58.3081	74.6347	93.8788		67.7	0.5124	1.7417	4.5847	12.5138	28.7263	54.5038	71.7836	90.5303
67.3	0.4419	1.7168	5.0396	13.7716	32.953	66.821	83.6908	104.408		67.8	0.4401	1.6859	4.6792	12.9192	29.8336	58.3491	74.6686	93.9036		67.8	0.5093	1.7468	4.5911	12.5173	28.7581	54.5423	71.8207	90.5524
67.4	0.4492	1.7188	5.0458	13.7833	32.9831	66.8713	83.7102	104.44		67.9	0.4467	1.69	4.6817	12.9302	29.8625	58.3896	74.6923	93.9322		67.9	0.5052	1.7499	4.5995	12.5247	28.7907	54.5847	71.8554	90.5673
67.5	0.4504	1.7241	5.0492	13.796	33.0072	66.9181	83.7313	104.461		68	0.4438	1.6913	4.6811	12.9437	29.8937	58.4445	74.7243	93.9526		68	0.5112	1.7547	4.5962	12.547	28.8167	54.6192	71.8935	90.5889
67.6	0.4512	1.7311	5.0535	13.81	33.0269	66.9657	83.7598	104.485		68.1	0.4428	1.6925	4.6825	12.9541	29.9274	58.5012	74.7567	93.9715		68.1	0.5135	1.7543	4.6025	12.558	28.8407	54.6526	71.9303	90.6106
67.7	0.4552	1.7274	5.0614	13.8197	33.0505	67.0153	83.7978	104.497		68.2	0.4502	1.6951	4.6835	12.9673	29.9505	58.5439	74.7944	93.9884		68.2	0.5147	1.7596	4.6072	12.5706	28.8655	54.6858	71.9587	90.6318
67.8	0.4489	1.7296	5.0677	13.832	33.0879	67.0689	83.8307	104.519		68.3	0.4493	1.6943	4.6925	12.9803	29.9685	58.5814	74.8282	94.0157		68.3	0.5133	1.761	4.6103	12.5878	28.8837	54.7177	71.9859	90.6481
67.9	0.4472	1.729	5.072	13.8507	33.1081	67.1306	83.8619	104.541		68.4	0.444	1.6885	4.6925	12.9933	29.996	58.6206	74.8613	94.0363		68.4	0.5127	1.7545	4.6183	12.5991	28.9029	54.7497	72.0186	90.6726
68	0.4463	1.7222	5.0736	13.8667	33.1385	67.1836	83.8965	104.572		68.5	0.4437	1.6814	4.7001	13.0021	30.0222	58.6687	74.8959	94.0568		68.5	0.512	1.7581	4.6288	12.6095	28.9285	54.7954	72.0512	90.6899
68.1	0.4528	1.7272	5.0799	13.8816	33.1704	67.2298	83.9244	104.601		68.6	0.4493	1.6813	4.7149	13.0121	30.0551	58.717	74.9346	94.0801		68.6	0.5177	1.7637	4.6326	12.6214	28.9552	54.8189	72.084	90.7052
68.2	0.4528	1.7404	5.0899	13.8903	33.2017	67.2744	83.9477	104.62		68.7	0.452	1.683	4.7199	13.022	30.0816	58.755	74.9619	94.0982		68.7	0.5172	1.7651	4.6428	12.6354	28.978	54.8505	72.1155	90.7192
68.3	0.4513	1.7486	5.0973	13.9035	33.2362	67.3174	83.9784	104.634		68.8	0.4578	1.6814	4.7207	13.031	30.0988	58.7966	74.9896	94.1172		68.8	0.5146	1.7617	4.6427	12.6455	28.9961	54.8915	72.1471	90.7474
68.4	0.4514	1.7555	5.1034	13.9199	33.2657	67.3623	84.0168	104.66		68.9	0.4556	1.6843	4.7296	13.0385	30.1219	58.841	75.0196	94.138		68.9	0.5161	1.764	4.6391	12.6502	29.0261	54.9311	72.1828	90.7677
68.5	0.4538	1.7665	5.12	13.9399	33.3094	67.4071	84.0584	104.679		69	0.4511	1.6823	4.724	13.0579	30.1531	58.8829	75.0474	94.1549		69	0.52	1.7639	4.6507	12.6627	29.0548	54.9668	72.207	90.7837
68.6	0.456	1.7762	5.1285	13.9548	33.3432	67.456	84.1006	104.7		69.1	0.452	1.6794	4.7222	13.0797	30.1824	58.9234	75.0811	94.1691		69.1	0.5187	1.7674	4.6534	12.6657	29.0762	55.0006	72.2268	90.8031
68.7	0.4597	1.7739	5.1342	13.972	33.3762	67.5015	84.1467	104.724		69.2	0.4517	1.6824	4.7302	13.0955	30.205	58.9637	75.1157	94.1865		69.2	0.515	1.7688	4.6588	12.6826	29.0985	55.0421	72.2607	90.8241
68.8	0.4613	1.7763	5.1338	13.992	33.3999	67.5544	84.1872	104.75		69.3	0.4585	1.6878	4.7334	13.1033	30.2394	59.0086	75.1517	94.2063		69.3	0.5187	1.7692	4.6577	12.6953	29.123	55.0814	72.2945	90.8391
68.9	0.4635	1.7795	5.138	14.0126	33.437	67.6066	84.2235	104.78		69.4	0.4573	1.6929	4.7435	13.116	30.2677	59.0548	75.1786	94.2215		69.4	0.5225	1.7655	4.6627	12.7123	29.1566	55.1223	72.3248	90.8645
69	0.4688	1.7842	5.1449	14.0266	33.478	67.6562	84.2571	104.804		69.5	0.4543	1.6929	4.7482	13.1329	30.2969	59.0987	75.2124	94.2485		69.5	0.5205	1.7683	4.6711	12.7322	29.1859	55.1592	72.3522	90.8853
69.1	0.4702	1.7887	5.1447	14.0408	33.5104	67.7039	84.3	104.83		69.6	0.455	1.6943	4.7587	13.141	30.3188	59.1412	75.2442	94.2687		69.6	0.5208	1.7723	4.6726	12.7491	29.2092	55.1965	72.3816	90.9118
69.2	0.4681	1.7962	5.1445	14.0467	33.5455	67.7506	84.3333	104.847		69.7	0.4572	1.7005	4.766	13.1552	30.3453	59.1789	75.2688	94.2958		69.7	0.5302	1.7754	4.6711	12.766	29.2376	55.2332	72.4112	90.9317
69.3	0.472	1.8014	5.1475	14.0581	33.5768	67.8029	84.3659	104.863		69.8	0.457	1.6975	4.7763	13.1634	30.3783	59.2106	75.2969	94.317		69.8	0.5317	1.7769	4.6797	12.7786	29.2638	55.265	72.4335	90.9579
69.4	0.4748	1.8093	5.1521	14.0759	33.6093	67.8597	84.4003	104.874		69.9	0.4512	1.692	4.7842	13.1776	30.4095	59.2516	75.3327	94.3336		69.9	0.5321	1.7825	4.6873	12.7946	29.2895	55.3071	72.4635	90.9862
69.5	0.4737	1.8165	5.1606	14.0871	33.6386	67.9037	84.4317	104.89		70	0.4544	1.6918	4.7875	13.1888	30.4453	59.2956	75.3651	94.3508		70	0.5373	1.7837	4.6898	12.8153	29.3132	55.3505	72.4924	91.0102
69.6	0.4693	1.822	5.1657	14.1001	33.6654	67.9441	84.4665	104.922		70.1	0.4569	1.6951	4.7846	13.2076	30.4744	59.334	75.405	94.3619		70.1	0.5442	1.7883	4.6919	12.8262	29.3441	55.3925	72.5231	91.0393
69.7	0.4679	1.8297	5.1706	14.1106	33.6937	67.9845	84.502	104.943		70.2	0.4524	1.6985	4.7901	13.2193	30.4984	59.3755	75.4343	94.3788		70.2	0.5426	1.7867	4.6971	12.8404	29.3785	55.4261	72.5566	91.061
69.8	0.4684	1.8361	5.1791	14.1288	33.7268	68.0312	84.5451	104.963		70.3	0.4534	1.7066	4.7931	13.2316	30.5293	59.4243	75.467	94.3963		70.3	0.5457	1.79	4.7033	12.8537	29.4211	55.4674	72.5837	91.0775
69.9	0.4661	1.8421	5.1846	14.1485	33.7599	68.0843	84.5837	104.986		70.4	0.4603	1.7073	4.8027	13.2385	30.5567	59.4653	75.4903	94.4168		70.4	0.5506	1.7918	4.7192	12.8654	29.4617	55.5005	72.6171	91.0948
70	0.4679	1.8532	5.1837	14.1633	33.7951	68.1137	84.621	104.998		70.5	0.4612	1.7057	4.8079	13.2591	30.5777	59.5045	75.5253	94.4368		70.5	0.5572	1.7953	4.7297	12.8735	29.4915	55.5345	72.6479	91.1164
70.1	0.4636	1.8609	5.1868	14.1823	33.8237	68.1452	84.6709	105.016		70.6	0.4572	1.7069	4.8134	13.2764	30.6029	59.5525	75.5549	94.453		70.6	0.5581	1.7952	4.7366	12.8846	29.5197	55.5803	72.6783	91.1435
70.2	0.4618	1.862	5.1903	14.1968	33.8542	68.1826	84.7047	105.039		70.7	0.4639	1.7066	4.8116	13.2919	30.625	59.5861	75.5839	94.4789		70.7	0.5611	1.7927	4.7429	12.9011	29.5429	55.6215	72.7065	91.1707
70.3	0.4622	1.8638	5.2	14.2091	33.8908	68.2411	84.7306	105.054		70.8	0.4703	1.7094	4.8156	13.3063	30.6543	59.6253	75.6168	94.5018		70.8	0.5596	1.7924	4.7413	12.9123	29.5716	55.6593	72.744	91.1926
70.4	0.464	1.8753	5.2044	14.2224	33.917	68.2976	84.7635	105.073		70.9	0.4673	1.7149	4.8146	13.3209	30.6896	59.6696	75.6533	94.522		70.9	0.5614	1.8001	4.7381	12.9244	29.5998	55.6934	72.7873	91.2088
70.5	0.4696	1.8775	5.21	14.2347	33.9467	68.3418	84.789	105.102		71	0.4641	1.7141	4.8189	13.335	30.7185	59.7101	75.6879	94.5426		71	0.5691	1.8026	4.7405	12.9374	29.6357	55.7257	72.8209	91.2179
70.6	0.4701	1.886	5.2175	14.2531	33.9815	68.3867	84.8157	105.117		71.1	0.4612	1.7156	4.8211	13.3478	30.7484	59.7423	75.7241	94.5658		71.1	0.5701	1.8079	4.7453	12.9533	29.6703	55.7615	72.8579	91.2318
70.7	0.4772	1.8915	5.2263	14.2647	34.0208	68.4308	84.8489	105.136		71.2	0.4582	1.7161	4.8302	13.3625	30.7762	59.7793	75.7533	94.5865		71.2	0.5702	1.8108	4.7451	12.9653	29.6962	55.7932	72.8957	91.2518
70.8	0.4749	1.8922	5.2396	14.2781	34.0522	68.4819	84.8745	105.153		71.3	0.4501	1.7181	4.8279	13.3806	30.8049	59.8067	75.7906	94.599		71.3	0.5645	1.8189	4.7528	12.9776	29.7278	55.832	72.934	91.2697
70.9	0.4722	1.898	5.2453	14.2932	34.0823	68.5353	84.9047	105.183		71.4	0.4555	1.7227	4.8236	13.3966	30.8332	59.8495	75.8237	94.6162		71.4	0.5593	1.8185	4.7499	12.9905	29.7624	55.8734	72.9676	91.2944
71	0.4727	1.9005	5.2513	14.3055	34.1092	68.592	84.9372	105.196		71.5	0.4562	1.7223	4.8321	13.4074	30.8641	59.8852	75.8631	94.6365		71.5	0.5624	1.8204	4.7497	13.0024	29.7953	55.9095	72.9954	91.318
71.1	0.4755	1.9008	5.2583	14.3188	34.1401	68.6405	84.9791	105.209		71.6	0.4488	1.7285	4.8446	13.4194	30.8971	59.9241	75.8974	94.6557		71.6	0.5708	1.8178	4.7516	13.0186	29.8219	55.9491	73.0236	91.3372
71.2	0.4698	1.9008	5.2646	14.3307	34.174	68.683	85.025	105.232		71.7	0.4428	1.7322	4.8527	13.4245	30.9304	59.9611	75.9246	94.674		71.7	0.5706	1.8173	4.7574	13.033	29.8559	55.9835	73.052	91.3585
71.3	0.4708	1.9073	5.2657	14.3453	34.22	68.7366	85.0663	105.258		71.8	0.4486	1.7291	4.8618	13.4387	30.9602	59.9976	75.952	94.6986		71.8	0.5694	1.8179	4.7605	13.0422	29.8849	56.0158	73.0758	91.3683
71.4	0.469	1.8949	5.2679	14.3666	34.2523	68.7977	85.0881	105.286		71.9	0.4541	1.7293	4.8668	13.4441	30.987	60.033	75.9818	94.7208		71.9	0.5781	1.8189	4.7638	13.0547	29.9126	56.0596	73.0998	91.3941
71.5	0.4772	1.8891	5.2668	14.3822	34.2895	68.8509	85.1206	105.32		72	0.4565	1.728	4.8735	13.4559	31.0076	60.069	76.0132	94.7419		72	0.5836	1.825	4.776	13.0643	29.9367	56.0986	73.1204	91.4247
71.6	0.4779	1.8807	5.2693	14.3956	34.326	68.9139	85.1578	105.351		72.1	0.456	1.7322	4.8806	13.4703	31.0314	60.1126	76.0442	94.7576		72.1	0.585	1.8302	4.7798	13.0761	29.9673	56.1316	73.1494	91.4426
71.7	0.4841	1.8779	5.2757	14.4097	34.3574	68.9651	85.1882	105.375		72.2	0.4573	1.7353	4.8807	13.4861	31.0638	60.1585	76.074	94.7757		72.2	0.5848	1.8261	4.7879	13.0891	29.998	56.1682	73.1819	91.458
71.8	0.4833	1.8814	5.2871	14.4234	34.3899	69.0186	85.2207	105.394		72.3	0.4619	1.7376	4.8862	13.4992	31.0925	60.2075	76.1041	94.7852		72.3	0.5884	1.823	4.8019	13.1018	30.015	56.2064	73.2012	91.4769
71.9	0.4856	1.8804	5.2877	14.438	34.4258	69.082	85.2594	105.41		72.4	0.4706	1.7428	4.8919	13.51	31.117	60.2555	76.1357	94.7966		72.4	0.5885	1.8255	4.8017	13.1159	30.0384	56.2457	73.2247	91.4858
72	0.4881	1.8777	5.2859	14.4542	34.4557	69.1326	85.2979	105.424		72.5	0.4648	1.7444	4.8895	13.5184	31.1489	60.3048	76.1643	94.817		72.5	0.5846	1.8255	4.8082	13.134	30.0664	56.2842	73.2531	91.4965
72.1	0.491	1.8789	5.29	14.4648	34.4896	69.1896	85.3337	105.442		72.6	0.4645	1.7412	4.8948	13.5246	31.1859	60.3441	76.1895	94.8381		72.6	0.5872	1.827	4.8157	13.1453	30.0911	56.3195	73.2812	91.51
72.2	0.4879	1.8756	5.2948	14.4765	34.5174	69.2476	85.362	105.465		72.7	0.4551	1.7393	4.9031	13.5357	31.2174	60.3746	76.2157	94.8643		72.7	0.5806	1.828	4.8206	13.1594	30.1133	56.3532	73.3085	91.5251
72.3	0.4829	1.8736	5.2909	14.4861	34.5494	69.2993	85.3918	105.494		72.8	0.4581	1.741	4.907	13.5487	31.2445	60.4011	76.2479	94.8803		72.8	0.586	1.8299	4.8322	13.1752	30.1376	56.3983	73.3303	91.5449
72.4	0.4845	1.8766	5.3031	14.4997	34.5824	69.3474	85.4199	105.515		72.9	0.4607	1.7436	4.9161	13.5654	31.2744	60.432	76.2802	94.9062		72.9	0.5894	1.8325	4.8366	13.1873	30.1665	56.4463	73.3542	91.5673
72.5	0.4838	1.8814	5.3132	14.515	34.6128	69.3868	85.4542	105.539		73	0.4646	1.7471	4.9175	13.5845	31.3006	60.4628	76.3028	94.927		73	0.5851	1.8376	4.8479	13.196	30.1943	56.4952	73.3735	91.592
72.6	0.4773	1.8785	5.3206	14.5203	34.6442	69.432	85.4786	105.551		73.1	0.4634	1.7464	4.9176	13.5894	31.3282	60.4988	76.3339	94.9528		73.1	0.587	1.8397	4.8492	13.2074	30.214	56.5372	73.4044	91.6119
72.7	0.4739	1.8843	5.3296	14.5243	34.6664	69.4738	85.5002	105.564		73.2	0.4672	1.743	4.9244	13.5943	31.353	60.5391	76.3668	94.9816		73.2	0.59	1.8479	4.8511	13.2188	30.2382	56.5879	73.4329	91.6317
72.8	0.4743	1.8758	5.3329	14.5403	34.7034	69.5156	85.5289	105.58		73.3	0.4651	1.7506	4.9344	13.6111	31.3811	60.5806	76.3943	95.0085		73.3	0.5833	1.8476	4.8599	13.2336	30.2646	56.6349	73.4648	91.6511
72.9	0.4739	1.8788	5.3443	14.5528	34.7402	69.5595	85.5668	105.6		73.4	0.4621	1.7531	4.9379	13.6224	31.4034	60.6264	76.4256	95.0368		73.4	0.5816	1.8498	4.8659	13.2396	30.2922	56.6718	73.4888	91.6609
73	0.4745	1.8708	5.3492	14.5697	34.7655	69.5996	85.6078	105.62		73.5	0.4678	1.7527	4.9408	13.6347	31.4294	60.6745	76.4683	95.0574		73.5	0.5848	1.8429	4.8773	13.2421	30.3111	56.7001	73.5178	91.681
73.1	0.4768	1.8743	5.3571	14.5784	34.7921	69.6399	85.6494	105.64		73.6	0.4667	1.7513	4.9404	13.65	31.4537	60.7144	76.4967	95.074		73.6	0.5816	1.842	4.8776	13.2572	30.3247	56.741	73.5484	91.6957
73.2	0.4709	1.8758	5.3634	14.5954	34.8146	69.6875	85.6818	105.66		73.7	0.4694	1.7567	4.9408	13.6684	31.4727	60.7458	76.5282	95.0886		73.7	0.5802	1.8475	4.8775	13.2667	30.3473	56.7706	73.5776	91.7195
73.3	0.4696	1.8755	5.3717	14.6044	34.843	69.7375	85.7102	105.681		73.8	0.4818	1.7596	4.9391	13.6834	31.4965	60.7841	76.5575	95.1115		73.8	0.5794	1.8476	4.881	13.2814	30.3739	56.8078	73.6067	91.7423
73.4	0.4652	1.8806	5.3703	14.6239	34.8683	69.7824	85.7446	105.703		73.9	0.4885	1.765	4.9391	13.6962	31.5185	60.8264	76.5876	95.1333		73.9	0.5847	1.8451	4.8883	13.2966	30.4003	56.8439	73.6376	91.7674
73.5	0.4689	1.885	5.3714	14.6393	34.8994	69.8344	85.7743	105.721		74	0.4874	1.7692	4.9432	13.7093	31.5471	60.8742	76.6185	95.1545		74	0.5881	1.8459	4.8935	13.3126	30.4265	56.8757	73.6765	91.78
73.6	0.4713	1.8866	5.3741	14.6442	34.9267	69.8902	85.8044	105.742		74.1	0.4906	1.7717	4.9492	13.7229	31.5714	60.927	76.6464	95.1726		74.1	0.5882	1.8471	4.9128	13.3253	30.4545	56.901	73.7139	91.7893
73.7	0.4788	1.8953	5.3806	14.6565	34.9533	69.9385	85.8398	105.757		74.2	0.4966	1.7675	4.9569	13.7344	31.5928	60.9746	76.6698	95.1887		74.2	0.5876	1.8463	4.9232	13.3411	30.4814	56.9295	73.7402	91.8117
73.8	0.4782	1.8952	5.3836	14.6614	34.9805	69.9886	85.8787	105.768		74.3	0.4942	1.7695	4.9644	13.754	31.6126	61.0137	76.7001	95.2156		74.3	0.5911	1.8546	4.9278	13.3563	30.5009	56.9696	73.7701	91.826
73.9	0.4782	1.9053	5.3923	14.6676	35.0065	70.0426	85.9187	105.788		74.4	0.4949	1.7712	4.9783	13.7646	31.6396	61.0489	76.735	95.2397		74.4	0.5838	1.859	4.9369	13.3678	30.5298	57.0055	73.8032	91.8402
74	0.4763	1.9127	5.3996	14.6879	35.0367	70.0835	85.9495	105.803		74.5	0.501	1.7719	4.9866	13.7835	31.6663	61.0926	76.7624	95.2497		74.5	0.5818	1.8704	4.939	13.3762	30.5608	57.0404	73.8357	91.8589
74.1	0.4764	1.9089	5.3975	14.7032	35.0708	70.1205	85.979	105.822		74.6	0.4996	1.7755	4.9933	13.7928	31.6932	61.1266	76.7845	95.2663		74.6	0.5764	1.8766	4.943	13.3878	30.5961	57.0782	73.8641	91.8756
74.2	0.4773	1.9164	5.3945	14.7203	35.0975	70.166	86.0148	105.842		74.7	0.5012	1.778	4.9999	13.8021	31.7294	61.1658	76.8208	95.2856		74.7	0.5768	1.8755	4.9463	13.3957	30.6297	57.1146	73.8919	91.8988
74.3	0.4737	1.9178	5.397	14.7353	35.1288	70.2143	86.0507	105.86		74.8	0.4973	1.7745	5.0154	13.8195	31.7674	61.1969	76.8475	95.3006		74.8	0.5746	1.8804	4.9476	13.4008	30.6528	57.144	73.9211	91.9194
74.4	0.4733	1.9184	5.4038	14.7499	35.1551	70.246	86.0816	105.883		74.9	0.4954	1.7715	5.025	13.8361	31.8023	61.2304	76.8754	95.3167		74.9	0.5724	1.8856	4.9539	13.4166	30.6706	57.1761	73.9423	91.945
74.5	0.473	1.9226	5.413	14.7597	35.1817	70.286	86.1184	105.912		75	0.496	1.7666	5.032	13.8546	31.8291	61.2619	76.9027	95.339		75	0.5637	1.8927	4.9655	13.4283	30.6861	57.2118	73.9736	91.967
74.6	0.4761	1.9206	5.4219	14.7657	35.2056	70.3249	86.1584	105.928		75.1	0.4999	1.7639	5.0337	13.8726	31.8561	61.3008	76.933	95.3586		75.1	0.5609	1.8917	4.969	13.4442	30.7164	57.2563	73.9996	91.9834
74.7	0.4752	1.918	5.4187	14.7767	35.235	70.3703	86.1868	105.953		75.2	0.5049	1.7674	5.0389	13.8891	31.8932	61.3403	76.9711	95.3742		75.2	0.5623	1.8928	4.9792	13.4534	30.7366	57.2955	74.0146	92.0026
74.8	0.4747	1.9222	5.4211	14.7865	35.2683	70.4158	86.2153	105.975		75.3	0.5025	1.7699	5.0368	13.8978	31.9278	61.3836	77.0081	95.3946		75.3	0.5694	1.8933	4.9867	13.4632	30.7676	57.3374	74.0376	92.022
74.9	0.4801	1.9231	5.4278	14.8026	35.2948	70.4591	86.2441	105.994		75.4	0.4962	1.768	5.0388	13.9031	31.958	61.4183	77.0291	95.4204		75.4	0.5672	1.8907	4.991	13.4732	30.7991	57.3689	74.0603	92.0404
75	0.483	1.9304	5.4366	14.8259	35.3304	70.4988	86.2836	106.006		75.5	0.492	1.7679	5.0454	13.9147	31.9862	61.4519	77.0551	95.4414		75.5	0.5729	1.8874	4.991	13.4827	30.8318	57.4114	74.0893	92.0579
75.1	0.487	1.936	5.4389	14.849	35.3611	70.5456	86.3191	106.014		75.6	0.4871	1.7721	5.0483	13.9256	32.0239	61.4904	77.0777	95.4537		75.6	0.5711	1.8929	4.9945	13.4938	30.861	57.4518	74.119	92.0676
75.2	0.486	1.9429	5.4484	14.8666	35.3916	70.5974	86.3481	106.028		75.7	0.4988	1.7753	5.0508	13.9361	32.0576	61.5318	77.1079	95.4649		75.7	0.5644	1.9011	5.0057	13.5031	30.8894	57.4849	74.143	92.0817
75.3	0.4891	1.9485	5.4549	14.8842	35.4175	70.64	86.3733	106.039		75.8	0.504	1.7657	5.0538	13.9507	32.084	61.5726	77.1375	95.4759		75.8	0.5627	1.9023	5.0097	13.5149	30.9148	57.5141	74.169	92.0936
75.4	0.4832	1.9509	5.4542	14.9028	35.4544	70.6797	86.4024	106.055		75.9	0.503	1.7703	5.0599	13.9654	32.1133	61.6093	77.1762	95.4924		75.9	0.5599	1.9103	5.0122	13.5321	30.9352	57.5423	74.1963	92.1049
75.5	0.4794	1.9446	5.4589	14.9155	35.4875	70.7147	86.4248	106.075		76	0.5055	1.7715	5.0612	13.9766	32.1349	61.6418	77.2087	95.5109		76	0.5594	1.911	5.0179	13.5485	30.9561	57.569	74.2153	92.1251
75.6	0.48	1.9432	5.4653	14.9331	35.514	70.762	86.4576	106.093		76.1	0.5065	1.7733	5.0635	13.9877	32.1467	61.6829	77.2452	95.5286		76.1	0.5565	1.9149	5.0203	13.5607	30.9831	57.6098	74.2417	92.1395
75.7	0.4874	1.9437	5.4674	14.9486	35.5451	70.8222	86.4976	106.101		76.2	0.5006	1.7769	5.0651	13.9963	32.1684	61.7254	77.2755	95.5459		76.2	0.5553	1.9236	5.0191	13.5783	31.0034	57.6466	74.277	92.1558
75.8	0.4875	1.9469	5.47	14.9568	35.576	70.873	86.5357	106.115		76.3	0.4957	1.7841	5.0702	14.0024	32.205	61.7632	77.3078	95.5655		76.3	0.5587	1.9312	5.022	13.5938	31.0261	57.6822	74.308	92.1703
75.9	0.4888	1.9465	5.4694	14.9731	35.6035	70.9109	86.5687	106.134		76.4	0.4933	1.7889	5.0735	14.0167	32.2257	61.7965	77.3292	95.5787		76.4	0.5528	1.9284	5.0314	13.6029	31.0497	57.715	74.3367	92.1886
76	0.4885	1.9427	5.4677	14.9911	35.6315	70.954	86.6078	106.15		76.5	0.4948	1.7924	5.0738	14.0301	32.2486	61.8353	77.356	95.5956		76.5	0.5534	1.9326	5.0434	13.6124	31.0708	57.7469	74.3644	92.2066
76.1	0.4869	1.943	5.4787	15.0161	35.665	70.9891	86.6486	106.172		76.6	0.4962	1.7971	5.0827	14.0384	32.2628	61.8794	77.3789	95.611		76.6	0.5508	1.9391	5.0501	13.6214	31.093	57.7872	74.3972	92.2241
76.2	0.4862	1.942	5.4861	15.0336	35.7003	71.0327	86.6828	106.196		76.7	0.4927	1.7943	5.0901	14.0439	32.2806	61.9131	77.4045	95.6331		76.7	0.549	1.9398	5.053	13.633	31.1148	57.8224	74.4234	92.2422
76.3	0.4895	1.9502	5.4901	15.0454	35.7383	71.0709	86.7141	106.216		76.8	0.4902	1.7977	5.0931	14.0618	32.3002	61.9421	77.4336	95.651		76.8	0.552	1.9414	5.0528	13.65	31.1418	57.8609	74.4501	92.2672
76.4	0.4924	1.9536	5.4979	15.0511	35.7674	71.117	86.7445	106.235		76.9	0.4925	1.7987	5.0987	14.0793	32.3202	61.9728	77.4613	95.6621		76.9	0.554	1.945	5.0545	13.6654	31.1742	57.8896	74.4809	92.2906
76.5	0.4928	1.9602	5.506	15.0581	35.8088	71.1637	86.7767	106.258		77	0.4949	1.8009	5.1104	14.0886	32.3446	62.0115	77.4868	95.6749		77	0.5513	1.9491	5.0611	13.6887	31.1924	57.914	74.5127	92.3177
76.6	0.4965	1.9612	5.5075	15.0668	35.8429	71.2167	86.8033	106.277		77.1	0.4937	1.799	5.1179	14.1006	32.3728	62.0488	77.5082	95.6797		77.1	0.5563	1.9538	5.0671	13.7009	31.2178	57.9516	74.5444	92.3362
76.7	0.5036	1.9573	5.5108	15.0806	35.8633	71.2645	86.8346	106.294		77.2	0.4907	1.8063	5.1285	14.1133	32.4002	62.0918	77.5312	95.6926		77.2	0.5599	1.9566	5.0757	13.711	31.24	57.9899	74.5741	92.3504
76.8	0.5062	1.9561	5.5095	15.1044	35.8905	71.3087	86.8628	106.311		77.3	0.4862	1.8172	5.1392	14.1207	32.4355	62.1425	77.5697	95.7092		77.3	0.5644	1.9583	5.0802	13.7226	31.2581	58.0242	74.6046	92.3607
76.9	0.5036	1.9541	5.5183	15.1187	35.9072	71.3479	86.8863	106.325		77.4	0.485	1.8198	5.1453	14.1334	32.4628	62.1763	77.5979	95.7237		77.4	0.5635	1.9556	5.0843	13.7347	31.2788	58.062	74.6328	92.3767
77	0.5054	1.9586	5.5287	15.1326	35.9407	71.3822	86.9155	106.343		77.5	0.4835	1.8175	5.1515	14.1478	32.4956	62.2095	77.6322	95.7401		77.5	0.5679	1.9513	5.09	13.7477	31.3144	58.1039	74.6568	92.398
77.1	0.5079	1.9638	5.5348	15.1518	35.9734	71.4267	86.9484	106.361		77.6	0.4874	1.81	5.1554	14.163	32.527	62.2506	77.6663	95.7513		77.6	0.5681	1.9523	5.0967	13.7638	31.3415	58.1398	74.6887	92.4147
77.2	0.509	1.9668	5.5458	15.165	36.0011	71.4729	86.9886	106.387		77.7	0.4906	1.8128	5.163	14.1717	32.5547	62.2875	77.7094	95.7634		77.7	0.5685	1.9492	5.1076	13.7826	31.3809	58.177	74.7159	92.4358
77.3	0.5113	1.9662	5.5542	15.1787	36.0287	71.5159	87.0186	106.404		77.8	0.4853	1.8201	5.1687	14.1782	32.5819	62.3293	77.7469	95.7783		77.8	0.5667	1.9511	5.1164	13.7979	31.4189	58.2159	74.745	92.4525
77.4	0.5177	1.9631	5.5567	15.1951	36.0609	71.5693	87.0413	106.43		77.9	0.4903	1.8317	5.1655	14.1918	32.6217	62.367	77.7885	95.7941		77.9	0.5651	1.9499	5.1198	13.8112	31.4393	58.2498	74.7675	92.4714
77.5	0.5146	1.9653	5.563	15.2053	36.0888	71.6166	87.0703	106.449		78	0.4916	1.8338	5.1635	14.2001	32.6608	62.4002	77.8177	95.8084		78	0.5646	1.948	5.1266	13.8222	31.4638	58.2866	74.7898	92.4936
77.6	0.5181	1.9664	5.5768	15.2138	36.113	71.6603	87.0981	106.464		78.1	0.4992	1.8303	5.1639	14.2125	32.687	62.4386	77.8458	95.8226		78.1	0.5671	1.9473	5.1324	13.8324	31.4885	58.3239	74.8147	92.5156
77.7	0.5143	1.9625	5.5863	15.2217	36.1474	71.7011	87.1248	106.475		78.2	0.5021	1.8273	5.172	14.225	32.7175	62.4761	77.8621	95.835		78.2	0.5769	1.9438	5.1423	13.8428	31.5102	58.3608	74.8422	92.5379
77.8	0.5184	1.9643	5.588	15.2346	36.1789	71.7422	87.1485	106.491		78.3	0.5051	1.8307	5.1841	14.2334	32.7517	62.5048	77.8813	95.8409		78.3	0.5755	1.942	5.1465	13.8542	31.5375	58.3919	74.8718	92.5514
77.9	0.5196	1.9658	5.5863	15.2432	36.2148	71.7867	87.1794	106.509		78.4	0.5054	1.8393	5.1926	14.2508	32.7812	62.537	77.8992	95.857		78.4	0.582	1.9424	5.151	13.8661	31.5626	58.4205	74.8912	92.5679
78	0.5246	1.9637	5.5844	15.2579	36.2431	71.827	87.2046	106.521		78.5	0.5118	1.8443	5.2044	14.2618	32.8017	62.5752	77.915	95.8736		78.5	0.5833	1.9398	5.1516	13.8802	31.588	58.44	74.9124	92.5792
78.1	0.5257	1.9571	5.5936	15.2649	36.2647	71.8704	87.2305	106.536		78.6	0.5127	1.8414	5.2104	14.282	32.8322	62.6159	77.9362	95.887		78.6	0.588	1.9416	5.1576	13.8855	31.6138	58.4788	74.9355	92.5887
78.2	0.53	1.9601	5.5962	15.2726	36.2925	71.9369	87.2662	106.559		78.7	0.5141	1.8523	5.2119	14.298	32.8606	62.6488	77.9661	95.8998		78.7	0.5914	1.9352	5.1594	13.9009	31.6397	58.5044	74.9639	92.6067
78.3	0.5289	1.9567	5.6012	15.2877	36.3243	71.9912	87.3029	106.581		78.8	0.5196	1.8533	5.2132	14.3158	32.8893	62.6898	77.9917	95.9099		78.8	0.5975	1.9363	5.1659	13.909	31.675	58.5353	74.9984	92.6223
78.4	0.5377	1.961	5.6117	15.2939	36.3527	72.0491	87.3364	106.591		78.9	0.5131	1.8599	5.2186	14.3319	32.9155	62.7315	78.02	95.9204		78.9	0.5993	1.9423	5.1718	13.9283	31.7049	58.5537	75.0231	92.6348
78.5	0.5367	1.9583	5.6187	15.3062	36.3814	72.0963	87.3598	106.604		79	0.5112	1.864	5.2232	14.3474	32.9397	62.7758	78.0465	95.9423		79	0.6057	1.9485	5.1765	13.9433	31.7344	58.591	75.047	92.6464
78.6	0.5321	1.9612	5.6284	15.3213	36.4096	72.1413	87.3887	106.618		79.1	0.5122	1.8611	5.2297	14.3658	32.962	62.8108	78.0732	95.9626		79.1	0.6139	1.9564	5.1839	13.9547	31.7625	58.6281	75.0642	92.6589
78.7	0.5258	1.9679	5.6359	15.3322	36.4458	72.1879	87.4156	106.635		79.2	0.5164	1.8632	5.2408	14.3809	32.9837	62.8434	78.1076	95.982		79.2	0.6163	1.9606	5.1947	13.9745	31.7906	58.6572	75.0862	92.6723
78.8	0.5262	1.9694	5.64	15.3476	36.4699	72.2263	87.4464	106.646		79.3	0.5177	1.859	5.2539	14.3976	33.008	62.8822	78.1224	96.0052		79.3	0.6167	1.9682	5.1982	13.9885	31.8262	58.6972	75.1104	92.6904
78.9	0.5323	1.9673	5.6452	15.368	36.5038	72.2678	87.4721	106.653		79.4	0.5245	1.859	5.2592	14.417	33.027	62.92	78.1422	96.0279		79.4	0.6186	1.9673	5.2033	14.0022	31.8524	58.7272	75.1352	92.7063
79	0.5268	1.972	5.6471	15.3808	36.5333	72.3149	87.5019	106.674		79.5	0.5291	1.8625	5.2666	14.4347	33.0456	62.9567	78.1608	96.0459		79.5	0.6221	1.9658	5.2108	14.0152	31.8752	58.7658	75.1666	92.723
79.1	0.5301	1.9691	5.6496	15.3928	36.5676	72.3709	87.5271	106.698		79.6	0.5328	1.8643	5.2786	14.4472	33.0698	62.9902	78.1869	96.0617		79.6	0.6294	1.961	5.219	14.0335	31.9005	58.805	75.1937	92.743
79.2	0.537	1.9662	5.6527	15.3993	36.6054	72.414	87.5585	106.72		79.7	0.5324	1.8681	5.2831	14.4586	33.0886	63.0216	78.2149	96.0845		79.7	0.6314	1.9606	5.2235	14.0455	31.93	58.8492	75.219	92.7564
79.3	0.5368	1.9591	5.6589	15.4137	36.639	72.4547	87.5917	106.741		79.8	0.5312	1.8791	5.2848	14.4736	33.1154	63.0578	78.245	96.0979		79.8	0.634	1.965	5.2294	14.0539	31.9515	58.8936	75.2393	92.7643
79.4	0.5407	1.9624	5.6603	15.4245	36.6641	72.4928	87.6146	106.758		79.9	0.5263	1.8806	5.2878	14.4815	33.1424	63.0971	78.2718	96.1128		79.9	0.6374	1.9701	5.2377	14.067	31.9756	58.9352	75.2631	92.774
79.5	0.5415	1.9628	5.673	15.429	36.6847	72.5381	87.6454	106.772		80	0.5318	1.8857	5.2909	14.5012	33.1625	63.1353	78.3055	96.1274		80	0.6445	1.9748	5.2416	14.0759	32.0071	58.9801	75.2876	92.7913
79.6	0.5423	1.9654	5.6782	15.4363	36.7104	72.5826	87.6728	106.79		80.1	0.537	1.8917	5.2953	14.5232	33.1908	63.1635	78.3391	96.149		80.1	0.6457	1.9725	5.2483	14.0873	32.037	59.0248	75.3155	92.8102
79.7	0.547099	1.9686	5.6807	15.4519	36.7323	72.6215	87.7052	106.806		80.2	0.5394	1.8934	5.2984	14.537	33.2246	63.2066	78.369	96.1755		80.2	0.6453	1.981	5.2567	14.1041	32.0634	59.066	75.3327	92.8288
79.8	0.5472	1.974	5.6876	15.464	36.7636	72.6605	87.7391	106.821		80.3	0.5392	1.8929	5.3032	14.5516	33.2482	63.2469	78.4022	96.1997		80.3	0.6456	1.9803	5.2586	14.1142	32.0918	59.1073	75.364	92.8523
79.9	0.549	1.9778	5.689	15.4763	36.7895	72.7065	87.7653	106.841		80.4	0.5381	1.8905	5.3073	14.5678	33.2818	63.2919	78.4345	96.2209		80.4	0.6465	1.9765	5.2682	14.1216	32.114	59.1356	75.3864	92.8743
80	0.5474	1.9824	5.6899	15.4832	36.8128	72.7489	87.7919	106.86		80.5	0.5374	1.8869	5.311	14.5806	33.3197	63.3357	78.4618	96.2398		80.5	0.6488	1.9835	5.2734	14.1329	32.132	59.17	75.4143	92.885
80.1	0.5503	1.9854	5.6943	15.4951	36.8452	72.7884	87.8114	106.875		80.6	0.5399	1.8891	5.314	14.5982	33.3497	63.3757	78.4929	96.2631		80.6	0.6519	1.9934	5.2817	14.1524	32.1564	59.2064	75.4381	92.8944
80.2	0.5557	1.9976	5.7032	15.504	36.8811	72.8285	87.8336	106.893		80.7	0.5418	1.897	5.3171	14.6134	33.378	63.4031	78.524	96.2817		80.7	0.6524	1.999	5.2841	14.1737	32.1842	59.2323	75.4613	92.9157
80.3	0.5558	2.0012	5.7158	15.5218	36.9068	72.869	87.8599	106.913		80.8	0.5436	1.8953	5.3284	14.63	33.4026	63.439	78.5483	96.3033		80.8	0.6571	1.9972	5.2825	14.1884	32.2098	59.2601	75.4965	92.9333
80.4	0.5652	2.0026	5.7193	15.5342	36.9351	72.9128	87.8866	106.944		80.9	0.5438	1.9031	5.3393	14.6444	33.4264	63.4735	78.5702	96.3245		80.9	0.6532	1.999	5.2878	14.2028	32.2296	59.2869	75.5313	92.9444
80.5	0.5722	2.001	5.7298	15.5509	36.9645	72.962	87.9096	106.964		81	0.5507	1.9063	5.3447	14.6591	33.4493	63.5136	78.6003	96.3407		81	0.6551	2.0025	5.2891	14.216	32.2628	59.3218	75.5552	92.9583
80.6	0.5833	2.0032	5.7329	15.5611	36.9884	73.0057	87.9364	106.977		81.1	0.5528	1.9122	5.3564	14.6687	33.472	63.5538	78.6287	96.3536		81.1	0.6537	2.0028	5.2897	14.2292	32.2893	59.3512	75.5804	92.971
80.7	0.5894	2.0108	5.7393	15.575	37.0127	73.0483	87.9617	106.996		81.2	0.5578	1.9157	5.3668	14.678	33.4957	63.5885	78.6546	96.373		81.2	0.6596	2.0062	5.2968	14.2405	32.3176	59.381	75.599	92.9872
80.8	0.5827	2.0139	5.7436	15.5896	37.05	73.0974	87.9952	107.007		81.3	0.5564	1.9164	5.3703	14.6965	33.5209	63.6182	78.6736	96.3949		81.3	0.6591	2.0132	5.3031	14.255	32.3408	59.419	75.6288	93.0046
80.9	0.5848	2.0173	5.7467	15.6066	37.0828	73.1419	88.0258	107.031		81.4	0.558	1.922	5.3763	14.7115	33.547	63.6485	78.7019	96.4097		81.4	0.6608	2.0172	5.3109	14.2681	32.3598	59.4574	75.6673	93.0208
81	0.5853	2.0165	5.757	15.6189	37.1116	73.1802	88.0588	107.055		81.5	0.5615	1.9193	5.3775	14.7276	33.5749	63.6928	78.7202	96.4269		81.5	0.6605	2.006	5.3174	14.287	32.3872	59.486	75.702	93.0407
81.1	0.5853	2.0196	5.759	15.6299	37.1395	73.23	88.0981	107.077		81.6	0.5576	1.9237	5.3796	14.7415	33.5962	63.7309	78.7475	96.4438		81.6	0.6584	2.0044	5.3197	14.2958	32.41	59.5229	75.737	93.0552
81.2	0.5844	2.0217	5.7684	15.6541	37.1625	73.2766	88.1311	107.104		81.7	0.561	1.9153	5.3807	14.7588	33.6209	63.7715	78.7722	96.4587		81.7	0.6578	2.0056	5.3203	14.3074	32.4292	59.5713	75.7714	93.0748
81.3	0.5909	2.0239	5.7707	15.6683	37.1879	73.3256	88.1669	107.136		81.8	0.5613	1.9076	5.3852	14.7736	33.6525	63.8083	78.7916	96.4687		81.8	0.6605	2.0074	5.3189	14.3219	32.4525	59.6115	75.8015	93.0922
81.4	0.6025	2.0244	5.7762	15.6829	37.2218	73.3814	88.1993	107.158		81.9	0.563	1.9058	5.3858	14.7829	33.6865	63.8452	78.8282	96.4818		81.9	0.6636	2.0085	5.3151	14.3353	32.4779	59.6506	75.831	93.108
81.5	0.6057	2.0261	5.7774	15.6996	37.2524	73.4262	88.223	107.187		82	0.5627	1.9077	5.387	14.7938	33.7121	63.8826	78.8525	96.5042		82	0.6659	2.0046	5.3221	14.3503	32.5043	59.6885	75.8455	93.1257
81.6	0.6121	2.029	5.7813	15.7166	37.2809	73.4774	88.2511	107.209		82.1	0.5601	1.9	5.3878	14.8073	33.7356	63.9185	78.8739	96.5205		82.1	0.6699	2.0121	5.3164	14.3606	32.5218	59.7147	75.8675	93.1409
81.7	0.6149	2.0294	5.7865	15.7314	37.307	73.5231	88.2805	107.222		82.2	0.549	1.9058	5.3863	14.8152	33.7652	63.9551	78.8958	96.5375		82.2	0.6659	2.0188	5.3136	14.3713	32.5466	59.7517	75.8953	93.1592
81.8	0.6133	2.0354	5.7858	15.7497	37.3346	73.5694	88.3012	107.24		82.3	0.55	1.9016	5.3862	14.8288	33.7972	63.991	78.9209	96.5486		82.3	0.6675	2.0171	5.317	14.3949	32.5752	59.785	75.9133	93.1745
81.9	0.6084	2.0366	5.789	15.7747	37.3643	73.629	88.3333	107.26		82.4	0.5516	1.8992	5.3906	14.8412	33.8221	64.0197	78.9414	96.5624		82.4	0.6656	2.0165	5.3264	14.4057	32.5927	59.8211	75.9357	93.185
82	0.6083	2.0381	5.7828	15.7844	37.3974	73.6796	88.3694	107.273		82.5	0.5541	1.9033	5.3886	14.8488	33.8535	64.0603	78.9654	96.5852		82.5	0.6729	2.0238	5.3242	14.4154	32.6188	59.849	75.9552	93.1981
82.1	0.6048	2.0382	5.7845	15.7963	37.4277	73.7236	88.4001	107.29		82.6	0.5527	1.9152	5.3964	14.8506	33.8803	64.1005	78.9847	96.6058		82.6	0.6687	2.0254	5.3286	14.4236	32.6406	59.8767	75.9752	93.2137
82.2	0.597701	2.0397	5.7887	15.8105	37.461	73.7622	88.4239	107.311		82.7	0.5561	1.9197	5.3977	14.8584	33.9018	64.1402	79.0059	96.6186		82.7	0.6686	2.031	5.3376	14.4378	32.6684	59.9113	75.9959	93.2291
82.3	0.5864	2.0461	5.7972	15.8291	37.4891	73.7948	88.4515	107.329		82.8	0.5562	1.9244	5.4028	14.8688	33.9268	64.1813	79.0232	96.6308		82.8	0.6679	2.0308	5.3481	14.4525	32.702	59.9422	76.0131	93.2472
82.4	0.5884	2.0423	5.8024	15.8513	37.5221	73.8316	88.4863	107.344		82.9	0.5587	1.9251	5.4086	14.877	33.9552	64.2142	79.0424	96.6437		82.9	0.6702	2.0307	5.3518	14.4657	32.7333	59.9698	76.0448	93.2621
82.5	0.5908	2.0432	5.8101	15.8664	37.5518	73.8733	88.5215	107.359		83	0.5613	1.9288	5.4134	14.8823	33.9846	64.2478	79.0699	96.6655		83	0.6684	2.0321	5.3582	14.4883	32.7632	60.0141	76.075	93.2793
82.6	0.5923	2.0475	5.8203	15.884	37.5851	73.9208	88.5499	107.383		83.1	0.5589	1.9351	5.4112	14.8925	34.0076	64.282	79.0931	96.6842		83.1	0.6665	2.0298	5.3595	14.5059	32.7912	60.0522	76.0943	93.2998
82.7	0.5956	2.0505	5.8269	15.8972	37.6158	73.9515	88.576	107.404		83.2	0.5647	1.9376	5.4153	14.9085	34.0351	64.3162	79.1167	96.6975		83.2	0.6711	2.0227	5.3584	14.5183	32.8124	60.0749	76.1172	93.3057
82.8	0.5914	2.0587	5.8318	15.9145	37.6512	73.9877	88.6109	107.425		83.3	0.5656	1.9436	5.4173	14.9173	34.0656	64.3545	79.1427	96.7184		83.3	0.668	2.0205	5.358	14.5224	32.8393	60.1074	76.1402	93.3186
82.9	0.5945	2.0645	5.8382	15.9221	37.6862	74.0236	88.641	107.445		83.4	0.5609	1.9418	5.4171	14.9322	34.0923	64.3974	79.1585	96.737		83.4	0.6645	2.0244	5.3642	14.5321	32.8718	60.141	76.1645	93.3328
83	0.5942	2.0729	5.8463	15.9394	37.7092	74.0659	88.6749	107.46		83.5	0.5589	1.9457	5.4204	14.9388	34.1203	64.4361	79.1738	96.7467		83.5	0.6621	2.025	5.3667	14.5419	32.8968	60.1618	76.1827	93.3492
83.1	0.5924	2.0748	5.8496	15.9506	37.7376	74.1041	88.7047	107.472		83.6	0.5594	1.9494	5.43	14.9473	34.1417	64.4699	79.1811	96.7612		83.6	0.6606	2.0309	5.364	14.5537	32.9166	60.1903	76.2057	93.3697
83.2	0.5842	2.0799	5.854	15.956	37.7663	74.1375	88.739	107.483		83.7	0.5615	1.9473	5.4357	14.9581	34.1703	64.5124	79.2032	96.7748		83.7	0.66	2.0384	5.367	14.5568	32.9373	60.2237	76.2223	93.3856
83.3	0.5854	2.0776	5.8655	15.9681	37.8018	74.1623	88.7627	107.498		83.8	0.5553	1.9557	5.4417	14.9713	34.2066	64.5499	79.2256	96.7837		83.8	0.6615	2.0454	5.3718	14.5701	32.9639	60.2556	76.2433	93.4046
83.4	0.5746	2.0734	5.8687	15.9793	37.8325	74.204	88.7888	107.513		83.9	0.5594	1.9624	5.4441	14.9787	34.2367	64.5649	79.2492	96.7917		83.9	0.6599	2.0527	5.3789	14.572	32.9931	60.2866	76.2649	93.4246
83.5	0.5697	2.0735	5.8728	15.9948	37.8628	74.2479	88.8198	107.531		84	0.5629	1.9639	5.4544	14.9881	34.2681	64.5931	79.277	96.8015		84	0.6618	2.0561	5.3907	14.5856	33.0225	60.3203	76.3026	93.435
83.6	0.5644	2.0772	5.8772	16.0097	37.8931	74.2854	88.8438	107.549		84.1	0.5667	1.9643	5.4604	15.0017	34.2878	64.6256	79.2926	96.8116		84.1	0.6589	2.0577	5.393	14.6002	33.0527	60.3633	76.3215	93.4481
83.7	0.5628	2.0831	5.8834	16.0208	37.9198	74.3225	88.8617	107.565		84.2	0.5682	1.9711	5.4677	15.0143	34.3041	64.6499	79.3082	96.8315		84.2	0.6582	2.0653	5.3948	14.6028	33.0824	60.4007	76.3406	93.4726
83.8	0.5527	2.0855	5.8818	16.0303	37.9557	74.3592	88.8862	107.575		84.3	0.5629	1.976	5.4716	15.0241	34.333	64.6809	79.3317	96.8457		84.3	0.6638	2.065	5.3982	14.6069	33.112	60.4347	76.3656	93.4886
83.9	0.5536	2.0826	5.8833	16.0476	37.9871	74.3926	88.9146	107.588		84.4	0.5616	1.9766	5.4749	15.0319	34.3592	64.7144	79.3511	96.8597		84.4	0.6632	2.0619	5.4018	14.6195	33.152	60.4652	76.3929	93.5102
84	0.5544	2.0749	5.8835	16.0553	38.0192	74.4362	88.9365	107.605		84.5	0.5591	1.9761	5.482	15.0448	34.3827	64.7447	79.3725	96.8666		84.5	0.6654	2.062	5.408	14.6278	33.1811	60.4904	76.4142	93.532
84.1	0.5511	2.0711	5.8923	16.063	38.0515	74.4729	88.9649	107.628		84.6	0.5641	1.98	5.4872	15.0524	34.4107	64.7812	79.3931	96.8738		84.6	0.6654	2.0676	5.4086	14.6354	33.2091	60.5263	76.4395	93.5517
84.2	0.5548	2.0724	5.8995	16.0775	38.0829	74.51	88.9959	107.645		84.7	0.5602	1.9828	5.4921	15.0636	34.4279	64.817	79.4075	96.8937		84.7	0.669	2.0796	5.4158	14.6508	33.2383	60.5547	76.4666	93.5729
84.3	0.543	2.0645	5.9061	16.0915	38.1125	74.5422	89.0186	107.669		84.8	0.5603	1.9801	5.4971	15.077	34.4497	64.8503	79.4343	96.9013		84.8	0.6668	2.09	5.4134	14.6562	33.2623	60.5813	76.4934	93.5903
84.4	0.5419	2.0613	5.9157	16.1076	38.1413	74.5797	89.037	107.692		84.9	0.5629	1.981	5.4991	15.0877	34.475	64.8986	79.4593	96.9066		84.9	0.667	2.099	5.4131	14.6752	33.2877	60.6152	76.5155	93.6007
84.5	0.5437	2.0666	5.9219	16.1166	38.168	74.6165	89.0627	107.711		85	0.5634	1.989	5.5054	15.1106	34.4992	64.9416	79.482	96.9247		85	0.6704	2.1072	5.4169	14.6777	33.3121	60.6461	76.5389	93.6159
84.6	0.5437	2.0642	5.9353	16.1289	38.1934	74.6552	89.0881	107.725		85.1	0.5608	1.9892	5.5086	15.1266	34.5338	64.9759	79.505	96.9386		85.1	0.668	2.1087	5.4234	14.6897	33.3359	60.6729	76.5649	93.6338
84.7	0.5523	2.0614	5.9377	16.1402	38.2221	74.6974	89.1159	107.736		85.2	0.5642	1.9963	5.5128	15.1406	34.5621	65.0154	79.5336	96.9487		85.2	0.6717	2.1081	5.433	14.7049	33.3688	60.7168	76.5831	93.651
84.8	0.5523	2.0631	5.944	16.1603	38.2455	74.7413	89.1449	107.752		85.3	0.5592	2.0012	5.5202	15.1496	34.5907	65.0537	79.5519	96.9595		85.3	0.6725	2.1023	5.4441	14.7175	33.3905	60.7433	76.599	93.6582
84.9	0.5472	2.0675	5.9488	16.1762	38.2749	74.7849	89.1759	107.757		85.4	0.5656	2.0046	5.5197	15.1651	34.6179	65.0871	79.5747	96.9702		85.4	0.6706	2.1002	5.4562	14.7208	33.4149	60.7682	76.6235	93.674
85	0.544	2.0625	5.9552	16.194	38.3009	74.8371	89.2028	107.771		85.5	0.5652	2.0047	5.5239	15.1828	34.64	65.1244	79.5994	96.9859		85.5	0.6674	2.1022	5.4653	14.7282	33.4494	60.7979	76.6593	93.6892
85.1	0.5452	2.066	5.9577	16.2028	38.3232	74.8819	89.2281	107.783		85.6	0.5702	2.0115	5.5312	15.1898	34.6654	65.1645	79.6281	96.9961		85.6	0.6638	2.0972	5.47	14.7481	33.4792	60.8301	76.6852	93.7062
85.2	0.5444	2.0629	5.961	16.2136	38.3506	74.9208	89.2573	107.8		85.7	0.5673	2.0172	5.5345	15.1988	34.6962	65.2035	79.6505	97.0119		85.7	0.6553	2.1018	5.4759	14.7621	33.5015	60.866	76.7117	93.721
85.3	0.5457	2.069	5.9699	16.2275	38.3866	74.945	89.2841	107.814		85.8	0.5662	2.018	5.5388	15.2121	34.7393	65.2404	79.6727	97.0241		85.8	0.6543	2.1018	5.4823	14.7849	33.5238	60.8992	76.7319	93.7361
85.4	0.5437	2.0738	5.9768	16.2405	38.414	74.9826	89.3165	107.833		85.9	0.5679	2.0221	5.5429	15.2246	34.7644	65.2831	79.6988	97.0368		85.9	0.6553	2.0981	5.4821	14.8085	33.5429	60.9307	76.7538	93.7492
85.5	0.5455	2.077	5.9828	16.2517	38.4469	75.0265	89.3558	107.847		86	0.5721	2.0254	5.5462	15.2315	34.7861	65.3238	79.7206	97.0413		86	0.6533	2.0932	5.4847	14.8241	33.5687	60.9599	76.7819	93.7591
85.6	0.5436	2.0764	5.984	16.2674	38.4822	75.0697	89.3936	107.864		86.1	0.5758	2.0314	5.548	15.2352	34.8044	65.369	79.741	97.0523		86.1	0.6545	2.0853	5.487	14.8378	33.5908	60.9992	76.8084	93.7808
85.7	0.5433	2.0829	5.998	16.2748	38.515	75.1123	89.4272	107.882		86.2	0.5745	2.0295	5.562	15.2448	34.8226	65.3981	79.7725	97.0735		86.2	0.6595	2.0837	5.4947	14.848	33.6082	61.0362	76.8312	93.8025
85.8	0.5486	2.0853	6.0073	16.2839	38.5491	75.1448	89.4556	107.897		86.3	0.5778	2.0295	5.5731	15.2516	34.8539	65.4353	79.7961	97.0854		86.3	0.6637	2.0937	5.5032	14.8647	33.632	61.0722	76.8576	93.8227
85.9	0.5482	2.0886	6.0072	16.2895	38.5758	75.1861	89.4817	107.905		86.4	0.5803	2.0231	5.5862	15.2673	34.8812	65.4652	79.817	97.096		86.4	0.6637	2.1037	5.5129	14.8795	33.6452	61.104	76.8746	93.8478
86	0.5443	2.0849	6.0101	16.2991	38.6022	75.23	89.5128	107.918		86.5	0.5745	2.0233	5.5882	15.2765	34.9056	65.5004	79.8496	97.1146		86.5	0.6639	2.1095	5.5229	14.892	33.6616	61.1351	76.8876	93.8623
86.1	0.5445	2.0933	6.0168	16.3151	38.6329	75.2605	89.5343	107.929		86.6	0.5787	2.0315	5.5881	15.29	34.931	65.5275	79.8745	97.1209		86.6	0.672	2.1161	5.5303	14.9009	33.6807	61.1647	76.9168	93.8779
86.2	0.5406	2.0962	6.0211	16.3295	38.6608	75.2927	89.5566	107.946		86.7	0.5814	2.0355	5.5939	15.3036	34.9594	65.553	79.9018	97.1286		86.7	0.6716	2.1244	5.5283	14.9187	33.6955	61.1985	76.9486	93.8866
86.3	0.5408	2.1029	6.0252	16.3434	38.6876	75.3275	89.5933	107.968		86.8	0.5842	2.0338	5.5993	15.3198	34.9898	65.5846	79.9281	97.1435		86.8	0.6744	2.1255	5.5296	14.9295	33.7257	61.2315	76.9784	93.8961
86.4	0.5428	2.1035	6.0307	16.3534	38.7198	75.3764	89.6156	107.976		86.9	0.5835	2.0333	5.6046	15.3345	35.0197	65.6217	79.9517	97.1627		86.9	0.6758	2.131	5.5363	14.9381	33.7513	61.2672	77.0088	93.909
86.5	0.5479	2.102	6.0378	16.3672	38.7518	75.4297	89.651	107.992		87	0.5822	2.0381	5.6158	15.3501	35.0398	65.6556	79.977	97.1762		87	0.6791	2.1368	5.5406	14.9501	33.7744	61.3019	77.0406	93.9272
86.6	0.5481	2.1031	6.0443	16.381	38.7784	75.469	89.6872	107.999		87.1	0.581	2.0365	5.6204	15.3657	35.0646	65.6928	80.0107	97.1855		87.1	0.6806	2.1439	5.5417	14.9581	33.8022	61.3332	77.0717	93.9317
86.7	0.5489	2.103	6.0493	16.3867	38.8106	75.501	89.7173	108.012		87.2	0.5787	2.0406	5.6277	15.3823	35.0898	65.7289	80.039	97.1904		87.2	0.6811	2.144	5.55	14.9671	33.8258	61.3615	77.1006	93.9424
86.8	0.5537	2.105	6.051	16.4005	38.8424	75.5419	89.7426	108.03		87.3	0.5838	2.0421	5.6361	15.3918	35.1143	65.7612	80.0668	97.2154		87.3	0.6816	2.1438	5.5528	14.9803	33.8441	61.3887	77.1248	93.9517
86.9	0.5516	2.1067	6.0541	16.4139	38.8746	75.5804	89.7581	108.047		87.4	0.5873	2.0413	5.6411	15.4074	35.1382	65.7904	80.0868	97.2313		87.4	0.6768	2.1447	5.551	14.991	33.8554	61.4131	77.1471	93.9644
87	0.5543	2.1037	6.0587	16.4266	38.9131	75.6298	89.7914	108.062		87.5	0.589	2.0393	5.6493	15.4276	35.1631	65.819	80.1086	97.2457		87.5	0.6802	2.1492	5.5532	15.0026	33.8785	61.4441	77.1634	93.9699
87.1	0.5583	2.107	6.0648	16.4479	38.9395	75.6657	89.8197	108.075		87.6	0.5886	2.0356	5.6531	15.4414	35.1862	65.8464	80.131	97.2634		87.6	0.6755	2.1536	5.5592	15.0118	33.9135	61.4652	77.1865	93.9852
87.2	0.5625	2.1133	6.0717	16.4604	38.952	75.7042	89.8418	108.083		87.7	0.5839	2.0358	5.6537	15.451	35.207	65.881	80.1572	97.2837		87.7	0.6668	2.157	5.5658	15.0221	33.9379	61.5062	77.2125	93.9995
87.3	0.5587	2.1171	6.0777	16.4719	38.9818	75.7386	89.8705	108.104		87.8	0.5861	2.0397	5.6626	15.4696	35.2256	65.9156	80.186	97.3065		87.8	0.6696	2.1547	5.5759	15.0372	33.9599	61.5399	77.2371	94.0179
87.4	0.5613	2.1215	6.0829	16.4797	39.016	75.7779	89.9019	108.122		87.9	0.593	2.0456	5.6651	15.4805	35.2381	65.9512	80.2146	97.3192		87.9	0.6637	2.1538	5.5813	15.0553	33.9892	61.5704	77.2617	94.0259
87.5	0.5606	2.13	6.0869	16.4947	39.0404	75.8172	89.9371	108.135		88	0.595	2.0428	5.6726	15.4952	35.259	65.9785	80.2349	97.337		88	0.6575	2.155	5.5797	15.07	34.0145	61.6024	77.2887	94.0373
87.6	0.5603	2.1372	6.0953	16.5071	39.0633	75.8565	89.9625	108.151		88.1	0.5995	2.0388	5.6689	15.4993	35.2847	66.0171	80.2563	97.3498		88.1	0.6498	2.1548	5.5917	15.0822	34.0422	61.6291	77.3128	94.0473
87.7	0.5653	2.14	6.1004	16.5172	39.0932	75.8992	89.9902	108.169		88.2	0.6016	2.0445	5.67	15.5086	35.314	66.0537	80.276	97.3605		88.2	0.6465	2.1577	5.594	15.094	34.082	61.6614	77.3311	94.0687
87.8	0.5726	2.1415	6.1114	16.527	39.1205	75.9456	90.0147	108.182		88.3	0.6032	2.0439	5.6752	15.5188	35.3348	66.0833	80.3055	97.3705		88.3	0.6486	2.1527	5.5992	15.1072	34.1164	61.6943	77.3577	94.087
87.9	0.5749	2.1418	6.1121	16.5442	39.161	75.9825	90.041	108.193		88.4	0.6076	2.0509	5.6821	15.5356	35.3573	66.1159	80.3324	97.3854		88.4	0.6518	2.154	5.6045	15.117	34.1419	61.7198	77.3825	94.0908
88	0.5694	2.1356	6.1166	16.5666	39.1984	76.0198	90.0652	108.204		88.5	0.6034	2.0514	5.6808	15.5477	35.3889	66.1468	80.3674	97.4004		88.5	0.654	2.1477	5.6102	15.1266	34.1748	61.7491	77.3985	94.099
88.1	0.5633	2.1393	6.1234	16.5899	39.2302	76.0647	90.084	108.212		88.6	0.6059	2.053	5.6871	15.5555	35.4128	66.1726	80.3904	97.4123		88.6	0.6563	2.1506	5.6191	15.1382	34.2055	61.7785	77.4191	94.1094
88.2	0.5601	2.1486	6.1282	16.6015	39.2548	76.1088	90.1125	108.231		88.7	0.6037	2.0489	5.6929	15.5653	35.4363	66.2071	80.424	97.4253		88.7	0.6701	2.1498	5.6309	15.148	34.2369	61.8153	77.4362	94.1314
88.3	0.5675	2.154	6.1382	16.6152	39.2826	76.149	90.1311	108.249		88.8	0.5978	2.0474	5.7004	15.5734	35.463	66.2401	80.4456	97.4389		88.8	0.6726	2.1556	5.6367	15.1624	34.2627	61.8506	77.4572	94.1532
88.4	0.5658	2.1551	6.1405	16.6348	39.3161	76.1866	90.1516	108.271		88.9	0.5928	2.05	5.706	15.5825	35.4852	66.2742	80.4638	97.4583		88.9	0.6739	2.1542	5.6436	15.17	34.2848	61.8837	77.4743	94.1675
88.5	0.5636	2.1579	6.1349	16.648	39.3437	76.2249	90.1759	108.292		89	0.5868	2.0565	5.706	15.6008	35.5147	66.3194	80.4793	97.4698		89	0.6764	2.1575	5.6419	15.1843	34.3119	61.9192	77.4972	94.1741
88.6	0.5667	2.1616	6.1414	16.6699	39.3724	76.2645	90.1903	108.308		89.1	0.5941	2.0611	5.7074	15.621	35.5389	66.3493	80.4993	97.4786		89.1	0.6795	2.1555	5.6453	15.1933	34.3446	61.9543	77.5197	94.1811
88.7	0.5657	2.1637	6.1497	16.6872	39.4064	76.3031	90.2124	108.324		89.2	0.5906	2.0628	5.7111	15.6301	35.5642	66.3756	80.5158	97.4893		89.2	0.6883	2.1596	5.6446	15.1962	34.3723	61.9954	77.5455	94.1949
88.8	0.567	2.1668	6.1496	16.7061	39.4328	76.3437	90.2398	108.346		89.3	0.593	2.0591	5.7196	15.6454	35.5967	66.4091	80.5411	97.5114		89.3	0.6919	2.1588	5.6537	15.2045	34.3906	62.0226	77.5662	94.2063
88.9	0.5702	2.1637	6.1604	16.7193	39.4613	76.3896	90.2541	108.369		89.4	0.599	2.062	5.7199	15.6597	35.6204	66.449	80.5662	97.5297		89.4	0.696	2.1616	5.6626	15.2156	34.411	62.0548	77.5875	94.2182
89	0.5764	2.1712	6.1656	16.726	39.4944	76.4198	90.2721	108.385		89.5	0.5985	2.0671	5.7268	15.6738	35.6431	66.4804	80.5898	97.546		89.5	0.7013	2.1629	5.6727	15.2195	34.4326	62.0897	77.6081	94.2341
89.1	0.5806	2.1695	6.1767	16.7337	39.5212	76.4504	90.2961	108.397		89.6	0.5965	2.0691	5.7314	15.6853	35.6689	66.5096	80.6152	97.5634		89.6	0.6981	2.1669	5.6771	15.2314	34.4547	62.1276	77.6309	94.2462
89.2	0.5808	2.1727	6.1825	16.7414	39.546	76.4862	90.3162	108.399		89.7	0.596	2.0665	5.7362	15.6959	35.6985	66.544	80.6359	97.5753		89.7	0.6965	2.1703	5.6827	15.2436	34.4824	62.1536	77.6564	94.2584
89.3	0.5846	2.1758	6.1845	16.7496	39.5717	76.5252	90.3325	108.411		89.8	0.5929	2.0705	5.7484	15.7166	35.7315	66.5765	80.6564	97.5855		89.8	0.6948	2.1707	5.6942	15.2582	34.5109	62.1839	77.6795	94.2749
89.4	0.5882	2.1759	6.1953	16.7603	39.5992	76.5626	90.349	108.424		89.9	0.5903	2.072	5.7549	15.7298	35.7606	66.6102	80.6803	97.5934		89.9	0.6945	2.1684	5.7029	15.2658	34.5251	62.2194	77.7049	94.2786
89.5	0.5899	2.1761	6.2009	16.7724	39.6214	76.5933	90.3657	108.434		90	0.5867	2.0749	5.7642	15.7463	35.785	66.6469	80.7014	97.612		90	0.6924	2.1751	5.7044	15.2815	34.5462	62.2529	77.7209	94.2917
89.6	0.5888	2.1764	6.2078	16.7802	39.6502	76.6362	90.3866	108.447		90.1	0.5936	2.0753	5.7722	15.7607	35.8083	66.6816	80.7253	97.6236		90.1	0.6898	2.1732	5.7105	15.2962	34.572	62.2789	77.7395	94.3037
89.7	0.5863	2.1758	6.2108	16.7887	39.6822	76.6722	90.4065	108.453		90.2	0.6004	2.0692	5.7724	15.7692	35.8337	66.7121	80.7421	97.6374		90.2	0.6947	2.1765	5.7127	15.3143	34.5961	62.3084	77.762	94.3195
89.8	0.5858	2.1771	6.2159	16.807	39.7113	76.7079	90.4309	108.466		90.3	0.6048	2.0781	5.7771	15.7764	35.8563	66.7442	80.7613	97.6464		90.3	0.6961	2.1772	5.7186	15.3275	34.6186	62.343	77.7851	94.3418
89.9	0.5909	2.1763	6.2231	16.8101	39.7366	76.7475	90.4482	108.48		90.4	0.6089	2.0781	5.7814	15.7948	35.8845	66.7818	80.784	97.6595		90.4	0.7006	2.1735	5.7156	15.3376	34.6422	62.3699	77.8084	94.3637
90	0.5885	2.1776	6.2332	16.8164	39.7694	76.7837	90.4638	108.496		90.5	0.6033	2.0828	5.7875	15.8104	35.9149	66.8171	80.8094	97.6799		90.5	0.6967	2.1777	5.7213	15.352	34.6649	62.4044	77.8296	94.3797
90.1	0.5845	2.1797	6.2385	16.8347	39.8017	76.8281	90.4917	108.509		90.6	0.6043	2.0902	5.79	15.8323	35.939	66.845	80.837	97.6883		90.6	0.6991	2.1781	5.7283	15.3685	34.6802	62.4404	77.8519	94.3944
90.2	0.582	2.1774	6.2424	16.8537	39.8194	76.8773	90.5081	108.524		90.7	0.6049	2.0943	5.8004	15.8455	35.9619	66.8771	80.8587	97.7025		90.7	0.7051	2.1794	5.7318	15.3867	34.7058	62.4706	77.8704	94.408
90.3	0.5848	2.1836	6.2495	16.8692	39.8439	76.9241	90.5348	108.542		90.8	0.6101	2.0932	5.806	15.86	35.9843	66.9175	80.8784	97.7158		90.8	0.7085	2.1813	5.7347	15.3955	34.7296	62.4958	77.8978	94.4175
90.4	0.5931	2.1857	6.2502	16.8895	39.874	76.9695	90.5568	108.555		90.9	0.6144	2.0904	5.8086	15.8672	36.0135	66.9512	80.8972	97.7251		90.9	0.7169	2.1759	5.742	15.4077	34.7509	62.5328	77.9163	94.4293
90.5	0.5936	2.1857	6.2564	16.9066	39.9031	77.0177	90.5797	108.572		91	0.6094	2.0878	5.8131	15.8814	36.0369	66.9864	80.9186	97.7366		91	0.7184	2.1769	5.7465	15.4218	34.7745	62.5665	77.9412	94.4391
90.6	0.5886	2.1926	6.2583	16.9244	39.9364	77.0538	90.5994	108.593		91.1	0.6057	2.0871	5.8207	15.8997	36.0564	67.0262	80.9416	97.7632		91.1	0.7149	2.174	5.756	15.4332	34.8062	62.5974	77.9691	94.4534
90.7	0.5823	2.2005	6.2744	16.9348	39.9587	77.0891	90.6267	108.607		91.2	0.6113	2.0935	5.8197	15.9109	36.0866	67.0589	80.9652	97.7751		91.2	0.7065	2.1794	5.7608	15.4487	34.8321	62.6297	77.9981	94.4742
90.8	0.5812	2.2001	6.2801	16.9376	39.9814	77.1327	90.649	108.618		91.3	0.6105	2.103	5.8204	15.9255	36.1103	67.0905	80.99	97.7881		91.3	0.7017	2.1789	5.7682	15.455	34.8604	62.6578	78.014	94.4907
90.9	0.5891	2.2017	6.2806	16.9452	40.0146	77.1773	90.6794	108.626		91.4	0.6075	2.107	5.8242	15.9349	36.1359	67.1261	81.0132	97.8057		91.4	0.7033	2.1773	5.7695	15.4665	34.8804	62.6945	78.0342	94.4988
91	0.5968	2.2005	6.2902	16.9522	40.0425	77.2225	90.7036	108.634		91.5	0.6037	2.1127	5.8304	15.9521	36.1628	67.1624	81.035	97.8221		91.5	0.7058	2.1798	5.7722	15.4749	34.9017	62.7301	78.0568	94.507
91.1	0.597	2.2043	6.2986	16.9721	40.0769	77.2702	90.722	108.648		91.6	0.5995	2.1149	5.8357	15.9607	36.1878	67.1917	81.065	97.8405		91.6	0.7119	2.1816	5.7802	15.4856	34.9217	62.7654	78.0885	94.516
91.2	0.5953	2.2071	6.3011	16.9839	40.1156	77.3066	90.7431	108.661		91.7	0.5857	2.118	5.8388	15.9697	36.2225	67.2168	81.0923	97.8563		91.7	0.7086	2.1815	5.7885	15.4959	34.9439	62.7926	78.1163	94.5372
91.3	0.6089	2.2113	6.303	16.9958	40.1415	77.3427	90.7646	108.668		91.8	0.5873	2.1184	5.8509	15.9838	36.2549	67.2491	81.1189	97.8694		91.8	0.71	2.1819	5.7969	15.5121	34.9735	62.8234	78.1439	94.5552
91.4	0.6239	2.2138	6.3095	17.0115	40.1732	77.3845	90.7838	108.677		91.9	0.5862	2.1193	5.8572	15.9964	36.2855	67.2826	81.1403	97.886		91.9	0.7114	2.1829	5.8005	15.5211	34.9914	62.8545	78.1673	94.5718
91.5	0.6344	2.216	6.3132	17.0274	40.1991	77.4122	90.8061	108.688		92	0.5797	2.1169	5.8561	16.0091	36.3208	67.316	81.1742	97.9028		92	0.7084	2.183	5.799	15.5313	35.0091	62.8833	78.1897	94.5748
91.6	0.6332	2.2218	6.3091	17.0437	40.2219	77.4338	90.8336	108.697		92.1	0.577	2.1144	5.8553	16.0271	36.3555	67.3518	81.2032	97.9208		92.1	0.709	2.1843	5.8009	15.5508	35.0374	62.9169	78.2118	94.5843
91.7	0.6386	2.2224	6.3165	17.0593	40.2445	77.4584	90.8609	108.706		92.2	0.5812	2.1178	5.8542	16.0372	36.3856	67.3813	81.2256	97.9399		92.2	0.7116	2.1873	5.8062	15.5671	35.0649	62.9532	78.2394	94.6004
91.8	0.6463	2.2199	6.3303	17.0696	40.2694	77.4877	90.888	108.717		92.3	0.592	2.1208	5.8568	16.0445	36.4099	67.4144	81.2438	97.954		92.3	0.7188	2.1845	5.806	15.5754	35.0918	62.9786	78.2664	94.6122
91.9	0.6436	2.2188	6.3361	17.0875	40.3011	77.5123	90.9131	108.734		92.4	0.6065	2.1205	5.8531	16.0593	36.4371	67.4493	81.2677	97.9648		92.4	0.7135	2.1854	5.8159	15.5894	35.1109	63.0204	78.2976	94.6275
92	0.6417	2.2229	6.3361	17.1055	40.3218	77.5313	90.9363	108.748		92.5	0.6115	2.1122	5.8577	16.0665	36.4613	67.4867	81.2892	97.978		92.5	0.7097	2.1911	5.8254	15.6047	35.1247	63.0553	78.3273	94.6404
92.1	0.6425	2.2227	6.3396	17.123	40.3292	77.5623	90.964	108.762		92.6	0.6124	2.1107	5.8618	16.0857	36.4868	67.5189	81.3105	97.9859		92.6	0.707	2.1969	5.8312	15.6169	35.1435	63.0867	78.3465	94.6578
92.2	0.6448	2.2249	6.3413	17.1334	40.3529	77.5968	90.9887	108.78		92.7	0.6093	2.1097	5.8604	16.0989	36.5068	67.5507	81.3333	97.9974		92.7	0.7052	2.2034	5.837	15.6286	35.1736	63.1182	78.3614	94.6747
92.3	0.6421	2.2297	6.3466	17.1551	40.3848	77.6215	91.0197	108.794		92.8	0.6098	2.1125	5.8692	16.1121	36.5186	67.5807	81.3502	98.0093		92.8	0.7018	2.2101	5.8487	15.6386	35.2083	63.1425	78.3747	94.6818
92.4	0.6441	2.2292	6.3515	17.1742	40.4132	77.6574	91.0433	108.806		92.9	0.6081	2.1139	5.8776	16.1297	36.542	67.6174	81.3664	98.0219		92.9	0.6959	2.2145	5.8508	15.6591	35.2393	63.1699	78.3913	94.7024
92.5	0.647	2.2276	6.3567	17.1816	40.4415	77.6968	91.0692	108.823		93	0.607	2.1133	5.8862	16.146	36.5671	67.6527	81.3852	98.0375		93	0.6932	2.2126	5.8478	15.6724	35.266	63.1998	78.4108	94.7265
92.6	0.6458	2.2327	6.3621	17.1884	40.472	77.7351	91.0881	108.833		93.1	0.6061	2.1117	5.8938	16.1583	36.5903	67.6828	81.4059	98.0439		93.1	0.6976	2.2187	5.8458	15.6855	35.2881	63.2281	78.4292	94.7408
92.7	0.648	2.2309	6.366	17.2022	40.503	77.7788	91.1103	108.841		93.2	0.5993	2.1127	5.898	16.1771	36.6212	67.7189	81.4284	98.057		93.2	0.705	2.2247	5.8463	15.6901	35.3136	63.2628	78.4576	94.7561
92.8	0.651	2.2332	6.366	17.2127	40.5344	77.8274	91.1414	108.854		93.3	0.5928	2.1132	5.903	16.1911	36.6514	67.7398	81.4469	98.0695		93.3	0.7141	2.227	5.85	15.706	35.3468	63.292	78.4791	94.767
92.9	0.6419	2.2385	6.3741	17.2339	40.5641	77.8796	91.165	108.867		93.4	0.5853	2.1178	5.9075	16.2101	36.673	67.7747	81.4598	98.0766		93.4	0.7167	2.229	5.8483	15.716	35.3748	63.3308	78.5035	94.7701
93	0.6457	2.2428	6.3773	17.2459	40.5877	77.9265	91.1902	108.879		93.5	0.5845	2.117	5.9127	16.223	36.6991	67.8101	81.4757	98.0856		93.5	0.7138	2.2371	5.8498	15.7245	35.4066	63.365	78.5248	94.78
93.1	0.6452	2.2456	6.3789	17.2569	40.6072	77.971	91.2174	108.892		93.6	0.584	2.1208	5.9104	16.2355	36.7247	67.8458	81.4979	98.103		93.6	0.7176	2.242	5.8542	15.7302	35.4322	63.3986	78.5437	94.7975
93.2	0.6465	2.2428	6.3848	17.2684	40.6399	78.0139	91.253	108.902		93.7	0.5875	2.1303	5.9171	16.2447	36.7492	67.8787	81.5195	98.1139		93.7	0.7251	2.246	5.8571	15.7391	35.4567	63.4275	78.5647	94.8127
93.3	0.6436	2.2505	6.3897	17.2783	40.6685	78.054	91.2766	108.91		93.8	0.5881	2.1327	5.9269	16.2535	36.7733	67.9184	81.5373	98.1303		93.8	0.7317	2.2479	5.862	15.7433	35.4763	63.4606	78.5823	94.8227
93.4	0.6421	2.2589	6.3927	17.2998	40.6957	78.0866	91.2979	108.924		93.9	0.5895	2.1345	5.9223	16.2682	36.8019	67.9512	81.5645	98.1365		93.9	0.7365	2.2443	5.8612	15.7471	35.4994	63.489	78.5967	94.8289
93.5	0.6382	2.2603	6.4054	17.3172	40.7209	78.122	91.3229	108.941		94	0.591	2.1339	5.9313	16.278	36.8228	67.9889	81.5842	98.1443		94	0.737	2.2491	5.8642	15.7601	35.5213	63.5237	78.6137	94.8433
93.6	0.638	2.2609	6.403	17.331	40.7537	78.159	91.3494	108.956		94.1	0.5887	2.1306	5.9349	16.2926	36.8435	68.0208	81.6012	98.1567		94.1	0.7355	2.2521	5.8688	15.7726	35.5413	63.5492	78.6353	94.8556
93.7	0.6413	2.2623	6.409	17.3451	40.7907	78.2012	91.3808	108.974		94.2	0.5907	2.1294	5.9385	16.3009	36.8697	68.0506	81.6177	98.1707		94.2	0.7325	2.2503	5.8763	15.7912	35.5659	63.5786	78.6542	94.8614
93.8	0.6392	2.2646	6.4258	17.3697	40.8186	78.2299	91.4146	108.983		94.3	0.5901	2.1326	5.9407	16.3144	36.8923	68.0773	81.642	98.176		94.3	0.7307	2.2525	5.8818	15.8004	35.5934	63.6059	78.6762	94.8768
93.9	0.6457	2.2663	6.4349	17.3844	40.8526	78.2688	91.4447	108.995		94.4	0.5897	2.1308	5.938	16.3271	36.9178	68.1025	81.6514	98.1849		94.4	0.7247	2.2559	5.8947	15.806	35.6156	63.6301	78.6924	94.8845
94	0.6401	2.2742	6.4396	17.3973	40.883	78.3109	91.4742	109.02		94.5	0.5922	2.1281	5.9479	16.3388	36.952	68.1268	81.6736	98.1961		94.5	0.7213	2.2564	5.8964	15.8174	35.6327	63.6619	78.7131	94.8977
94.1	0.6363	2.2717	6.4419	17.4044	40.909	78.3445	91.4965	109.041		94.6	0.5983	2.1208	5.9558	16.348	36.983	68.1529	81.6987	98.2019		94.6	0.7201	2.2581	5.8956	15.8377	35.6554	63.693	78.7339	94.9165
94.2	0.6352	2.2761	6.4481	17.4126	40.9397	78.3737	91.525	109.055		94.7	0.5976	2.1236	5.9611	16.3619	37.0133	68.1812	81.7172	98.2063		94.7	0.726	2.2613	5.9065	15.8585	35.6813	63.7308	78.7519	94.937
94.3	0.6387	2.2809	6.455	17.4267	40.9693	78.4041	91.5504	109.068		94.8	0.5969	2.1261	5.9658	16.3736	37.0466	68.2086	81.7362	98.2138		94.8	0.7325	2.2587	5.9102	15.8727	35.6946	63.7596	78.7768	94.9588
94.4	0.6395	2.2749	6.4636	17.4405	40.9947	78.4397	91.5789	109.078		94.9	0.6058	2.1334	5.9761	16.3852	37.0852	68.2382	81.7461	98.2187		94.9	0.7371	2.2585	5.9149	15.8819	35.7178	63.7834	78.7949	94.9775
94.5	0.644	2.2751	6.4611	17.4582	41.0145	78.4822	91.6021	109.088		95	0.607	2.1347	5.9819	16.3974	37.111	68.2671	81.7679	98.2256		95	0.7386	2.2569	5.9184	15.8881	35.7419	63.819	78.8042	94.9952
94.6	0.6429	2.2801	6.4659	17.4752	41.0418	78.5176	91.6309	109.099		95.1	0.6038	2.1371	5.9872	16.408	37.1358	68.2931	81.7927	98.2363		95.1	0.7419	2.2602	5.9193	15.8998	35.7593	63.8545	78.8214	95.0199
94.7	0.6464	2.2889	6.4731	17.4892	41.0617	78.5541	91.6555	109.117		95.2	0.6074	2.1439	5.9898	16.4168	37.1545	68.3137	81.8158	98.2468		95.2	0.7527	2.2603	5.9262	15.9165	35.7812	63.8855	78.8403	95.0302
94.8	0.6399	2.2906	6.4765	17.5051	41.0796	78.589	91.6778	109.136		95.3	0.6178	2.1431	5.9943	16.4275	37.177	68.3334	81.8294	98.2548		95.3	0.7596	2.2688	5.9299	15.9313	35.8017	63.9078	78.8607	95.0442
94.9	0.6387	2.2922	6.4787	17.5277	41.1075	78.6255	91.7009	109.148		95.4	0.6175	2.1487	5.9919	16.4418	37.2017	68.3644	81.8484	98.2627		95.4	0.7607	2.2711	5.9397	15.9442	35.8256	63.926	78.8815	95.0576
95	0.6475	2.2897	6.4793	17.539	41.1344	78.658	91.7156	109.153		95.5	0.6146	2.1559	5.9977	16.4494	37.2306	68.3862	81.8747	98.2734		95.5	0.7617	2.2659	5.943	15.9596	35.8555	63.9565	78.9003	95.0689
95.1	0.6522	2.2922	6.4825	17.5511	41.1583	78.6944	91.7361	109.174		95.6	0.6191	2.1569	6.0106	16.4565	37.2586	68.4007	81.896	98.2875		95.6	0.7569	2.2713	5.9535	15.975	35.8746	63.982	78.9143	95.0789
95.2	0.6578	2.2912	6.4836	17.5628	41.1903	78.7319	91.7584	109.184		95.7	0.6292	2.1583	6.0234	16.4684	37.278	68.4345	81.9187	98.3036		95.7	0.766	2.2669	5.9597	15.9873	35.8983	64.002	78.9359	95.0938
95.3	0.6612	2.2917	6.4857	17.5754	41.2265	78.7716	91.7844	109.203		95.8	0.6347	2.1596	6.025	16.4774	37.2973	68.4694	81.9403	98.3178		95.8	0.7679	2.2666	5.9655	15.9996	35.9233	64.027	78.9582	95.1054
95.4	0.6606	2.2917	6.4949	17.5908	41.2459	78.813	91.8112	109.214		95.9	0.6384	2.1485	6.0368	16.4864	37.3206	68.5037	81.964	98.3318		95.9	0.7695	2.2717	5.9683	16.014	35.9476	64.0605	78.9829	95.1157
95.5	0.6617	2.2943	6.5079	17.6038	41.2737	78.861	91.8312	109.224		96	0.6381	2.1489	6.0473	16.4973	37.348	68.5379	81.9854	98.3476		96	0.7731	2.2717	5.9749	16.0292	35.969	64.0895	79.0052	95.129
95.6	0.6624	2.2966	6.5159	17.6114	41.3071	78.8971	91.8561	109.234		96.1	0.6395	2.148	6.0561	16.5122	37.3827	68.5793	82.0013	98.3598		96.1	0.7723	2.2694	5.9764	16.0485	35.99	64.1267	79.0295	95.1361
95.7	0.665	2.2961	6.5235	17.6249	41.3407	78.9381	91.8815	109.248		96.2	0.6321	2.1504	6.0573	16.5211	37.4081	68.6183	82.0237	98.3779		96.2	0.7761	2.2695	5.9728	16.0665	36.0097	64.1541	79.0509	95.1467
95.8	0.6706	2.2908	6.5342	17.6324	41.3697	78.9823	91.9104	109.258		96.3	0.6296	2.1537	6.0625	16.5375	37.4361	68.6585	82.0506	98.3945		96.3	0.7687	2.2724	5.9757	16.0806	36.0366	64.1857	79.0723	95.1589
95.9	0.673	2.2967	6.5375	17.6425	41.4004	79.0224	91.9454	109.269		96.4	0.6277	2.1479	6.0661	16.5519	37.4674	68.6882	82.0834	98.4057		96.4	0.7742	2.275	5.9819	16.0949	36.0636	64.2129	79.1009	95.1717
96	0.6754	2.2995	6.5419	17.651	41.4301	79.0549	91.9664	109.283		96.5	0.6251	2.1478	6.0716	16.5628	37.4867	68.7232	82.1063	98.4119		96.5	0.7814	2.2746	5.9871	16.1139	36.0915	64.2425	79.1268	95.1887
96.1	0.6799	2.3013	6.5493	17.6657	41.4587	79.0885	91.9918	109.296		96.6	0.6209	2.1519	6.0826	16.5832	37.5124	68.757	82.1208	98.4317		96.6	0.786	2.2768	5.9898	16.1299	36.1132	64.261	79.1525	95.2047
96.2	0.6782	2.304	6.5531	17.6809	41.4874	79.1239	92.0111	109.303		96.7	0.6244	2.1573	6.0841	16.6062	37.5357	68.7975	82.1452	98.4459		96.7	0.7842	2.2733	5.9926	16.146	36.1314	64.2873	79.1774	95.221
96.3	0.6894	2.3054	6.558	17.6967	41.5292	79.1545	92.038	109.312		96.8	0.6292	2.1636	6.0781	16.6206	37.563	68.8371	82.1709	98.4587		96.8	0.7808	2.269	5.9904	16.1671	36.1517	64.3165	79.1936	95.2354
96.4	0.6887	2.3069	6.5611	17.7006	41.5733	79.1936	92.0617	109.331		96.9	0.6308	2.1706	6.0797	16.6341	37.5964	68.87	82.1935	98.4684		96.9	0.7747	2.2712	5.9931	16.1789	36.1774	64.3517	79.2136	95.2504
96.5	0.6902	2.3092	6.5678	17.715	41.6002	79.2374	92.0922	109.348		97	0.6311	2.1753	6.0871	16.6505	37.6299	68.8996	82.2109	98.4738		97	0.7698	2.2729	5.9992	16.1897	36.2011	64.389	79.2315	95.2585
96.6	0.6961	2.3134	6.5778	17.7274	41.6202	79.2773	92.122	109.359		97.1	0.6369	2.1719	6.0885	16.6626	37.6526	68.9293	82.2314	98.4847		97.1	0.774	2.269	6.0094	16.1981	36.2299	64.4193	79.2449	95.2751
96.7	0.699	2.3171	6.5808	17.7453	41.6482	79.3189	92.147	109.372		97.2	0.6375	2.1758	6.0895	16.6811	37.6745	68.9564	82.2577	98.5013		97.2	0.766	2.2674	6.0161	16.2087	36.255	64.4519	79.2628	95.2858
96.8	0.7018	2.3194	6.5831	17.7628	41.6794	79.363	92.1723	109.393		97.3	0.636	2.1839	6.0972	16.6926	37.6901	68.9869	82.2758	98.5174		97.3	0.7669	2.2734	6.0224	16.2212	36.2805	64.4881	79.2872	95.2919
96.9	0.6969	2.3272	6.5887	17.7786	41.7067	79.4003	92.1969	109.41		97.4	0.6365	2.1843	6.0955	16.7074	37.7177	69.0136	82.2949	98.5302		97.4	0.7665	2.2763	6.0341	16.2353	36.3088	64.5134	79.3071	95.2999
97	0.6966	2.3326	6.6005	17.7969	41.7329	79.4455	92.2263	109.42		97.5	0.6367	2.1827	6.0927	16.7149	37.7413	69.0423	82.3156	98.5519		97.5	0.7675	2.2734	6.04	16.2507	36.3369	64.5347	79.3228	95.3006
97.1	0.6978	2.3342	6.5983	17.8029	41.7588	79.4831	92.2531	109.433		97.6	0.6404	2.1802	6.0999	16.7284	37.7642	69.0653	82.3362	98.5682		97.6	0.7658	2.275	6.0444	16.266	36.3645	64.5632	79.3401	95.3099
97.2	0.6955	2.3328	6.6041	17.8119	41.7846	79.5196	92.2771	109.441		97.7	0.646	2.1801	6.1058	16.7529	37.7893	69.0854	82.3549	98.5801		97.7	0.7692	2.2739	6.0447	16.2844	36.3946	64.5966	79.3619	95.3189
97.3	0.6971	2.3333	6.605	17.8285	41.8062	79.555	92.3036	109.454		97.8	0.6471	2.1877	6.1114	16.7654	37.815	69.1137	82.3764	98.5943		97.8	0.7653	2.2667	6.0473	16.2966	36.4251	64.6266	79.3862	95.3248
97.4	0.7042	2.3349	6.6036	17.8412	41.8293	79.5942	92.3128	109.463		97.9	0.6556	2.1871	6.1248	16.7795	37.8338	69.1335	82.3991	98.613		97.9	0.7649	2.2632	6.0551	16.3145	36.4489	64.6517	79.4108	95.3332
97.5	0.6993	2.3394	6.6079	17.8474	41.8525	79.6241	92.3314	109.476		98	0.6506	2.1871	6.13	16.7921	37.8552	69.157	82.4267	98.6231		98	0.7647	2.2628	6.0612	16.3311	36.4801	64.6729	79.4305	95.3486
97.6	0.6968	2.3436	6.6092	17.864	41.8702	79.6636	92.3574	109.483		98.1	0.648	2.1829	6.1355	16.7985	37.875	69.187	82.4461	98.6377		98.1	0.7625	2.2623	6.0628	16.3441	36.5051	64.7028	79.447	95.3604
97.7	0.6981	2.3443	6.6021	17.8854	41.9038	79.7063	92.3768	109.495		98.2	0.6512	2.183	6.1388	16.8059	37.9024	69.2277	82.4642	98.6521		98.2	0.7673	2.2662	6.0656	16.353	36.5214	64.7252	79.4644	95.3747
97.8	0.6973	2.3435	6.6007	17.8979	41.932	79.7437	92.3961	109.504		98.3	0.6531	2.1818	6.1425	16.8195	37.9177	69.2629	82.4795	98.6611		98.3	0.7673	2.2715	6.0652	16.3636	36.5434	64.7572	79.4924	95.387
97.9	0.6961	2.345	6.6054	17.9183	41.9608	79.7794	92.4169	109.51		98.4	0.6521	2.1811	6.1499	16.8339	37.9437	69.2982	82.5019	98.6649		98.4	0.7605	2.271	6.0701	16.3662	36.5708	64.7816	79.5113	95.3945
98	0.6926	2.3463	6.6081	17.9243	41.9914	79.8075	92.4388	109.519		98.5	0.6528	2.1821	6.1529	16.8381	37.9656	69.3246	82.5197	98.6766		98.5	0.7559	2.2775	6.0777	16.3698	36.5984	64.8132	79.5303	95.4031
98.1	0.6995	2.3533	6.6075	17.9311	42.015	79.8487	92.4586	109.535		98.6	0.6518	2.1832	6.1582	16.8485	37.9823	69.3551	82.5345	98.6988		98.6	0.7586	2.2848	6.0874	16.3769	36.6258	64.8424	79.5537	95.4149
98.2	0.6985	2.358	6.6117	17.9333	42.0431	79.8782	92.4787	109.549		98.7	0.6555	2.186	6.1658	16.8605	38.0107	69.3889	82.5583	98.7064		98.7	0.7578	2.2856	6.0929	16.3844	36.6469	64.868	79.5681	95.4261
98.3	0.7035	2.3607	6.6119	17.9508	42.0738	79.9171	92.4978	109.568		98.8	0.658	2.1862	6.1735	16.8766	38.0403	69.4103	82.5861	98.7206		98.8	0.757	2.2862	6.0932	16.3998	36.6631	64.8925	79.5804	95.4389
98.4	0.7093	2.3641	6.6156	17.9657	42.1081	79.9555	92.5128	109.585		98.9	0.6578	2.1801	6.1733	16.8903	38.0695	69.4427	82.6067	98.7311		98.9	0.7555	2.2847	6.0964	16.4132	36.6824	64.9156	79.6004	95.4501
98.5	0.7064	2.3677	6.6219	17.9815	42.1428	79.9962	92.5309	109.603		99	0.652	2.1778	6.1813	16.9	38.0925	69.4697	82.6211	98.7364		99	0.7607	2.2813	6.1056	16.4219	36.7126	64.9502	79.6159	95.4607
98.6	0.699	2.3686	6.6271	17.9895	42.1706	80.0356	92.5531	109.613		99.1	0.6565	2.1777	6.186	16.91	38.1182	69.5018	82.6398	98.7508		99.1	0.7518	2.2781	6.1004	16.4304	36.7448	64.9838	79.6412	95.4732
98.7	0.6973	2.3771	6.6371	18.0014	42.1949	80.0807	92.5782	109.629		99.2	0.6572	2.1817	6.1894	16.9223	38.1487	69.529	82.6662	98.7624		99.2	0.7531	2.2751	6.1016	16.4396	36.7724	65.0131	79.6558	95.4868
98.8	0.6957	2.378	6.6445	18.0115	42.219	80.1138	92.5961	109.64		99.3	0.6508	2.184	6.1946	16.9368	38.1726	69.5611	82.6885	98.7766		99.3	0.7509	2.275	6.1032	16.4545	36.7941	65.0419	79.6715	95.4986
98.9	0.6943	2.3782	6.6492	18.0162	42.2549	80.1488	92.622	109.65		99.4	0.6526	2.1768	6.2046	16.9446	38.1986	69.6053	82.7118	98.7829		99.4	0.7421	2.276	6.1045	16.4648	36.8283	65.0703	79.6909	95.5068
99	0.6915	2.3804	6.6543	18.0239	42.2747	80.1867	92.6468	109.657		99.5	0.6579	2.1744	6.2068	16.9646	38.2212	69.6384	82.7311	98.7903		99.5	0.7408	2.2814	6.1063	16.4745	36.8605	65.1047	79.7133	95.5153
99.1	0.692	2.3825	6.6598	18.0358	42.302	80.2252	92.6736	109.666		99.6	0.6603	2.1787	6.2139	16.9716	38.248	69.6666	82.7519	98.7992		99.6	0.743	2.2854	6.1098	16.4854	36.8861	65.1281	79.7368	95.5284
99.2	0.6912	2.3865	6.6652	18.0476	42.3248	80.2553	92.6975	109.673		99.7	0.6583	2.1751	6.2223	16.9817	38.269	69.7005	82.7792	98.8089		99.7	0.7453	2.2895	6.1169	16.4895	36.9203	65.164	79.7619	95.5431
99.3	0.6922	2.3921	6.6749	18.0628	42.3522	80.2845	92.7206	109.682		99.8	0.6553	2.1725	6.2214	16.9998	38.289	69.733	82.8052	98.8235		99.8	0.744	2.2953	6.1201	16.4999	36.9441	65.1986	79.7841	95.5541
99.4	0.6912	2.4002	6.6769	18.0732	42.3823	80.3213	92.7415	109.689		99.9	0.6454	2.1747	6.2268	17.0123	38.3124	69.7568	82.8286	98.8389		99.9	0.7481	2.3008	6.1255	16.5062	36.9735	65.2337	79.8044	95.5696
99.5	0.6923	2.4022	6.6789	18.0822	42.4155	80.3608	92.7598	109.701		100	0.6475	2.1755	6.2267	17.0166	38.3296	69.7826	82.8462	98.8521		100	0.7495	2.3063	6.1279	16.5153	37.0017	65.2598	79.8196	95.5851
99.6	0.6911	2.4024	6.6874	18.1042	42.4442	80.397	92.7818	109.716		100.1	0.6513	2.1785	6.2281	17.0249	38.3499	69.8075	82.8633	98.8608		100.1	0.7527	2.3115	6.143	16.5293	37.0303	65.2898	79.8389	95.6032
99.7	0.686	2.4073	6.6931	18.1115	42.4682	80.4187	92.8067	109.735		100.2	0.651	2.1773	6.2332	17.0383	38.3783	69.8345	82.8815	98.875		100.2	0.7578	2.3136	6.1526	16.5368	37.0515	65.3206	79.8548	95.6181
99.8	0.6856	2.4053	6.6936	18.1207	42.4902	80.4504	92.8234	109.753		100.3	0.6558	2.1735	6.2345	17.0516	38.4025	69.8675	82.8975	98.883		100.3	0.7573	2.3188	6.1514	16.5444	37.0786	65.3504	79.8759	95.6262
99.9	0.6853	2.4057	6.7	18.1389	42.5165	80.4972	92.8438	109.762		100.4	0.6581	2.1766	6.2406	17.0598	38.4243	69.8996	82.9047	98.8891		100.4	0.763	2.3192	6.1596	16.5548	37.1077	65.3719	79.9002	95.6366
100	0.6854	2.4061	6.7086	18.1555	42.543	80.5281	92.8618	109.777		100.5	0.6584	2.1792	6.2465	17.0743	38.4447	69.9373	82.9207	98.8999		100.5	0.7665	2.314	6.1633	16.565	37.1315	65.3999	79.915	95.6412
100.1	0.6817	2.4147	6.7086	18.1801	42.5731	80.5584	92.8921	109.788		100.6	0.6643	2.1759	6.2461	17.0755	38.4693	69.9749	82.9427	98.9103		100.6	0.7586	2.3095	6.1721	16.5725	37.1563	65.434	79.9301	95.6585
100.2	0.6761	2.4186	6.708	18.1951	42.6057	80.5944	92.9097	109.802		100.7	0.6617	2.1796	6.2519	17.076	38.5014	70.0061	82.9572	98.9264		100.7	0.7622	2.3097	6.1818	16.5776	37.1866	65.4655	79.9549	95.666
100.3	0.6727	2.4196	6.7071	18.2132	42.6377	80.6264	92.915	109.811		100.8	0.6623	2.1812	6.2574	17.0804	38.5297	70.0315	82.9754	98.9382		100.8	0.763	2.3152	6.1847	16.5883	37.2148	65.4843	79.9762	95.6675
100.4	0.6698	2.415	6.7161	18.2305	42.6575	80.6631	92.9478	109.824		100.9	0.6603	2.184	6.2642	17.0851	38.5539	70.0607	82.9976	98.9464		100.9	0.7604	2.3138	6.1887	16.6003	37.2498	65.5113	79.998	95.681
100.5	0.6644	2.4165	6.7152	18.2519	42.6823	80.7068	92.9715	109.836		101	0.6647	2.1879	6.2686	17.0937	38.579	70.0868	83.0275	98.9603		101	0.7677	2.3181	6.1945	16.6064	37.2764	65.5385	80.0259	95.6974
100.6	0.6658	2.411	6.7188	18.2664	42.7108	80.7462	92.993	109.841		101.1	0.662	2.1893	6.2724	17.1068	38.601	70.1123	83.0451	98.9769		101.1	0.7659	2.322	6.2065	16.6194	37.2963	65.575	80.0461	95.7093
100.7	0.6602	2.411	6.7255	18.2803	42.7351	80.7905	93.0109	109.856		101.2	0.6618	2.1918	6.276	17.1201	38.6287	70.142	83.0594	98.9921		101.2	0.7658	2.3228	6.2138	16.6349	37.3167	65.6013	80.0629	95.7244
100.8	0.6622	2.4178	6.7306	18.2941	42.7653	80.8231	93.0285	109.873		101.3	0.6642	2.1886	6.2833	17.1312	38.6499	70.1742	83.0796	98.9997		101.3	0.7743	2.3204	6.2218	16.6474	37.3389	65.6268	80.0793	95.7446
100.9	0.6633	2.4179	6.7387	18.3087	42.8033	80.8507	93.0405	109.891		101.4	0.6699	2.1898	6.2895	17.1446	38.6787	70.2109	83.0975	99.0113		101.4	0.7796	2.3218	6.2284	16.6594	37.3679	65.6541	80.102	95.7605
101	0.6641	2.4221	6.7441	18.3156	42.84	80.8929	93.0642	109.906		101.5	0.673	2.1908	6.2928	17.1533	38.7029	70.2429	83.12	99.0206		101.5	0.7792	2.3215	6.2393	16.6704	37.3779	65.6752	80.1249	95.7758
101.1	0.6641	2.4298	6.75	18.3233	42.8711	80.9429	93.078	109.923		101.6	0.6817	2.1936	6.296	17.1654	38.7206	70.2769	83.1441	99.0306		101.6	0.7827	2.3211	6.2429	16.6808	37.3976	65.6958	80.1386	95.7857
101.2	0.6661	2.4329	6.7574	18.3415	42.894	80.9853	93.0894	109.934		101.7	0.6831	2.1973	6.305	17.1791	38.7421	70.3097	83.1639	99.034		101.7	0.7758	2.3263	6.2461	16.6961	37.4133	65.7176	80.1569	95.793
101.3	0.6714	2.4359	6.7602	18.3614	42.9186	81.0244	93.0971	109.946		101.8	0.6889	2.2015	6.3084	17.1864	38.7632	70.3457	83.1751	99.0493		101.8	0.7655	2.3279	6.2541	16.7037	37.4283	65.7462	80.1807	95.8011
101.4	0.6735	2.4351	6.7657	18.3772	42.9414	81.0538	93.1099	109.956		101.9	0.7002	2.2083	6.3092	17.1984	38.7932	70.3765	83.1877	99.056		101.9	0.7677	2.3332	6.2641	16.7108	37.4374	65.7755	80.2023	95.814
101.5	0.6771	2.4344	6.7701	18.387	42.9717	81.0852	93.1302	109.966		102	0.7018	2.2083	6.3142	17.2101	38.8099	70.4011	83.2124	99.0597		102	0.7752	2.3365	6.2654	16.7235	37.4541	65.803	80.2211	95.8275
101.6	0.6761	2.4378	6.7706	18.4007	42.994	81.1188	93.1525	109.977		102.1	0.6959	2.2085	6.3183	17.2208	38.8216	70.4254	83.228	99.07		102.1	0.7782	2.3351	6.2666	16.7387	37.4759	65.8326	80.2438	95.8426
101.7	0.6793	2.4441	6.7782	18.4087	43.021	81.1636	93.1788	109.984		102.2	0.6984	2.2135	6.3264	17.2299	38.8512	70.4513	83.2392	99.0809		102.2	0.7793	2.3304	6.2761	16.7555	37.4966	65.8703	80.2696	95.8517
101.8	0.6765	2.443	6.7884	18.4231	43.0509	81.1998	93.2043	110.002		102.3	0.7037	2.2191	6.3308	17.2395	38.8677	70.4813	83.2636	99.0898		102.3	0.7804	2.3273	6.2811	16.7654	37.5142	65.8937	80.2946	95.8674
101.9	0.6767	2.4484	6.7966	18.4411	43.08	81.245	93.2296	110.015		102.4	0.7046	2.2248	6.3416	17.2544	38.8907	70.5064	83.2822	99.1094		102.4	0.7816	2.3342	6.2894	16.7805	37.5351	65.9228	80.3232	95.883
102	0.6787	2.4475	6.8007	18.4535	43.1081	81.2788	93.2488	110.034		102.5	0.7036	2.2194	6.3457	17.2717	38.911	70.5396	83.296	99.1306		102.5	0.7779	2.3346	6.2945	16.7883	37.555	65.9518	80.3515	95.8957
102.1	0.6777	2.4501	6.807	18.4716	43.1366	81.3106	93.2749	110.049		102.6	0.7032	2.2246	6.3473	17.2839	38.9203	70.5788	83.3192	99.143		102.6	0.7873	2.3443	6.299	16.8055	37.5723	65.9815	80.3713	95.9152
102.2	0.6791	2.4521	6.811	18.4787	43.1568	81.3503	93.2961	110.06		102.7	0.6983	2.2285	6.3477	17.2997	38.9361	70.6035	83.3383	99.1596		102.7	0.7908	2.3514	6.3049	16.8238	37.5926	66.0033	80.3973	95.9304
102.3	0.6782	2.4535	6.8179	18.5053	43.1744	81.382	93.3218	110.068		102.8	0.6936	2.2301	6.3504	17.3164	38.965	70.6314	83.3623	99.1715		102.8	0.7899	2.3513	6.3132	16.8334	37.615	66.0302	80.4127	95.9475
102.4	0.6793	2.4507	6.8239	18.5161	43.2001	81.4135	93.3381	110.077		102.9	0.694	2.2382	6.351	17.3359	38.9892	70.6537	83.3912	99.171		102.9	0.7883	2.3514	6.3143	16.8389	37.631	66.0594	80.4288	95.9644
102.5	0.6874	2.4479	6.8328	18.533	43.2266	81.4426	93.357	110.09		103	0.6974	2.2445	6.3551	17.3483	39.0067	70.6771	83.4133	99.1858		103	0.7946	2.3515	6.32	16.8457	37.6451	66.0883	80.4457	95.9772
102.6	0.6959	2.4494	6.8381	18.5439	43.2615	81.474	93.3779	110.099		103.1	0.7003	2.2465	6.3592	17.3657	39.035	70.702	83.4328	99.1988		103.1	0.7957	2.3564	6.3223	16.8571	37.6594	66.1123	80.4625	95.9848
102.7	0.6979	2.4446	6.8378	18.5648	43.3013	81.5106	93.4029	110.11		103.2	0.6974	2.2563	6.3678	17.3838	39.0597	70.7283	83.4436	99.2133		103.2	0.7911	2.3555	6.3275	16.8694	37.6744	66.1384	80.4792	95.9993
102.8	0.6959	2.4451	6.8387	18.5749	43.3257	81.55	93.4178	110.124		103.3	0.6856	2.2653	6.3778	17.3933	39.079	70.7589	83.4552	99.2283		103.3	0.7886	2.3609	6.3299	16.8686	37.698	66.1602	80.4985	96.0103
102.9	0.6961	2.4456	6.853	18.5831	43.3551	81.588	93.4334	110.138		103.4	0.6791	2.2658	6.3857	17.4065	39.0967	70.7915	83.4677	99.2431		103.4	0.7938	2.3616	6.3297	16.8784	37.723	66.1915	80.5192	96.0224
103	0.699	2.4489	6.861	18.595	43.3882	81.6286	93.458	110.155		103.5	0.6775	2.2714	6.3832	17.4189	39.1162	70.8111	83.485	99.255		103.5	0.7952	2.3592	6.3321	16.8934	37.7525	66.2178	80.5387	96.0316
103.1	0.7014	2.4514	6.8647	18.6033	43.4165	81.6733	93.4843	110.165		103.6	0.6721	2.2714	6.3897	17.4296	39.1358	70.825	83.5097	99.2677		103.6	0.7864	2.3597	6.3334	16.9072	37.7784	66.2428	80.5632	96.0479
103.2	0.7031	2.4605	6.8691	18.6079	43.4429	81.7119	93.5018	110.181		103.7	0.6731	2.2779	6.3944	17.4447	39.1605	70.8409	83.5314	99.2731		103.7	0.7937	2.3604	6.3341	16.9174	37.8065	66.2661	80.589	96.0585
103.3	0.711	2.4618	6.8719	18.6223	43.4629	81.7473	93.522	110.192		103.8	0.6759	2.2817	6.4059	17.4564	39.184	70.8685	83.5475	99.2783		103.8	0.7935	2.3656	6.3298	16.9288	37.8358	66.2935	80.6072	96.0697
103.4	0.7146	2.4602	6.8774	18.6374	43.4914	81.7795	93.5435	110.205		103.9	0.6762	2.2869	6.4081	17.4764	39.2109	70.9004	83.5775	99.299		103.9	0.7938	2.3669	6.3292	16.9472	37.8674	66.3236	80.6087	96.0828
103.5	0.7143	2.4658	6.8816	18.6483	43.5214	81.8099	93.5578	110.223		104	0.6863	2.2902	6.415	17.4804	39.2488	70.9301	83.5944	99.3039		104	0.8036	2.3668	6.336	16.9575	37.887	66.3374	80.6318	96.0826
103.6	0.722	2.4678	6.8898	18.6581	43.5487	81.8336	93.5852	110.239		104.1	0.6846	2.2983	6.4184	17.4875	39.2853	70.9678	83.6071	99.3189		104.1	0.8135	2.3664	6.3431	16.9697	37.916	66.3564	80.6493	96.0851
103.7	0.7217	2.4741	6.9023	18.6753	43.5733	81.8565	93.6076	110.259		104.2	0.6888	2.3016	6.4272	17.498	39.3218	71.0071	83.6274	99.3253		104.2	0.8167	2.3666	6.346	16.977	37.9456	66.3731	80.6663	96.0968
103.8	0.7246	2.4803	6.906	18.6883	43.5952	81.8865	93.6242	110.271		104.3	0.6951	2.308	6.4337	17.5055	39.349	71.0393	83.651	99.3335		104.3	0.8176	2.368	6.3503	16.9872	37.9752	66.3988	80.6823	96.1086
103.9	0.7259	2.474	6.9175	18.6961	43.6135	81.9145	93.6583	110.278		104.4	0.6944	2.3085	6.442	17.5209	39.3756	71.0706	83.6774	99.3379		104.4	0.8148	2.3629	6.3617	17.0029	37.9982	66.4222	80.6954	96.1219
104	0.7293	2.4732	6.9249	18.7062	43.629	81.9401	93.6729	110.287		104.5	0.6911	2.313	6.4447	17.5397	39.394	71.0956	83.6993	99.3461		104.5	0.8143	2.3637	6.3685	17.0141	38.0161	66.4506	80.7118	96.1307
104.1	0.7216	2.4762	6.9304	18.7109	43.661	81.972	93.6948	110.304		104.6	0.6912	2.3136	6.4522	17.5535	39.4224	71.1238	83.7133	99.355		104.6	0.8101	2.3599	6.3689	17.0259	38.0327	66.477	80.7249	96.1408
104.2	0.7208	2.4787	6.9374	18.7138	43.6847	82.0049	93.7133	110.318		104.7	0.6885	2.3134	6.4566	17.5645	39.4499	71.1532	83.7299	99.3708		104.7	0.8103	2.3641	6.3709	17.0438	38.0558	66.5002	80.7413	96.1549
104.3	0.7215	2.4768	6.9449	18.7227	43.7183	82.0425	93.7237	110.326		104.8	0.6839	2.3161	6.4609	17.579	39.4779	71.185	83.7561	99.3762		104.8	0.8096	2.3702	6.376	17.0577	38.0821	66.5313	80.7622	96.1667
104.4	0.7191	2.4767	6.9506	18.7309	43.7433	82.0742	93.739	110.325		104.9	0.6822	2.3183	6.4707	17.5965	39.5043	71.2147	83.7644	99.3848		104.9	0.8129	2.3684	6.3805	17.0758	38.1088	66.5593	80.7749	96.1801
104.5	0.7231	2.4795	6.9489	18.7377	43.7681	82.1085	93.7504	110.329		105	0.6799	2.3173	6.476	17.6093	39.5245	71.2415	83.7782	99.3979		105	0.8161	2.3676	6.385	17.0873	38.1299	66.587	80.7968	96.1906
104.6	0.7246	2.4889	6.9489	18.753	43.7884	82.1359	93.7675	110.34		105.1	0.6807	2.3189	6.4858	17.6208	39.546	71.2663	83.7928	99.4036		105.1	0.8208	2.3659	6.3886	17.1031	38.1498	66.6129	80.8168	96.207
104.7	0.7254	2.4949	6.9587	18.7709	43.8099	82.1631	93.7927	110.355		105.2	0.6819	2.3225	6.4895	17.6316	39.5697	71.2956	83.8008	99.412		105.2	0.8243	2.368	6.3946	17.1204	38.1808	66.6469	80.8368	96.2147
104.8	0.7254	2.4956	6.9635	18.7904	43.8315	82.1919	93.8184	110.366		105.3	0.672	2.3294	6.4923	17.6372	39.5857	71.3187	83.8139	99.4168		105.3	0.828	2.37	6.4001	17.1358	38.2049	66.6814	80.8568	96.2273
104.9	0.7256	2.497	6.9669	18.8002	43.8661	82.2257	93.8374	110.377		105.4	0.6706	2.3349	6.497	17.644	39.6166	71.3621	83.8303	99.4321		105.4	0.8296	2.3722	6.4001	17.1447	38.2291	66.707	80.8707	96.2378
105	0.7249	2.4948	6.9744	18.8201	43.9036	82.2594	93.8685	110.382		105.5	0.6642	2.3354	6.5057	17.6663	39.6408	71.3991	83.8504	99.446		105.5	0.8272	2.3766	6.398	17.159	38.2581	66.7297	80.8845	96.2468
105.1	0.7279	2.4883	6.9779	18.8272	43.9391	82.2896	93.8923	110.395		105.6	0.6695	2.3384	6.5056	17.6877	39.6725	71.4309	83.8707	99.4544		105.6	0.8256	2.3822	6.3963	17.1666	38.2807	66.758	80.8971	96.2519
105.2	0.7301	2.4899	6.9807	18.8281	43.9645	82.3218	93.9075	110.397		105.7	0.6615	2.3425	6.5077	17.6978	39.7025	71.4586	83.8837	99.4583		105.7	0.8304	2.382	6.3944	17.1764	38.3079	66.7969	80.9177	96.2547
105.3	0.7307	2.4891	6.9839	18.8428	43.9904	82.3615	93.9254	110.403		105.8	0.6658	2.3417	6.519	17.7058	39.726	71.4832	83.9079	99.4705		105.8	0.8383	2.382	6.4016	17.1885	38.3232	66.83	80.9317	96.2585
105.4	0.7379	2.4894	6.9969	18.8484	44.0203	82.3974	93.956	110.404		105.9	0.6751	2.3472	6.5202	17.7228	39.7461	71.5118	83.9161	99.4739		105.9	0.8354	2.3844	6.4042	17.1998	38.3397	66.8577	80.9483	96.2662
105.5	0.741	2.4906	7.0029	18.8556	44.0499	82.4297	93.9767	110.42		106	0.6735	2.35	6.5304	17.7388	39.7672	71.5416	83.9262	99.4861		106	0.8341	2.3854	6.4081	17.2143	38.356	66.8774	80.9624	96.2668
105.6	0.741	2.4882	7.0049	18.8705	44.0774	82.46	93.9946	110.427		106.1	0.6758	2.3401	6.5408	17.7549	39.7987	71.5702	83.9506	99.498		106.1	0.8366	2.3867	6.4113	17.2225	38.3802	66.9031	80.9824	96.2718
105.7	0.7422	2.4935	7.0149	18.8814	44.1078	82.4944	94.0222	110.434		106.2	0.6762	2.3371	6.5464	17.7696	39.8291	71.5942	83.9705	99.5084		106.2	0.8418	2.3888	6.4168	17.2414	38.4057	66.921	81.0046	96.2783
105.8	0.7424	2.5007	7.027	18.8983	44.1387	82.5336	94.0426	110.443		106.3	0.6809	2.3408	6.554	17.78	39.85	71.6197	83.986	99.5263		106.3	0.8398	2.392	6.4226	17.2575	38.4275	66.9423	81.0274	96.29
105.9	0.7462	2.4958	7.0271	18.9096	44.162	82.5706	94.0626	110.449		106.4	0.6806	2.3377	6.56	17.7928	39.8622	71.6481	83.9995	99.5338		106.4	0.8446	2.3862	6.4261	17.2701	38.4558	66.9715	81.0487	96.297
106	0.7432	2.4982	7.0361	18.9227	44.1889	82.6086	94.0883	110.459		106.5	0.6859	2.3319	6.5598	17.8051	39.879	71.6706	84.0171	99.5388		106.5	0.8457	2.3883	6.4272	17.2867	38.4714	66.9962	81.0623	96.3061
106.1	0.7465	2.5066	7.0439	18.9388	44.219	82.6324	94.1163	110.47		106.6	0.6918	2.3353	6.5635	17.8126	39.9064	71.6992	84.027	99.5467		106.6	0.8492	2.3905	6.4309	17.2979	38.4886	67.0232	81.0766	96.3159
106.2	0.7516	2.5123	7.0501	18.9531	44.2463	82.6648	94.1426	110.479		106.7	0.7038	2.3373	6.5705	17.8237	39.9372	71.7301	84.0424	99.5611		106.7	0.8495	2.3891	6.4355	17.3152	38.5071	67.0586	81.0943	96.3328
106.3	0.7499	2.5198	7.0564	18.974	44.2744	82.6963	94.1712	110.487		106.8	0.6989	2.3431	6.5737	17.8307	39.9657	71.7555	84.0658	99.5725		106.8	0.848	2.389	6.4384	17.3283	38.5276	67.0917	81.1165	96.3493
106.4	0.7484	2.5268	7.067	18.9929	44.2955	82.7285	94.1969	110.485		106.9	0.6918	2.3366	6.5748	17.8494	39.9869	71.7806	84.086	99.5834		106.9	0.845	2.3944	6.4436	17.3492	38.5553	67.123	81.1399	96.3556
106.5	0.7503	2.5227	7.0765	19.014	44.3257	82.7571	94.2093	110.487		107	0.6913	2.339	6.5793	17.8608	40.0109	71.8095	84.1062	99.5944		107	0.8385	2.3967	6.45	17.3688	38.5817	67.1548	81.1547	96.36
106.6	0.7562	2.5188	7.0876	19.0316	44.3526	82.7858	94.2247	110.496		107.1	0.6924	2.3422	6.5871	17.8713	40.0333	71.8486	84.1252	99.6062		107.1	0.8383	2.4019	6.4572	17.3834	38.6039	67.179	81.1763	96.3688
106.7	0.7566	2.522	7.0919	19.0473	44.3778	82.8142	94.2322	110.508		107.2	0.6935	2.3468	6.5877	17.8807	40.0628	71.8827	84.1477	99.6159		107.2	0.838	2.4035	6.4635	17.399	38.6271	67.2128	81.1974	96.3804
106.8	0.7572	2.5218	7.0958	19.0657	44.4032	82.8437	94.2494	110.522		107.3	0.6919	2.347	6.5828	17.8933	40.0957	71.9052	84.175	99.6299		107.3	0.8377	2.3986	6.4783	17.4147	38.6535	67.2469	81.2159	96.3856
106.9	0.7512	2.5221	7.1021	19.0808	44.4217	82.8694	94.2628	110.53		107.4	0.6933	2.3445	6.5898	17.9089	40.1255	71.9292	84.199	99.6483		107.4	0.8367	2.4011	6.4867	17.4256	38.6681	67.267	81.2366	96.3928
107	0.7491	2.519	7.1051	19.0899	44.4439	82.8975	94.2807	110.532		107.5	0.696	2.3474	6.6001	17.9249	40.1473	71.9555	84.2129	99.6514		107.5	0.8335	2.4088	6.4882	17.441	38.6881	67.2908	81.2517	96.4022
107.1	0.7487	2.5172	7.1076	19.1016	44.4737	82.9328	94.2929	110.541		107.6	0.6981	2.3571	6.6154	17.9409	40.168	71.9833	84.235	99.6616		107.6	0.8303	2.4069	6.4923	17.4498	38.7144	67.3251	81.27	96.412
107.2	0.7398	2.5211	7.1148	19.1172	44.497	82.9727	94.3125	110.551		107.7	0.6968	2.3652	6.6196	17.9514	40.186	72.0096	84.2575	99.666		107.7	0.8318	2.4132	6.4933	17.4602	38.7378	67.3562	81.2916	96.4249
107.3	0.7402	2.5223	7.118	19.1304	44.5163	83.006	94.3231	110.568		107.8	0.6985	2.3603	6.6232	17.9632	40.2078	72.0312	84.2717	99.6733		107.8	0.833	2.417	6.4956	17.4729	38.7597	67.3819	81.3055	96.4353
107.4	0.7381	2.5229	7.1163	19.148	44.542	83.0451	94.3475	110.576		107.9	0.7029	2.355	6.6241	17.9766	40.2378	72.0551	84.2931	99.6853		107.9	0.838	2.4192	6.5021	17.493	38.7861	67.4093	81.327	96.436
107.5	0.7355	2.5295	7.1185	19.1633	44.5675	83.0846	94.366	110.586		108	0.7044	2.3584	6.6272	17.9884	40.2677	72.0784	84.312	99.6961		108	0.8267	2.4193	6.5033	17.5107	38.8074	67.4461	81.3504	96.4423
107.6	0.7336	2.5341	7.1198	19.1669	44.6019	83.1203	94.3814	110.598		108.1	0.7063	2.3636	6.6344	17.9978	40.2946	72.1105	84.3221	99.703		108.1	0.8237	2.4247	6.5067	17.5274	38.8317	67.4764	81.3653	96.4486
107.7	0.7322	2.5261	7.1257	19.1744	44.6336	83.1477	94.3974	110.603		108.2	0.7042	2.3712	6.6337	18.0051	40.3212	72.1371	84.3392	99.7214		108.2	0.8246	2.4301	6.5004	17.5484	38.8577	67.5122	81.3779	96.4586
107.8	0.7299	2.5192	7.1298	19.1917	44.6652	83.1848	94.4094	110.61		108.3	0.714	2.3725	6.6356	18.0235	40.3418	72.1692	84.3475	99.7337		108.3	0.8283	2.4291	6.5032	17.56	38.8819	67.5418	81.3914	96.4628
107.9	0.7311	2.5237	7.1315	19.2089	44.6938	83.218	94.4203	110.616		108.4	0.7188	2.3748	6.6312	18.0395	40.3607	72.2012	84.3654	99.745		108.4	0.8268	2.4288	6.5044	17.5693	38.8934	67.5691	81.4131	96.4723
108	0.7361	2.5272	7.1405	19.2284	44.7166	83.2583	94.4411	110.624		108.5	0.7164	2.3723	6.6317	18.0546	40.3883	72.2202	84.3834	99.7697		108.5	0.8211	2.4326	6.5058	17.5735	38.9172	67.5955	81.4364	96.479
108.1	0.7344	2.5331	7.1418	19.2451	44.7443	83.2921	94.4651	110.629		108.6	0.7207	2.3722	6.6347	18.07	40.4075	72.2426	84.4131	99.7791		108.6	0.8181	2.4387	6.5146	17.5788	38.9417	67.6215	81.4616	96.4832
108.2	0.735	2.5343	7.1462	19.2561	44.7675	83.3149	94.4837	110.644		108.7	0.7213	2.3727	6.6397	18.0831	40.426	72.2768	84.433	99.7905		108.7	0.8162	2.4447	6.5168	17.5826	38.9567	67.6522	81.4765	96.4933
108.3	0.7366	2.5359	7.1429	19.2782	44.804	83.3482	94.5051	110.66		108.8	0.7229	2.3732	6.6483	18.0919	40.4441	72.3035	84.4608	99.7989		108.8	0.8172	2.4463	6.5208	17.594	38.9785	67.6762	81.4943	96.5039
108.4	0.7432	2.54	7.1445	19.2905	44.8321	83.3825	94.5251	110.674		108.9	0.729	2.3748	6.6431	18.1008	40.4672	72.3318	84.4815	99.8138		108.9	0.819	2.4415	6.5212	17.6135	38.998	67.7006	81.5195	96.5181
108.5	0.7463	2.5427	7.146	19.3028	44.8603	83.4203	94.552	110.688		109	0.7274	2.3803	6.6435	18.1029	40.4932	72.3611	84.5009	99.8164		109	0.8206	2.4411	6.5238	17.6285	39.0247	67.7259	81.5353	96.5253
108.6	0.7426	2.5432	7.1489	19.3137	44.8826	83.4548	94.5669	110.699		109.1	0.729	2.3799	6.6466	18.1094	40.5186	72.3882	84.5197	99.8229		109.1	0.8159	2.4436	6.5297	17.6422	39.0394	67.7458	81.5546	96.5351
108.7	0.7447	2.5509	7.1605	19.3186	44.9165	83.4838	94.5858	110.701		109.2	0.7272	2.3787	6.6551	18.1177	40.5397	72.4111	84.545	99.8362		109.2	0.8109	2.4426	6.5328	17.6532	39.0565	67.7605	81.5752	96.5488
108.8	0.744	2.5554	7.1686	19.3276	44.9431	83.5218	94.6028	110.711		109.3	0.7236	2.381	6.6567	18.1315	40.5612	72.4308	84.5641	99.8474		109.3	0.8086	2.4452	6.5377	17.6706	39.0752	67.788	81.5865	96.5588
108.9	0.7413	2.5563	7.1767	19.3393	44.9692	83.564	94.6263	110.723		109.4	0.7257	2.3802	6.6529	18.1444	40.5851	72.4526	84.5781	99.8574		109.4	0.8073	2.4498	6.5444	17.6813	39.096	67.8058	81.6008	96.5718
109	0.7473	2.5561	7.1828	19.359	44.9926	83.5942	94.6452	110.734		109.5	0.7234	2.3817	6.6586	18.1545	40.6116	72.4806	84.5868	99.8701		109.5	0.811	2.4503	6.5558	17.6918	39.1187	67.8372	81.613	96.5863
109.1	0.7499	2.5571	7.1911	19.3703	45.0244	83.6261	94.676	110.746		109.6	0.7248	2.3819	6.6702	18.1662	40.6417	72.5156	84.5999	99.8831		109.6	0.807	2.4494	6.5595	17.7051	39.1409	67.8614	81.6254	96.5936
109.2	0.7479	2.5581	7.1937	19.383	45.0396	83.6581	94.7028	110.755		109.7	0.7272	2.3809	6.6811	18.1719	40.6716	72.5538	84.6293	99.8904		109.7	0.8009	2.4497	6.5662	17.7183	39.1668	67.887	81.6498	96.6012
109.3	0.7467	2.5661	7.1992	19.3932	45.0727	83.6941	94.73	110.765		109.8	0.7208	2.3857	6.6768	18.1808	40.7001	72.5841	84.6478	99.8936		109.8	0.7973	2.4525	6.5768	17.7243	39.1895	67.9092	81.6714	96.6171
109.4	0.7515	2.5692	7.2072	19.4114	45.0988	83.7251	94.7543	110.773		109.9	0.7202	2.3848	6.6749	18.1919	40.7176	72.6141	84.6646	99.9025		109.9	0.8002	2.458	6.5776	17.7326	39.2101	67.9409	81.6948	96.637
109.5	0.7534	2.5725	7.2128	19.4201	45.1272	83.7661	94.7764	110.784		110	0.7192	2.3915	6.6757	18.2039	40.7378	72.6358	84.6825	99.9067		110	0.7913	2.4542	6.5805	17.7471	39.2239	67.9755	81.7267	96.6607
109.6	0.7607	2.5688	7.2121	19.4336	45.1606	83.8008	94.8037	110.801		110.1	0.7258	2.3951	6.6816	18.2144	40.7599	72.6566	84.7026	99.9163		110.1	0.7878	2.4605	6.5856	17.7617	39.2552	68.0023	81.7439	96.6686
109.7	0.7614	2.5645	7.2147	19.4424	45.1891	83.8362	94.8234	110.813		110.2	0.7235	2.3943	6.6823	18.2282	40.7786	72.6797	84.7117	99.9211		110.2	0.7879	2.4689	6.5917	17.7669	39.2815	68.0286	81.7644	96.6744
109.8	0.7631	2.5735	7.2183	19.4508	45.2117	83.8619	94.8538	110.822		110.3	0.7243	2.3824	6.6881	18.2347	40.7998	72.7062	84.7347	99.9181		110.3	0.7855	2.4702	6.5975	17.7792	39.3039	68.0578	81.7863	96.687
109.9	0.7643	2.578	7.2236	19.4645	45.239	83.8921	94.8779	110.828		110.4	0.72	2.3823	6.6948	18.2481	40.8205	72.7342	84.7639	99.9292		110.4	0.7745	2.4719	6.5969	17.7933	39.3134	68.0865	81.8074	96.7006
110	0.7679	2.5767	7.2223	19.4739	45.2658	83.9249	94.9029	110.836		110.5	0.7195	2.388	6.7134	18.256	40.8472	72.759	84.7845	99.9436		110.5	0.7723	2.4742	6.6088	17.8049	39.3311	68.1181	81.8247	96.7095
110.1	0.7684	2.5749	7.2272	19.486	45.2934	83.9572	94.9192	110.846		110.6	0.7212	2.3768	6.7136	18.2659	40.8753	72.7816	84.796	99.956		110.6	0.7766	2.4719	6.6126	17.8174	39.3594	68.1502	81.8404	96.7181
110.2	0.7759	2.5735	7.2291	19.4917	45.3125	83.9891	94.9355	110.852		110.7	0.7254	2.3779	6.7142	18.2754	40.9032	72.8138	84.8069	99.9615		110.7	0.7715	2.4695	6.6136	17.824	39.3745	68.1766	81.8542	96.7303
110.3	0.7814	2.5731	7.2277	19.5016	45.3327	84.0237	94.9489	110.858		110.8	0.7314	2.3813	6.7274	18.2828	40.9358	72.8446	84.8233	99.9768		110.8	0.7743	2.4664	6.6115	17.8316	39.3994	68.196	81.8708	96.7493
110.4	0.7894	2.5792	7.2317	19.516	45.3568	84.052	94.972	110.867		110.9	0.7292	2.3811	6.7361	18.2989	40.9672	72.8745	84.8427	99.9907		110.9	0.7741	2.4646	6.6177	17.8498	39.4163	68.2214	81.8803	96.7714
110.5	0.7892	2.5829	7.2332	19.5351	45.3773	84.0805	94.9894	110.877		111	0.7345	2.3844	6.739	18.3158	40.995	72.9031	84.8607	99.998		111	0.7716	2.4666	6.6187	17.86	39.4424	68.2548	81.8862	96.7778
110.6	0.7911	2.5862	7.2358	19.548	45.4012	84.1135	95.0059	110.889		111.1	0.7379	2.3859	6.7376	18.3326	41.0156	72.9288	84.873	100.006		111.1	0.7726	2.4696	6.624	17.8712	39.4601	68.2863	81.8943	96.7859
110.7	0.8009	2.5978	7.2447	19.5643	45.423	84.1408	95.02	110.903		111.2	0.7345	2.3937	6.7429	18.3435	41.0376	72.9559	84.8881	100.017		111.2	0.7719	2.4706	6.6308	17.8827	39.4738	68.3129	81.9119	96.7952
110.8	0.7977	2.6008	7.2485	19.5744	45.4496	84.1738	95.0332	110.915		111.3	0.7317	2.3981	6.7552	18.3564	41.0635	72.9766	84.9082	100.03		111.3	0.7752	2.468	6.6311	17.8945	39.4948	68.3385	81.9249	96.8001
110.9	0.7994	2.6066	7.2519	19.5914	45.4714	84.2099	95.0466	110.931		111.4	0.7307	2.3997	6.7658	18.3696	41.0869	72.998	84.9169	100.037		111.4	0.7834	2.4652	6.6391	17.9097	39.5111	68.3674	81.9384	96.8024
111	0.7981	2.6136	7.253	19.6041	45.4956	84.236	95.0649	110.939		111.5	0.7279	2.4058	6.7782	18.3864	41.1186	73.0313	84.934	100.044		111.5	0.7849	2.4717	6.6476	17.9241	39.5433	68.4033	81.952	96.8162
111.1	0.7974	2.6178	7.2637	19.6237	45.5177	84.2635	95.0797	110.96		111.6	0.7282	2.4038	6.7833	18.403	41.1436	73.0683	84.9514	100.048		111.6	0.7816	2.4799	6.6523	17.9336	39.5646	68.4285	81.9704	96.8305
111.2	0.8049	2.6182	7.2685	19.6412	45.5419	84.2927	95.0994	110.972		111.7	0.7256	2.4075	6.7938	18.4052	41.1684	73.1063	84.9706	100.051		111.7	0.7838	2.4866	6.6531	17.9423	39.5838	68.4572	81.9917	96.8383
111.3	0.807499	2.6162	7.2708	19.662	45.5593	84.3193	95.1191	110.985		111.8	0.7244	2.4098	6.797	18.416	41.1911	73.1414	84.9872	100.061		111.8	0.7787	2.4846	6.6559	17.9533	39.6132	68.4792	82.0124	96.8469
111.4	0.803301	2.6192	7.2694	19.6785	45.5938	84.3502	95.1387	110.998		111.9	0.7211	2.4123	6.801	18.4252	41.209	73.1668	85.0016	100.058		111.9	0.7794	2.4908	6.672	17.9611	39.6316	68.5036	82.03	96.859
111.5	0.7978	2.6189	7.2773	19.6909	45.6225	84.385	95.1583	111.014		112	0.723	2.4158	6.8057	18.4374	41.2244	73.1977	85.0137	100.067		112	0.7753	2.4906	6.6853	17.9663	39.6581	68.5304	82.0437	96.8684
111.6	0.7956	2.6187	7.2776	19.6988	45.6432	84.4151	95.1808	111.027		112.1	0.7297	2.4114	6.8145	18.451	41.2507	73.2224	85.0306	100.075		112.1	0.7712	2.4893	6.6936	17.9773	39.6814	68.557	82.0598	96.8722
111.7	0.8038	2.6252	7.2825	19.7122	45.67	84.4478	95.1968	111.044		112.2	0.7256	2.4108	6.8268	18.4674	41.2739	73.2399	85.0458	100.08		112.2	0.7819	2.4862	6.7039	17.9966	39.7109	68.5807	82.0851	96.8881
111.8	0.8105	2.6237	7.2842	19.7268	45.6961	84.4853	95.216	111.058		112.3	0.7241	2.4065	6.8304	18.4713	41.2916	73.2628	85.0576	100.089		112.3	0.7771	2.4861	6.7055	18.015	39.7326	68.6051	82.1016	96.8986
111.9	0.8115	2.6242	7.2912	19.7411	45.7204	84.5185	95.2355	111.072		112.4	0.7325	2.402	6.842	18.4867	41.3111	73.2852	85.0795	100.107		112.4	0.7762	2.4849	6.7158	18.0264	39.7532	68.6254	82.1126	96.9079
112	0.8006	2.6321	7.3003	19.7585	45.7461	84.5477	95.2579	111.076		112.5	0.7281	2.4069	6.846	18.5041	41.3406	73.3066	85.0988	100.112		112.5	0.7731	2.4892	6.7269	18.04	39.7774	68.6494	82.1238	96.9191
112.1	0.7983	2.6346	7.3	19.7701	45.7693	84.575	95.2745	111.088		112.6	0.7207	2.4049	6.8529	18.5111	41.3568	73.3362	85.1059	100.125		112.6	0.7698	2.4976	6.735	18.0557	39.7922	68.6769	82.1406	96.9255
112.2	0.8022	2.639	7.312	19.7839	45.8006	84.6076	95.2873	111.107		112.7	0.7247	2.4081	6.8583	18.5214	41.3829	73.3677	85.1246	100.129		112.7	0.7747	2.499	6.7423	18.0736	39.8115	68.7043	82.156	96.9279
112.3	0.8058	2.6412	7.3177	19.8	45.8354	84.6377	95.3044	111.117		112.8	0.7272	2.4172	6.8633	18.5327	41.4066	73.4003	85.1404	100.138		112.8	0.7757	2.5	6.7408	18.0876	39.8343	68.7283	82.1729	96.9322
112.4	0.8073	2.6459	7.3347	19.8152	45.8742	84.6673	95.3134	111.123		112.9	0.7297	2.4129	6.8712	18.5476	41.4322	73.431	85.164	100.146		112.9	0.7705	2.5014	6.7492	18.0931	39.8553	68.7491	82.1841	96.9405
112.5	0.8018	2.6463	7.3415	19.8208	45.9071	84.7013	95.3276	111.139		113	0.7318	2.4119	6.8669	18.5609	41.4566	73.4535	85.1841	100.155		113	0.7673	2.506	6.759	18.0933	39.8781	68.7652	82.2004	96.945
112.6	0.8042	2.6505	7.3481	19.8323	45.9346	84.7331	95.3552	111.148		113.1	0.7296	2.4184	6.8628	18.5694	41.4792	73.482	85.197	100.168		113.1	0.7703	2.5104	6.7573	18.1048	39.9052	68.7815	82.2172	96.9499
112.7	0.8084	2.6461	7.3533	19.8533	45.9633	84.7655	95.3809	111.16		113.2	0.726	2.4242	6.8629	18.5822	41.4963	73.5008	85.2076	100.173		113.2	0.7678	2.5159	6.7561	18.12	39.9404	68.8091	82.2242	96.9576
112.8	0.8085	2.6427	7.3643	19.8683	45.9908	84.8056	95.3981	111.179		113.3	0.7252	2.4337	6.8695	18.5935	41.5136	73.5224	85.2184	100.183		113.3	0.7663	2.5168	6.7554	18.1342	39.9709	68.8377	82.2444	96.9617
112.9	0.8145	2.6449	7.3668	19.8782	46.0238	84.8375	95.4216	111.188		113.4	0.7284	2.4313	6.8748	18.6048	41.5403	73.5471	85.2289	100.194		113.4	0.7791	2.5115	6.7514	18.1492	39.9945	68.86	82.2567	96.9721
113	0.8188	2.6522	7.3656	19.8899	46.0585	84.8724	95.4376	111.198		113.5	0.7261	2.4282	6.8743	18.6176	41.5642	73.5754	85.2496	100.208		113.5	0.7798	2.509	6.7521	18.1643	40.0088	68.8846	82.2718	96.9767
113.1	0.8274	2.6563	7.3632	19.9017	46.0803	84.9067	95.4605	111.21		113.6	0.7249	2.4274	6.8778	18.6297	41.5941	73.6	85.2669	100.216		113.6	0.7773	2.508	6.7616	18.1666	40.0291	68.9088	82.2901	96.9876
113.2	0.8288	2.6551	7.3674	19.9169	46.1009	84.9299	95.4804	111.218		113.7	0.725	2.4313	6.8838	18.6424	41.6189	73.6261	85.29	100.221		113.7	0.7788	2.5123	6.7657	18.1787	40.0567	68.9311	82.307	96.998
113.3	0.83	2.6604	7.371	19.9324	46.1259	84.9575	95.4995	111.227		113.8	0.7286	2.4327	6.8888	18.6529	41.6397	73.6553	85.3095	100.23		113.8	0.7825	2.5179	6.7653	18.194	40.0836	68.9585	82.3276	97.0022
113.4	0.8287	2.6598	7.3751	19.9515	46.1554	84.9968	95.5169	111.24		113.9	0.7366	2.4384	6.8965	18.6628	41.6648	73.6836	85.3349	100.239		113.9	0.7884	2.5176	6.7733	18.2064	40.1086	68.9806	82.3438	97.0104
113.5	0.8269	2.658	7.3791	19.9591	46.1711	85.0262	95.5385	111.255		114	0.7321	2.4385	6.8969	18.6778	41.6876	73.7114	85.3528	100.254		114	0.7862	2.5245	6.7753	18.2211	40.1347	68.9982	82.3555	97.0221
113.6	0.8232	2.6589	7.3909	19.9717	46.1938	85.0578	95.5568	111.266		114.1	0.7323	2.4372	6.8947	18.6915	41.7106	73.7325	85.3706	100.271		114.1	0.7932	2.5218	6.7817	18.2342	40.1679	69.0215	82.3708	97.0328
113.7	0.8233	2.6565	7.3986	19.9833	46.2193	85.0767	95.568	111.28		114.2	0.7353	2.4398	6.8978	18.7022	41.7378	73.7613	85.3865	100.28		114.2	0.7914	2.5241	6.7895	18.249	40.1925	69.0502	82.3902	97.0358
113.8	0.8239	2.6537	7.4121	19.9952	46.2376	85.1056	95.5849	111.292		114.3	0.7295	2.4454	6.9016	18.7217	41.7584	73.7883	85.4026	100.29		114.3	0.7936	2.5245	6.7921	18.2565	40.2119	69.081	82.4051	97.0402
113.9	0.8223	2.655	7.418	20.0015	46.2623	85.1413	95.5986	111.304		114.4	0.7296	2.4516	6.9066	18.7336	41.775	73.805	85.4199	100.3		114.4	0.7967	2.5227	6.7892	18.267	40.2419	69.0998	82.4239	97.0441
114	0.8233	2.652	7.4271	20.0182	46.2919	85.177	95.6179	111.314		114.5	0.7341	2.4531	6.9072	18.75	41.799	73.8247	85.4368	100.301		114.5	0.7964	2.5279	6.7937	18.2789	40.2681	69.1208	82.4462	97.0495
114.1	0.8259	2.6476	7.4332	20.0334	46.3107	85.2093	95.6349	111.321		114.6	0.7385	2.4556	6.9155	18.7641	41.8175	73.8501	85.4588	100.307		114.6	0.7958	2.5342	6.8066	18.2897	40.294	69.1432	82.4624	97.0539
114.2	0.8219	2.6504	7.4373	20.0478	46.3304	85.2373	95.6523	111.325		114.7	0.74	2.4613	6.9217	18.7796	41.8384	73.872	85.4733	100.311		114.7	0.7939	2.5448	6.8162	18.2977	40.3289	69.1573	82.4789	97.061
114.3	0.8152	2.6496	7.4368	20.0527	46.3496	85.2672	95.663	111.332		114.8	0.739	2.4643	6.9211	18.7894	41.8526	73.8946	85.4944	100.316		114.8	0.8013	2.5434	6.8173	18.3096	40.3532	69.1732	82.496	97.0624
114.4	0.8185	2.6506	7.4434	20.0586	46.3661	85.3016	95.6757	111.337		114.9	0.735	2.4668	6.9214	18.8056	41.8741	73.921	85.5128	100.324		114.9	0.7988	2.5493	6.8183	18.3212	40.3809	69.2005	82.5072	97.0714
114.5	0.8184	2.655	7.4442	20.0685	46.392	85.3356	95.6906	111.346		115	0.7377	2.4711	6.9247	18.8144	41.8942	73.9467	85.5292	100.33		115	0.7965	2.5504	6.8168	18.3372	40.4048	69.2261	82.52	97.0824
114.6	0.8178	2.6559	7.4512	20.0862	46.4141	85.3663	95.7103	111.356		115.1	0.7376	2.4822	6.927	18.8267	41.9096	73.974	85.5459	100.334		115.1	0.7974	2.5473	6.8224	18.3457	40.4251	69.2513	82.5397	97.0871
114.7	0.8228	2.6613	7.4619	20.0999	46.4487	85.3988	95.7332	111.363		115.2	0.7362	2.4827	6.9292	18.8414	41.9289	74.0015	85.5603	100.344		115.2	0.8015	2.5517	6.8295	18.3529	40.4447	69.2712	82.5559	97.0953
114.8	0.8274	2.6586	7.4707	20.1112	46.4714	85.4196	95.7527	111.36		115.3	0.7317	2.481	6.9375	18.8568	41.9475	74.0265	85.5751	100.351		115.3	0.8021	2.5533	6.8363	18.3608	40.4604	69.291	82.5623	97.1005
114.9	0.8328	2.6654	7.4775	20.1226	46.4977	85.4491	95.7682	111.365		115.4	0.7359	2.4818	6.9508	18.8674	41.9669	74.053	85.59	100.355		115.4	0.8076	2.554	6.8433	18.3686	40.4857	69.3203	82.5772	97.104
115	0.8342	2.6647	7.4793	20.1302	46.5286	85.4816	95.7878	111.371		115.5	0.7356	2.477	6.9562	18.8813	41.9905	74.072	85.6011	100.37		115.5	0.8097	2.5494	6.8541	18.3746	40.5075	69.3415	82.594	97.1215
115.1	0.8356	2.6611	7.4848	20.1391	46.5572	85.5159	95.8041	111.377		115.6	0.7387	2.4777	6.9603	18.8812	42.0154	74.0962	85.6154	100.376		115.6	0.8143	2.5522	6.8601	18.3801	40.5324	69.3666	82.6122	97.1315
115.2	0.8312	2.6633	7.4856	20.1474	46.5843	85.5539	95.8292	111.392		115.7	0.7343	2.4815	6.9599	18.8849	42.031	74.1224	85.6301	100.369		115.7	0.8205	2.5486	6.871	18.3923	40.5571	69.3994	82.6206	97.1405
115.3	0.8383	2.6652	7.4914	20.1585	46.6113	85.5808	95.8469	111.409		115.8	0.7394	2.4789	6.9588	18.8995	42.0558	74.1445	85.6521	100.375		115.8	0.822	2.5478	6.875	18.4203	40.5804	69.4181	82.6251	97.1468
115.4	0.8447	2.665	7.496	20.1723	46.6362	85.6116	95.8593	111.426		115.9	0.7408	2.4779	6.9609	18.9101	42.0732	74.1686	85.6677	100.385		115.9	0.8225	2.5516	6.8787	18.434	40.6026	69.4404	82.6451	97.1551
115.5	0.836	2.6704	7.501	20.1805	46.6673	85.6436	95.8743	111.439		116	0.7421	2.4805	6.9606	18.9144	42.0957	74.2001	85.6902	100.391		116	0.8211	2.5505	6.8807	18.4418	40.6199	69.4612	82.6562	97.1565
115.6	0.8335	2.6693	7.5045	20.1858	46.7024	85.6798	95.8934	111.444		116.1	0.7451	2.4852	6.9637	18.932	42.1205	74.2223	85.7026	100.401		116.1	0.8187	2.5524	6.8888	18.4545	40.6394	69.4837	82.6718	97.1596
115.7	0.8298	2.671	7.511	20.1923	46.7308	85.7151	95.9062	111.45		116.2	0.7422	2.4904	6.9714	18.9389	42.1419	74.2449	85.7158	100.41		116.2	0.8175	2.5479	6.8903	18.4647	40.6699	69.506	82.6858	97.1702
115.8	0.8328	2.6765	7.5185	20.2007	46.7552	85.7429	95.9263	111.463		116.3	0.7384	2.4905	6.9718	18.9443	42.1632	74.2712	85.7351	100.413		116.3	0.8235	2.5541	6.8879	18.4868	40.6912	69.5335	82.6983	97.1804
115.9	0.8396	2.6845	7.5233	20.2141	46.7784	85.7732	95.9422	111.472		116.4	0.7379	2.4933	6.9749	18.9571	42.1887	74.3008	85.7533	100.418		116.4	0.8243	2.556	6.8898	18.505	40.7053	69.5645	82.7142	97.1919
116	0.8442	2.6858	7.5266	20.2221	46.7992	85.8036	95.9599	111.486		116.5	0.737	2.4923	6.9796	18.9699	42.2106	74.3247	85.7595	100.427		116.5	0.8233	2.5508	6.8956	18.5249	40.725	69.5893	82.7324	97.1986
116.1	0.852	2.6965	7.5305	20.2295	46.8275	85.8334	95.9824	111.492		116.6	0.7355	2.4952	6.9859	18.9853	42.2346	74.3555	85.7792	100.435		116.6	0.8207	2.5483	6.9027	18.537	40.7402	69.6238	82.749	97.2074
116.2	0.8537	2.7081	7.5424	20.238	46.8521	85.8632	95.9981	111.506		116.7	0.739	2.5003	6.9881	18.997	42.2566	74.3906	85.7929	100.437		116.7	0.8174	2.5466	6.9065	18.5425	40.7569	69.6515	82.7654	97.216
116.3	0.8542	2.7102	7.5514	20.2464	46.8823	85.8911	96.0207	111.515		116.8	0.7412	2.5077	6.9981	19.0058	42.2861	74.4181	85.8115	100.437		116.8	0.8173	2.5483	6.9111	18.5503	40.7748	69.6793	82.7775	97.2244
116.4	0.8545	2.7105	7.5611	20.2567	46.9101	85.9235	96.0406	111.515		116.9	0.7458	2.505	7.0046	19.0204	42.3102	74.4386	85.8266	100.44		116.9	0.8136	2.5452	6.9181	18.5613	40.7953	69.6984	82.8022	97.2356
116.5	0.85	2.712	7.561	20.2709	46.9316	85.9483	96.0519	111.519		117	0.7402	2.5008	7.0172	19.0273	42.337	74.4639	85.8389	100.443		117	0.8187	2.5487	6.9271	18.5706	40.8144	69.7199	82.8155	97.2416
116.6	0.8507	2.7162	7.5596	20.2852	46.9601	85.97	96.0678	111.529		117.1	0.7468	2.5063	7.025	19.0393	42.3668	74.4905	85.8567	100.448		117.1	0.8235	2.5551	6.9329	18.5898	40.8355	69.7375	82.8354	97.2508
116.7	0.8502	2.7126	7.5612	20.2907	46.9835	86	96.0884	111.541		117.2	0.7466	2.5113	7.0362	19.0547	42.3932	74.5142	85.8722	100.456		117.2	0.8256	2.5617	6.936	18.6013	40.8544	69.7602	82.8555	97.2582
116.8	0.853	2.7163	7.5662	20.3001	47.008	86.0289	96.1037	111.552		117.3	0.753	2.5119	7.0401	19.0671	42.4195	74.544	85.8847	100.455		117.3	0.8284	2.5658	6.9476	18.6079	40.8708	69.786	82.8723	97.2592
116.9	0.8511	2.7177	7.5679	20.3175	47.0376	86.0596	96.1163	111.56		117.4	0.7586	2.5118	7.0476	19.0812	42.448	74.5714	85.8979	100.466		117.4	0.831	2.5615	6.9602	18.6156	40.8946	69.8019	82.8878	97.2676
117	0.8511	2.7194	7.5642	20.3303	47.059	86.0803	96.1356	111.569		117.5	0.7574	2.5119	7.0509	19.0943	42.4643	74.596	85.9057	100.469		117.5	0.8339	2.5634	6.9725	18.6287	40.9081	69.8161	82.9036	97.2768
117.1	0.8548	2.7251	7.5648	20.3431	47.0826	86.0974	96.1534	111.575		117.6	0.7597	2.5166	7.0541	19.1037	42.4812	74.6227	85.9206	100.483		117.6	0.8424	2.5686	6.9757	18.6447	40.9237	69.8306	82.9195	97.2827
117.2	0.856	2.7277	7.5678	20.3558	47.1114	86.1274	96.1803	111.582		117.7	0.7577	2.5191	7.0583	19.1169	42.5024	74.6485	85.9317	100.494		117.7	0.8425	2.568	6.9802	18.6509	40.9422	69.8588	82.9409	97.2826
117.3	0.8562	2.7278	7.5655	20.3689	47.1448	86.1619	96.1992	111.592		117.8	0.76	2.5206	7.0702	19.1204	42.5346	74.6777	85.9427	100.5		117.8	0.8453	2.5743	6.9789	18.6619	40.9663	69.879	82.9575	97.2834
117.4	0.8601	2.7246	7.5704	20.3859	47.1776	86.1981	96.2113	111.599		117.9	0.754	2.5211	7.0739	19.1269	42.5682	74.7039	85.9457	100.508		117.9	0.8454	2.5752	6.9856	18.6726	40.9787	69.9004	82.9732	97.2862
117.5	0.8616	2.7234	7.5685	20.4002	47.2077	86.222	96.2309	111.608		118	0.7509	2.5258	7.0779	19.138	42.6002	74.7256	85.9645	100.518		118	0.8487	2.5799	6.9892	18.6847	41.0044	69.9243	82.9886	97.2954
117.6	0.8646	2.725	7.5699	20.4163	47.2331	86.2407	96.2493	111.614		118.1	0.7475	2.5239	7.081	19.1473	42.6239	74.7491	85.9801	100.519		118.1	0.8539	2.5883	6.9936	18.6936	41.027	69.9442	83.0054	97.3014
117.7	0.8646	2.7291	7.5743	20.4289	47.2573	86.2642	96.2624	111.624		118.2	0.7422	2.5215	7.0854	19.1565	42.6536	74.7801	85.9931	100.532		118.2	0.854	2.5973	6.9981	18.7054	41.0478	69.9675	83.0229	97.312
117.8	0.861	2.7354	7.5796	20.4355	47.2806	86.2941	96.2713	111.636		118.3	0.7485	2.5235	7.0935	19.1657	42.6836	74.8048	86.0107	100.541		118.3	0.8588	2.6002	6.9988	18.7126	41.0697	69.9899	83.0418	97.3139
117.9	0.8631	2.739	7.5813	20.4474	47.3096	86.3319	96.2839	111.649		118.4	0.7564	2.5175	7.1054	19.1695	42.7062	74.8336	86.0229	100.541		118.4	0.858	2.5994	7.002	18.7256	41.0918	70.0179	83.0634	97.3198
118	0.8705	2.7444	7.5894	20.4657	47.3426	86.3579	96.2949	111.657		118.5	0.7491	2.519	7.1152	19.1802	42.733	74.8644	86.0448	100.542		118.5	0.859	2.605	7.0097	18.7289	41.1089	70.0397	83.0725	97.3296
118.1	0.8804	2.7466	7.5922	20.4775	47.3737	86.3895	96.3067	111.658		118.6	0.7525	2.52	7.1189	19.1927	42.7501	74.8879	86.056	100.553		118.6	0.8622	2.6035	7.0129	18.7353	41.1279	70.0629	83.0962	97.3425
118.2	0.8802	2.7455	7.5947	20.4851	47.4008	86.4204	96.3197	111.659		118.7	0.7613	2.5236	7.1163	19.2061	42.7689	74.9151	86.0677	100.572		118.7	0.8575	2.6065	7.0156	18.7474	41.1399	70.0836	83.1094	97.3521
118.3	0.8771	2.7447	7.6081	20.5005	47.4234	86.4484	96.3366	111.663		118.8	0.769	2.5209	7.1179	19.2135	42.7826	74.9434	86.0804	100.583		118.8	0.8561	2.6065	7.0206	18.7612	41.1666	70.1009	83.1267	97.3676
118.4	0.8768	2.7449	7.6182	20.5152	47.4437	86.4834	96.3569	111.667		118.9	0.7608	2.5198	7.1214	19.2267	42.8049	74.973	86.0933	100.59		118.9	0.8583	2.6102	7.0192	18.7714	41.1926	70.1281	83.1381	97.3751
118.5	0.8783	2.7488	7.6288	20.5226	47.4678	86.5227	96.3749	111.673		119	0.7626	2.5187	7.1249	19.2398	42.8331	75.0043	86.114	100.597		119	0.8567	2.6098	7.0235	18.7842	41.2104	70.1521	83.1551	97.3837
118.6	0.8836	2.7526	7.6268	20.5404	47.4971	86.547	96.3902	111.679		119.1	0.7633	2.5223	7.1344	19.2465	42.8592	75.0289	86.1341	100.606		119.1	0.8538	2.6169	7.0235	18.8	41.234	70.1734	83.1725	97.3889
118.7	0.8886	2.7638	7.6295	20.5557	47.5226	86.5683	96.4122	111.688		119.2	0.7633	2.5246	7.1299	19.2575	42.8834	75.0533	86.1506	100.616		119.2	0.8494	2.614	7.0246	18.817	41.2587	70.1993	83.1849	97.3954
118.8	0.8939	2.7735	7.6356	20.5652	47.549	86.593	96.4201	111.699		119.3	0.7575	2.5203	7.1335	19.273	42.9125	75.0744	86.1656	100.632		119.3	0.8528	2.6137	7.0265	18.8242	41.2821	70.223	83.2021	97.4012
118.9	0.8948	2.776	7.6442	20.5744	47.5764	86.6161	96.4382	111.709		119.4	0.7572	2.5185	7.1367	19.2925	42.9316	75.0946	86.1806	100.648		119.4	0.8461	2.6121	7.0333	18.8353	41.3055	70.2504	83.2138	97.4149
119	0.8968	2.7821	7.6492	20.5874	47.6033	86.6357	96.4461	111.712		119.5	0.7625	2.5203	7.1444	19.3103	42.9532	75.119	86.1934	100.656		119.5	0.8501	2.6063	7.0359	18.8537	41.3251	70.2874	83.2273	97.4247
119.1	0.8992	2.7832	7.654	20.5968	47.6277	86.6619	96.4535	111.711		119.6	0.7584	2.5261	7.1494	19.3241	42.9812	75.142	86.2117	100.665		119.6	0.8507	2.6131	7.0415	18.8672	41.3487	70.317	83.235	97.4263
119.2	0.8929	2.7726	7.6594	20.6153	47.6567	86.6942	96.4702	111.714		119.7	0.7579	2.526	7.154	19.3356	42.9998	75.1618	86.2242	100.669		119.7	0.8524	2.6192	7.0409	18.8785	41.3718	70.3408	83.2464	97.4332
119.3	0.886	2.7707	7.6623	20.633	47.6778	86.7247	96.485	111.716		119.8	0.7575	2.5256	7.162	19.3525	43.0225	75.1925	86.2368	100.675		119.8	0.8516	2.6243	7.043	18.8867	41.3959	70.3635	83.2532	97.4388
119.4	0.8893	2.7712	7.6665	20.6518	47.6969	86.751	96.5075	111.722		119.9	0.7588	2.5294	7.1627	19.362	43.0487	75.2119	86.2466	100.684		119.9	0.8591	2.6268	7.0427	18.8919	41.4213	70.3882	83.2615	97.4505
119.5	0.8936	2.7638	7.6709	20.6644	47.7243	86.7797	96.5228	111.728		120	0.7663	2.5305	7.1627	19.3754	43.0674	75.2328	86.2586	100.689		120	0.869	2.6285	7.0542	18.8989	41.4456	70.4099	83.2723	97.461
119.6	0.8981	2.7673	7.6727	20.6756	47.7475	86.8128	96.5331	111.731		120.1	0.7664	2.5285	7.1693	19.3901	43.0911	75.2504	86.2757	100.693		120.1	0.8666	2.634	7.06	18.8996	41.4611	70.432	83.2892	97.4717
119.7	0.8911	2.7702	7.6762	20.6862	47.7694	86.8445	96.539	111.737		120.2	0.7634	2.5325	7.1764	19.405	43.1117	75.2765	86.292	100.702		120.2	0.8683	2.6318	7.063	18.9152	41.4748	70.4499	83.3029	97.4782
119.8	0.8926	2.7722	7.6756	20.7016	47.7861	86.8882	96.5503	111.749		120.3	0.7545	2.5359	7.1832	19.4174	43.1322	75.2998	86.3128	100.715		120.3	0.8641	2.6363	7.0734	18.9272	41.4953	70.4708	83.3154	97.4873
119.9	0.8866	2.7678	7.683	20.7146	47.8096	86.9142	96.5566	111.759		120.4	0.7538	2.5371	7.1879	19.4344	43.1581	75.3251	86.3292	100.73		120.4	0.8593	2.631	7.0778	18.9366	41.5169	70.4874	83.3225	97.4942
120	0.8821	2.7793	7.6929	20.7333	47.8283	86.9363	96.5673	111.76		120.5	0.756	2.5371	7.194	19.4401	43.1817	75.3409	86.3367	100.733		120.5	0.8665	2.6384	7.0849	18.9504	41.5413	70.5077	83.3322	97.4974
120.1	0.8763	2.786	7.7064	20.7471	47.853	86.9669	96.5848	111.772		120.6	0.754	2.5423	7.2034	19.4523	43.1991	75.3644	86.3466	100.747		120.6	0.8683	2.6377	7.0855	18.9651	41.5762	70.533	83.3411	97.5048
120.2	0.8752	2.7782	7.7065	20.7677	47.8806	86.997	96.6006	111.786		120.7	0.76	2.5537	7.2088	19.4554	43.2289	75.3873	86.3572	100.756		120.7	0.8671	2.6452	7.0854	18.9766	41.6086	70.5605	83.3525	97.5125
120.3	0.8764	2.7807	7.7182	20.7814	47.9091	87.0305	96.6136	111.796		120.8	0.7612	2.5517	7.2098	19.47	43.2544	75.4061	86.3709	100.766		120.8	0.8696	2.646	7.0865	18.9929	41.6404	70.5855	83.3671	97.5187
120.4	0.8751	2.7825	7.7282	20.7975	47.9362	87.0612	96.6249	111.797		120.9	0.7558	2.5442	7.2102	19.4787	43.2759	75.4249	86.3881	100.768		120.9	0.8692	2.6572	7.0907	19.0026	41.6621	70.6071	83.3787	97.5227
120.5	0.8774	2.7832	7.7334	20.8088	47.9601	87.1063	96.6381	111.8		121	0.7579	2.5461	7.2094	19.4877	43.2946	75.4424	86.3973	100.776		121	0.865	2.6644	7.0926	19.0091	41.6869	70.6289	83.3917	97.5289
120.6	0.873101	2.7893	7.7522	20.8265	47.991	87.1439	96.652	111.807		121.1	0.7576	2.5475	7.2087	19.497	43.3174	75.4625	86.4097	100.78		121.1	0.8619	2.6632	7.0914	19.0239	41.7069	70.6516	83.4098	97.5348
120.7	0.881999	2.791	7.7563	20.8378	48.0206	87.1775	96.6709	111.814		121.2	0.7587	2.5508	7.2083	19.5078	43.3487	75.4841	86.4299	100.788		121.2	0.8672	2.665	7.0926	19.043	41.7301	70.678	83.4238	97.5356
120.8	0.8834	2.7946	7.7672	20.8521	48.0455	87.2049	96.6842	111.823		121.3	0.7595	2.5501	7.2186	19.5231	43.3773	75.5012	86.4366	100.795		121.3	0.8684	2.6744	7.0964	19.0677	41.7503	70.6962	83.4313	97.5456
120.9	0.888	2.7968	7.7772	20.8638	48.0622	87.2315	96.6928	111.835		121.4	0.7531	2.5532	7.2297	19.5386	43.4	75.5199	86.4532	100.8		121.4	0.8674	2.6795	7.1005	19.0855	41.7732	70.72	83.4445	97.5541
121	0.8844	2.8032	7.7781	20.8778	48.0891	87.2627	96.7024	111.845		121.5	0.7492	2.5563	7.2318	19.5457	43.4106	75.543	86.4654	100.808		121.5	0.8723	2.6775	7.1056	19.0942	41.8018	70.7482	83.4634	97.5608
121.1	0.8873	2.8049	7.7805	20.8988	48.1065	87.2933	96.7114	111.851		121.6	0.7524	2.5546	7.2347	19.56	43.4289	75.5697	86.4802	100.814		121.6	0.8798	2.6795	7.1138	19.103	41.8262	70.769	83.4787	97.567
121.2	0.8862	2.8036	7.7807	20.915	48.1253	87.3275	96.7288	111.858		121.7	0.7577	2.5522	7.2379	19.5748	43.4439	75.5922	86.497	100.822		121.7	0.8786	2.6864	7.1147	19.1081	41.8483	70.7893	83.4888	97.5724
121.3	0.879699	2.8107	7.7862	20.9329	48.1485	87.3602	96.7475	111.863		121.8	0.7644	2.5521	7.2444	19.5954	43.4684	75.6146	86.5068	100.831		121.8	0.8712	2.6858	7.1219	19.1217	41.8774	70.8067	83.5034	97.5842
121.4	0.874101	2.8095	7.7915	20.9541	48.1796	87.386	96.768	111.869		121.9	0.7615	2.554	7.2478	19.6131	43.502	75.6384	86.5272	100.842		121.9	0.8722	2.6887	7.124	19.1318	41.8986	70.8261	83.5215	97.5909
121.5	0.874	2.8027	7.7961	20.9723	48.2115	87.4147	96.7874	111.872		122	0.758	2.5539	7.2548	19.6241	43.5257	75.6636	86.5515	100.853		122	0.8774	2.6877	7.1278	19.1476	41.9232	70.8516	83.5281	97.5997
121.6	0.8799	2.8057	7.7979	20.9843	48.2414	87.4405	96.8076	111.88		122.1	0.7549	2.5587	7.2582	19.6398	43.5443	75.6874	86.5659	100.86		122.1	0.8755	2.6868	7.1276	19.1555	41.9468	70.8839	83.5362	97.6095
121.7	0.8733	2.8106	7.7996	20.9976	48.2792	87.4628	96.8217	111.886		122.2	0.7559	2.5636	7.263	19.6537	43.5755	75.7025	86.5851	100.863		122.2	0.8697	2.6842	7.1316	19.1669	41.9713	70.8971	83.549	97.6193
121.8	0.8727	2.8162	7.8094	21.0102	48.3067	87.4899	96.8315	111.896		122.3	0.7557	2.5631	7.2676	19.6659	43.6028	75.7299	86.6066	100.872		122.3	0.868	2.6854	7.1397	19.1845	41.9894	70.9171	83.5659	97.6251
121.9	0.8723	2.8111	7.8198	21.0216	48.3384	87.5148	96.8467	111.899		122.4	0.7544	2.5625	7.2637	19.6807	43.6264	75.755	86.6254	100.889		122.4	0.8644	2.6814	7.1485	19.1925	41.996	70.9354	83.5825	97.6307
122	0.871	2.807	7.831	21.0396	48.3722	87.5454	96.8637	111.906		122.5	0.7569	2.564	7.2689	19.6963	43.6563	75.7781	86.6469	100.898		122.5	0.8703	2.6817	7.1561	19.208	42.0104	70.9548	83.5887	97.634
122.1	0.8709	2.8042	7.8388	21.0439	48.3985	87.5711	96.8876	111.917		122.6	0.7616	2.5674	7.272	19.7114	43.6911	75.803	86.6662	100.904		122.6	0.874	2.6832	7.1618	19.2207	42.0366	70.9757	83.6047	97.6401
122.2	0.8718	2.8001	7.8402	21.0542	48.4216	87.5936	96.9062	111.926		122.7	0.7612	2.57	7.2744	19.7266	43.7144	75.8245	86.6752	100.912		122.7	0.8767	2.6809	7.1684	19.228	42.0608	71.0063	83.622	97.6459
122.3	0.8803	2.8142	7.8433	21.0717	48.4465	87.617	96.9164	111.935		122.8	0.765	2.5703	7.2842	19.744	43.738	75.8497	86.6899	100.911		122.8	0.8764	2.6782	7.1779	19.2435	42.0819	71.0227	83.6406	97.6491
122.4	0.88	2.8105	7.8475	21.09	48.4701	87.6373	96.9376	111.943		122.9	0.7657	2.5718	7.2926	19.7688	43.7614	75.8751	86.7075	100.915		122.9	0.8659	2.6773	7.1814	19.2568	42.1019	71.0489	83.6573	97.6586
122.5	0.8764	2.8078	7.8491	21.1031	48.4998	87.6681	96.9541	111.945		123	0.7727	2.5716	7.2945	19.7829	43.7832	75.8989	86.7184	100.927		123	0.8656	2.6802	7.1843	19.2675	42.1233	71.0728	83.6728	97.6652
122.6	0.8789	2.8089	7.853	21.1118	48.5334	87.7097	96.979	111.952		123.1	0.7763	2.5741	7.2954	19.7866	43.8047	75.9266	86.7355	100.932		123.1	0.8707	2.6865	7.1944	19.2724	42.1447	71.0841	83.6853	97.6701
122.7	0.8816	2.8124	7.8556	21.1258	48.5584	87.7466	96.9938	111.954		123.2	0.7811	2.5718	7.2965	19.7916	43.8266	75.9495	86.7558	100.937		123.2	0.8737	2.6905	7.1991	19.2845	42.1612	71.1013	83.6985	97.6652
122.8	0.8761	2.8105	7.8582	21.1392	48.5897	87.7768	97.0031	111.963		123.3	0.7778	2.5722	7.2972	19.7996	43.8529	75.9726	86.7744	100.946		123.3	0.866	2.695	7.2009	19.292	42.1857	71.1303	83.7157	97.6688
122.9	0.8777	2.8094	7.8698	21.1523	48.6212	87.807	97.0189	111.976		123.4	0.7832	2.5778	7.3014	19.8119	43.8844	75.9992	86.7933	100.952		123.4	0.865	2.6963	7.2067	19.2997	42.2112	71.1549	83.7354	97.6841
123	0.8843	2.8079	7.8816	21.1635	48.6475	87.8356	97.0348	111.985		123.5	0.7797	2.577	7.306	19.8262	43.903	76.0256	86.8083	100.961		123.5	0.8603	2.7037	7.2042	19.3078	42.2349	71.1798	83.7578	97.6868
123.1	0.8911	2.8116	7.9019	21.1719	48.6739	87.8505	97.0567	112.002		123.6	0.7777	2.5795	7.308	19.8397	43.9213	76.0488	86.8239	100.971		123.6	0.8634	2.7057	7.21	19.3199	42.2516	71.2047	83.7745	97.6894
123.2	0.8882	2.8106	7.907	21.1829	48.6971	87.8805	97.0821	112.016		123.7	0.7719	2.5803	7.3147	19.854	43.9525	76.069	86.8374	100.975		123.7	0.8659	2.7185	7.2121	19.3346	42.2712	71.2274	83.7905	97.6916
123.3	0.8957	2.8108	7.9062	21.1929	48.714	87.909	97.0983	112.034		123.8	0.774	2.5766	7.3155	19.8665	43.9771	76.0925	86.8516	100.983		123.8	0.8704	2.7302	7.2157	19.346	42.2937	71.2541	83.8068	97.697
123.4	0.899	2.8068	7.9108	21.2084	48.7357	87.9322	97.1195	112.047		123.9	0.7836	2.586	7.3265	19.8778	44.0066	76.1178	86.8661	100.992		123.9	0.8716	2.7376	7.2184	19.356	42.3188	71.2782	83.8256	97.7061
123.5	0.8877	2.8087	7.9166	21.231	48.7598	87.9589	97.1411	112.057		124	0.7793	2.5914	7.3336	19.8951	44.0313	76.1377	86.8778	100.999		124	0.8775	2.7382	7.2251	19.3604	42.3427	71.3045	83.8427	97.7073
123.6	0.882	2.8086	7.9273	21.247	48.782	87.9871	97.1481	112.068		124.1	0.7719	2.5966	7.338	19.9105	44.0586	76.1671	86.8918	101.009		124.1	0.8796	2.7407	7.2303	19.3665	42.3626	71.3318	83.8557	97.715
123.7	0.8826	2.8073	7.9305	21.2559	48.798	88.0103	97.1576	112.072		124.2	0.7756	2.6052	7.3387	19.9197	44.0791	76.186	86.9088	101.012		124.2	0.8806	2.7379	7.2342	19.3787	42.3826	71.3643	83.8772	97.7294
123.8	0.8822	2.8045	7.933	21.2704	48.8189	88.0389	97.1697	112.073		124.3	0.7788	2.6092	7.338	19.9365	44.1038	76.2173	86.9159	101.016		124.3	0.8763	2.7396	7.2375	19.391	42.4057	71.392	83.8957	97.7335
123.9	0.8906	2.8101	7.9352	21.2817	48.8369	88.0634	97.1925	112.08		124.4	0.7788	2.6143	7.3385	19.952	44.1362	76.2495	86.9276	101.023		124.4	0.8815	2.7424	7.2429	19.4022	42.4253	71.4194	83.9088	97.7461
124	0.8952	2.8117	7.9408	21.2885	48.8616	88.092	97.2088	112.087		124.5	0.785	2.6137	7.3414	19.9662	44.1596	76.2776	86.9415	101.031		124.5	0.8829	2.7437	7.2442	19.4127	42.4524	71.4448	83.9284	97.76
124.1	0.891	2.813	7.9453	21.2966	48.8941	88.1248	97.2266	112.094		124.6	0.7944	2.6192	7.3378	19.9768	44.1832	76.305	86.9573	101.037		124.6	0.8801	2.7379	7.2476	19.4221	42.4791	71.4658	83.9424	97.7675
124.2	0.8845	2.8166	7.942	21.3108	48.9259	88.1492	97.2391	112.1		124.7	0.7962	2.6266	7.345	19.9915	44.1964	76.3292	86.9685	101.046		124.7	0.8803	2.7385	7.2565	19.4375	42.5047	71.4946	83.9583	97.7826
124.3	0.8822	2.819	7.9416	21.3249	48.9481	88.1693	97.2525	112.104		124.8	0.8001	2.6273	7.3541	20.0064	44.2169	76.3602	86.9855	101.056		124.8	0.8887	2.7346	7.2605	19.4459	42.5229	71.5227	83.9757	97.7947
124.4	0.8808	2.8197	7.9411	21.3363	48.9624	88.1954	97.2731	112.109		124.9	0.8073	2.6293	7.3592	20.0205	44.2383	76.3903	86.9952	101.068		124.9	0.8861	2.7362	7.2672	19.4644	42.5396	71.5402	83.9902	97.8037
124.5	0.8806	2.8223	7.9502	21.3485	48.9783	88.2265	97.2959	112.119		125	0.8075	2.6299	7.3669	20.0263	44.2562	76.4131	87.0189	101.079		125	0.8886	2.7351	7.2723	19.485	42.5585	71.5637	84.0056	97.8084
124.6	0.8762	2.8201	7.9553	21.3608	48.9992	88.2524	97.3117	112.125		125.1	0.8077	2.6323	7.3697	20.033	44.2737	76.4371	87.0377	101.086		125.1	0.8859	2.7275	7.2836	19.4925	42.5771	71.587	84.0179	97.8155
124.7	0.8737	2.8187	7.9524	21.3711	49.0132	88.2709	97.3285	112.131		125.2	0.7992	2.6343	7.3769	20.0434	44.2924	76.4645	87.0516	101.095		125.2	0.8754	2.7171	7.2884	19.5143	42.5996	71.6088	84.028	97.8243
124.8	0.8673	2.8271	7.9516	21.3807	49.0453	88.2942	97.3475	112.142		125.3	0.8033	2.6401	7.3826	20.0591	44.3149	76.4909	87.0547	101.105		125.3	0.8722	2.7198	7.2876	19.533	42.6165	71.635	84.036	97.8304
124.9	0.8628	2.8224	7.9538	21.3856	49.0666	88.3197	97.3688	112.151		125.4	0.8039	2.6404	7.3899	20.0615	44.3314	76.5229	87.0585	101.108		125.4	0.877	2.7123	7.2826	19.5394	42.6359	71.6579	84.0393	97.8393
125	0.863	2.8219	7.9611	21.3935	49.093	88.3514	97.3845	112.165		125.5	0.8012	2.6395	7.3892	20.0715	44.344	76.5542	87.0748	101.11		125.5	0.8744	2.7048	7.285	19.5448	42.6543	71.6731	84.0491	97.8505
125.1	0.8623	2.8223	7.9731	21.4042	49.1188	88.3772	97.4049	112.173		125.6	0.7939	2.6407	7.4007	20.0763	44.3575	76.5841	87.0896	101.109		125.6	0.8764	2.7065	7.2855	19.5502	42.6773	71.6851	84.064	97.8479
125.2	0.8684	2.8236	7.9784	21.4153	49.1556	88.4035	97.4259	112.182		125.7	0.798	2.6421	7.4033	20.0842	44.3762	76.6077	87.1035	101.116		125.7	0.8747	2.7071	7.2903	19.5615	42.7	71.7056	84.0768	97.8574
125.3	0.868	2.8287	7.9833	21.4228	49.1815	88.4302	97.4468	112.183		125.8	0.7974	2.641	7.4124	20.0956	44.3971	76.6278	87.1183	101.126		125.8	0.8799	2.7104	7.2888	19.5594	42.7151	71.7242	84.0855	97.8537
125.4	0.87	2.8307	7.9903	21.4275	49.2036	88.4528	97.4659	112.18		125.9	0.7966	2.6415	7.4163	20.1024	44.4178	76.6524	87.1314	101.132		125.9	0.8736	2.7152	7.2932	19.5605	42.7362	71.735	84.0994	97.8632
125.5	0.8649	2.8358	7.9974	21.4393	49.2278	88.4706	97.4825	112.187		126	0.7962	2.6493	7.4244	20.1084	44.4325	76.674	87.1433	101.143		126	0.8728	2.7186	7.2949	19.5722	42.7558	71.7529	84.1165	97.8724
125.6	0.8585	2.8347	8.0085	21.454	49.2454	88.4915	97.4934	112.2		126.1	0.7981	2.6551	7.4368	20.1203	44.4475	76.6991	87.1536	101.149		126.1	0.8772	2.724	7.3004	19.5789	42.7796	71.7715	84.1307	97.8763
125.7	0.8583	2.8378	8.0211	21.4626	49.2721	88.5254	97.5051	112.209		126.2	0.8004	2.6622	7.4456	20.1357	44.4664	76.7194	87.161	101.157		126.2	0.8699	2.7229	7.297	19.5831	42.8067	71.7908	84.1415	97.8787
125.8	0.8536	2.8381	8.0194	21.4779	49.2994	88.5644	97.5195	112.219		126.3	0.8029	2.6601	7.4478	20.1467	44.4781	76.7439	87.1748	101.164		126.3	0.8686	2.7235	7.2962	19.6035	42.8311	71.8098	84.1542	97.8863
125.9	0.8516	2.8451	8.0146	21.4932	49.3176	88.6069	97.5297	112.229		126.4	0.7998	2.6625	7.4499	20.1586	44.4996	76.7612	87.1893	101.164		126.4	0.871	2.7234	7.2964	19.6208	42.8552	71.8333	84.167	97.8906
126	0.8557	2.8485	8.0068	21.506	49.3396	88.636	97.5416	112.24		126.5	0.7936	2.6596	7.457	20.174	44.519	76.7887	87.1985	101.176		126.5	0.8715	2.7231	7.3012	19.631	42.874	71.8499	84.1789	97.9067
126.1	0.8561	2.8464	8.0073	21.5248	49.3629	88.6668	97.5528	112.243		126.6	0.7887	2.6672	7.4684	20.1844	44.5382	76.8103	87.2169	101.185		126.6	0.87	2.7275	7.3056	19.639	42.8931	71.8693	84.1915	97.9173
126.2	0.8649	2.8494	8.0101	21.5315	49.3853	88.6968	97.5694	112.249		126.7	0.7897	2.6648	7.4738	20.1929	44.5579	76.8293	87.2323	101.188		126.7	0.8738	2.7289	7.3069	19.6566	42.9157	71.8859	84.2082	97.9244
126.3	0.8702	2.8532	8.0188	21.5436	49.4209	88.7326	97.5836	112.255		126.8	0.7883	2.6665	7.478	20.2056	44.5787	76.8482	87.241	101.19		126.8	0.8761	2.7332	7.3113	19.6694	42.9386	71.9119	84.2137	97.9354
126.4	0.8755	2.8509	8.0188	21.5518	49.4523	88.7629	97.5978	112.261		126.9	0.7922	2.6709	7.4834	20.2153	44.5992	76.864	87.2511	101.2		126.9	0.8756	2.7399	7.3214	19.6737	42.9526	71.9388	84.2196	97.9383
126.5	0.8746	2.8589	8.0241	21.5595	49.4686	88.7931	97.6181	112.272		127	0.7876	2.6729	7.4864	20.2321	44.6164	76.8909	87.2647	101.212		127	0.8798	2.7376	7.3267	19.6816	42.9708	71.9639	84.2298	97.9471
126.6	0.872	2.8618	8.0263	21.5786	49.4972	88.8213	97.6292	112.28		127.1	0.7829	2.6703	7.497	20.2427	44.6338	76.9133	87.2764	101.229		127.1	0.884	2.7364	7.3297	19.6923	42.9966	71.9894	84.2426	97.9661
126.7	0.8714	2.8633	8.0251	21.5961	49.5192	88.8431	97.6385	112.289		127.2	0.78	2.6756	7.5085	20.2508	44.6553	76.9291	87.2929	101.235		127.2	0.8862	2.7406	7.333	19.6978	43.0164	72.0133	84.2538	97.98
126.8	0.8672	2.8616	8.0408	21.6136	49.5385	88.8669	97.651	112.307		127.3	0.7807	2.6763	7.5165	20.2563	44.6764	76.952	87.3084	101.239		127.3	0.8853	2.7468	7.3398	19.7116	43.0403	72.0351	84.2666	97.9873
126.9	0.8669	2.8654	8.0441	21.6179	49.5628	88.8939	97.6662	112.32		127.4	0.7847	2.6765	7.518	20.2671	44.696	76.9795	87.3199	101.246		127.4	0.8974	2.7442	7.3531	19.7229	43.0727	72.0535	84.2756	97.9945
127	0.8607	2.8693	8.0554	21.6243	49.5837	88.9195	97.6878	112.326		127.5	0.7951	2.6844	7.5241	20.2765	44.7261	76.9973	87.3347	101.256		127.5	0.9058	2.7397	7.3669	19.7342	43.099	72.0743	84.2911	97.9949
127.1	0.8664	2.8766	8.0574	21.6374	49.6116	88.952	97.7038	112.333		127.6	0.8052	2.6829	7.5352	20.2911	44.748	77.0179	87.3538	101.267		127.6	0.9076	2.7373	7.3734	19.7461	43.1302	72.095	84.3016	98.0012
127.2	0.8672	2.8852	8.0632	21.6526	49.6386	88.995	97.7158	112.34		127.7	0.8049	2.6811	7.544	20.3006	44.7736	77.0412	87.3706	101.275		127.7	0.9003	2.7432	7.3824	19.7557	43.1492	72.1142	84.3167	98.0008
127.3	0.8623	2.8905	8.0775	21.6706	49.6638	89.022	97.7254	112.349		127.8	0.802	2.6808	7.5457	20.3146	44.7988	77.0706	87.3854	101.282		127.8	0.9029	2.7431	7.3863	19.7676	43.1759	72.1407	84.3319	98.0087
127.4	0.8631	2.8894	8.085	21.6797	49.6908	89.0418	97.7411	112.356		127.9	0.8034	2.6772	7.5546	20.3191	44.8138	77.1007	87.3935	101.294		127.9	0.9003	2.7416	7.39	19.7863	43.2039	72.1689	84.3486	98.0313
127.5	0.8691	2.8835	8.0905	21.6823	49.7176	89.0742	97.7613	112.359		128	0.8001	2.6714	7.5608	20.3305	44.8406	77.1216	87.399	101.304		128	0.9021	2.74	7.3956	19.8022	43.2263	72.1969	84.3676	98.0435
127.6	0.8688	2.8837	8.097	21.6878	49.7363	89.1057	97.7725	112.367		128.1	0.7975	2.6665	7.563	20.3425	44.8639	77.1415	87.4191	101.31		128.1	0.9022	2.7401	7.4028	19.8152	43.2396	72.2195	84.3837	98.0545
127.7	0.8722	2.887	8.1021	21.6946	49.7626	89.1261	97.7836	112.376		128.2	0.8007	2.6682	7.564	20.3508	44.8818	77.169	87.4325	101.316		128.2	0.9014	2.7436	7.4054	19.8303	43.2574	72.2459	84.395	98.0585
127.8	0.8715	2.8894	8.1011	21.7067	49.7907	89.1502	97.7981	112.383		128.3	0.8011	2.6679	7.5718	20.3676	44.899	77.1903	87.4468	101.32		128.3	0.8994	2.7472	7.4124	19.8397	43.2754	72.2676	84.4181	98.0595
127.9	0.8713	2.8837	8.1089	21.7235	49.8093	89.1745	97.8128	112.388		128.4	0.807	2.6686	7.5754	20.3769	44.9174	77.2153	87.4586	101.315		128.4	0.8924	2.7448	7.4175	19.8557	43.293	72.2791	84.4318	98.0709
128	0.8712	2.8828	8.1211	21.7355	49.8287	89.2021	97.8289	112.397		128.5	0.8047	2.6649	7.5833	20.3915	44.9429	77.2438	87.4755	101.314		128.5	0.8973	2.7449	7.4246	19.8691	43.3196	72.2997	84.4423	98.0703
128.1	0.8723	2.8885	8.1223	21.7502	49.8557	89.2344	97.8409	112.411		128.6	0.8061	2.6621	7.5899	20.4006	44.9679	77.2637	87.4876	101.323		128.6	0.8995	2.7531	7.435	19.8794	43.3516	72.3189	84.4521	98.0776
128.2	0.8742	2.9001	8.1347	21.7665	49.8882	89.2598	97.8535	112.423		128.7	0.8058	2.6635	7.603	20.4077	44.9977	77.2932	87.4984	101.335		128.7	0.9018	2.7517	7.4444	19.8875	43.3819	72.3368	84.4668	98.0858
128.3	0.8747	2.902	8.1412	21.7812	49.9175	89.2907	97.8704	112.432		128.8	0.809	2.6684	7.6047	20.4213	45.0275	77.3185	87.5066	101.347		128.8	0.9102	2.7526	7.4494	19.9012	43.409	72.3611	84.4787	98.0896
128.4	0.8716	2.9098	8.1397	21.7873	49.9492	89.3073	97.8852	112.439		128.9	0.8073	2.6717	7.6075	20.431	45.0584	77.3487	87.5227	101.35		128.9	0.9093	2.7581	7.458	19.9096	43.4321	72.383	84.4908	98.103
128.5	0.8757	2.9164	8.1353	21.7978	49.9718	89.3318	97.9007	112.445		129	0.8125	2.6699	7.6075	20.4445	45.0846	77.3768	87.5363	101.36		129	0.9107	2.757	7.4693	19.9139	43.4527	72.4056	84.5018	98.1146
128.6	0.8768	2.925	8.144	21.8147	49.9919	89.3668	97.9164	112.449		129.1	0.8169	2.6657	7.6011	20.462	45.1106	77.4033	87.5509	101.371		129.1	0.911	2.7569	7.4842	19.9364	43.4701	72.4299	84.5159	98.1261
128.7	0.8812	2.9319	8.1536	21.8267	50.0201	89.4001	97.9321	112.458		129.2	0.8231	2.6651	7.6052	20.4785	45.1481	77.4279	87.5627	101.378		129.2	0.906	2.7582	7.4881	19.9428	43.4952	72.4481	84.534	98.1423
128.8	0.8838	2.9266	8.1677	21.8392	50.0473	89.4244	97.9485	112.475		129.3	0.8259	2.6706	7.6083	20.4984	45.1702	77.4522	87.5762	101.383		129.3	0.9071	2.7595	7.4888	19.9466	43.5135	72.4767	84.5435	98.1556
128.9	0.8851	2.926	8.1773	21.8595	50.0748	89.4511	97.9648	112.49		129.4	0.8322	2.6706	7.6051	20.5131	45.1971	77.4721	87.5962	101.391		129.4	0.902	2.756	7.4935	19.9626	43.53	72.5024	84.559	98.1662
129	0.882	2.9261	8.1868	21.879	50.1048	89.4834	97.9808	112.499		129.5	0.8311	2.6752	7.6094	20.5278	45.2217	77.4993	87.6135	101.399		129.5	0.897	2.7612	7.4969	19.9783	43.5429	72.5238	84.5756	98.1785
129.1	0.8836	2.9294	8.1989	21.8923	50.1273	89.5091	97.998	112.511		129.6	0.837	2.6813	7.6134	20.5401	45.2509	77.5233	87.6294	101.406		129.6	0.8982	2.7666	7.4987	20.0006	43.5673	72.5474	84.5915	98.1863
129.2	0.8817	2.9371	8.2003	21.9036	50.1545	89.5337	98.0101	112.521		129.7	0.8503	2.6837	7.6073	20.5562	45.2742	77.549	87.6394	101.413		129.7	0.899	2.7776	7.5019	20.0215	43.5937	72.5715	84.6014	98.1988
129.3	0.888301	2.9415	8.2124	21.9265	50.182	89.5714	98.0235	112.529		129.8	0.857	2.6809	7.6181	20.5716	45.2927	77.5764	87.6525	101.418		129.8	0.9034	2.7837	7.5102	20.0273	43.6151	72.598	84.6132	98.2073
129.4	0.8944	2.9404	8.2151	21.9421	50.2068	89.6028	98.0348	112.534		129.9	0.8558	2.6811	7.6262	20.5917	45.3187	77.6004	87.6758	101.427		129.9	0.9033	2.7878	7.5137	20.0444	43.632	72.624	84.6165	98.2232
129.5	0.8938	2.9388	8.2168	21.9613	50.2361	89.6317	98.0476	112.538		130	0.8565	2.6814	7.6325	20.6004	45.3456	77.6209	87.6901	101.433		130	0.9084	2.7878	7.5157	20.0527	43.6428	72.6439	84.6249	98.2393
129.6	0.8943	2.9419	8.227	21.9761	50.2652	89.6596	98.0643	112.545		130.1	0.86	2.6844	7.643	20.6068	45.3665	77.6386	87.704	101.435		130.1	0.9079	2.7932	7.5206	20.0613	43.6626	72.6666	84.6318	98.2486
129.7	0.8979	2.9444	8.2348	21.9816	50.2877	89.6897	98.0739	112.546		130.2	0.8639	2.6961	7.6465	20.6172	45.3886	77.6697	87.7192	101.438		130.2	0.9055	2.8009	7.5253	20.0642	43.6869	72.6884	84.6422	98.2607
129.8	0.8974	2.9429	8.2391	21.9866	50.3088	89.7163	98.0885	112.557		130.3	0.8581	2.7007	7.6533	20.6288	45.4096	77.6896	87.7296	101.442		130.3	0.9066	2.8065	7.5307	20.0676	43.7077	72.7084	84.6487	98.2691
129.9	0.9014	2.948	8.2392	21.9946	50.3285	89.7419	98.1007	112.566		130.4	0.8607	2.7016	7.6567	20.6419	45.4361	77.7192	87.743	101.446		130.4	0.9136	2.8079	7.5354	20.0784	43.732	72.7302	84.6479	98.2784
130	0.9048	2.9514	8.2465	22.0068	50.3519	89.7715	98.1155	112.573		130.5	0.8583	2.7019	7.6522	20.6616	45.4639	77.7425	87.7567	101.451		130.5	0.9143	2.8112	7.5414	20.0821	43.7524	72.7547	84.6572	98.2857
130.1	0.9056	2.9536	8.2539	22.0203	50.3761	89.7969	98.1294	112.582		130.6	0.8585	2.7059	7.6515	20.676	45.4847	77.7608	87.7777	101.461		130.6	0.91	2.8186	7.5446	20.0903	43.7675	72.7757	84.6702	98.2984
130.2	0.9034	2.9522	8.2641	22.0372	50.3977	89.8251	98.146	112.596		130.7	0.8646	2.7154	7.6483	20.6961	45.4974	77.7768	87.7923	101.466		130.7	0.9064	2.8119	7.5543	20.1015	43.7802	72.7936	84.6915	98.3099
130.3	0.900099	2.9535	8.2713	22.0501	50.4229	89.852	98.1696	112.602		130.8	0.8629	2.7203	7.6546	20.7096	45.5213	77.7884	87.8071	101.48		130.8	0.9066	2.8127	7.5572	20.1133	43.7975	72.8089	84.7108	98.3214
130.4	0.8972	2.955	8.2754	22.0609	50.4503	89.877	98.1832	112.61		130.9	0.8628	2.7217	7.6591	20.7187	45.5432	77.8082	87.8111	101.489		130.9	0.9019	2.8095	7.5586	20.1246	43.8101	72.8268	84.7302	98.3312
130.5	0.8956	2.9531	8.2768	22.076	50.4683	89.902	98.1984	112.609		131	0.8591	2.7224	7.6686	20.7215	45.5627	77.8282	87.8165	101.496		131	0.9046	2.8134	7.5596	20.1378	43.8279	72.8429	84.7451	98.3375
130.6	0.8952	2.9547	8.2825	22.0845	50.4987	89.93	98.2099	112.614		131.1	0.8567	2.7273	7.6707	20.7328	45.583	77.8514	87.8267	101.501		131.1	0.902	2.822	7.5597	20.1528	43.8501	72.8669	84.7535	98.3396
130.7	0.8998	2.9593	8.2848	22.1011	50.5181	89.9582	98.2208	112.618		131.2	0.8568	2.7252	7.6759	20.7476	45.6076	77.8706	87.8381	101.506		131.2	0.8978	2.825	7.5682	20.1644	43.8711	72.8938	84.7632	98.3447
130.8	0.894001	2.9686	8.2933	22.11	50.5387	89.9819	98.2384	112.625		131.3	0.8599	2.7312	7.6872	20.7569	45.6245	77.8978	87.8489	101.511		131.3	0.8982	2.834	7.5758	20.183	43.8994	72.9166	84.7751	98.3467
130.9	0.9	2.9686	8.2956	22.125	50.5602	90.0079	98.2538	112.625		131.4	0.8583	2.7258	7.6956	20.77	45.6549	77.9195	87.8537	101.515		131.4	0.8979	2.8321	7.582	20.2015	43.9172	72.9428	84.7909	98.3465
131	0.9025	2.9674	8.2998	22.1362	50.5764	90.0339	98.2751	112.631		131.5	0.8562	2.7296	7.7039	20.7774	45.6771	77.9373	87.8664	101.524		131.5	0.89	2.8413	7.5888	20.2187	43.9372	72.9625	84.8021	98.3515
131.1	0.9013	2.9654	8.2989	22.1514	50.6018	90.0615	98.2883	112.636		131.6	0.8541	2.7327	7.7159	20.7871	45.7016	77.9637	87.8856	101.526		131.6	0.8865	2.8427	7.5943	20.2286	43.9538	72.977	84.8241	98.3598
131.2	0.898501	2.9714	8.3042	22.163	50.6249	90.0837	98.2978	112.644		131.7	0.8559	2.7359	7.732	20.8019	45.7307	77.985	87.9127	101.525		131.7	0.8906	2.8455	7.5943	20.2384	43.9787	73.0036	84.8444	98.3716
131.3	0.8961	2.9774	8.3104	22.1808	50.648	90.102	98.3123	112.654		131.8	0.8567	2.7365	7.7298	20.8137	45.7546	78.004	87.9295	101.531		131.8	0.8918	2.8494	7.5939	20.2504	44.0025	73.0308	84.8554	98.3803
131.4	0.8973	2.9783	8.3105	22.1997	50.6693	90.1231	98.3347	112.668		131.9	0.8602	2.7332	7.7325	20.8275	45.7732	78.0165	87.9428	101.54		131.9	0.8926	2.8446	7.5952	20.2597	44.0262	73.0581	84.867	98.3996
131.5	0.8947	2.9771	8.3109	22.2113	50.692	90.1488	98.3445	112.67		132	0.865	2.7441	7.722	20.842	45.7892	78.0303	87.9705	101.549		132	0.887	2.8491	7.6011	20.2742	44.0484	73.0823	84.8801	98.4119
131.6	0.8945	2.9766	8.3227	22.22	50.7168	90.1753	98.3482	112.676		132.1	0.8647	2.7481	7.7267	20.8616	45.813	78.0557	87.9923	101.561		132.1	0.8935	2.8504	7.6	20.285	44.0724	73.1102	84.8954	98.4176
131.7	0.8961	2.9773	8.3283	22.2344	50.7387	90.1949	98.3538	112.685		132.2	0.8664	2.7483	7.7341	20.8721	45.8373	78.0721	88.0043	101.575		132.2	0.9015	2.856	7.596	20.2943	44.0953	73.1312	84.9101	98.4255
131.8	0.891799	2.9817	8.338	22.2471	50.7598	90.2218	98.3649	112.686		132.3	0.8615	2.7507	7.738	20.8769	45.8531	78.0932	88.0166	101.577		132.3	0.8992	2.8539	7.6001	20.3021	44.1159	73.1497	84.9264	98.4401
131.9	0.8839	2.9808	8.3412	22.2569	50.7851	90.2452	98.3733	112.69		132.4	0.8553	2.7501	7.7465	20.8786	45.8723	78.1221	88.0239	101.591		132.4	0.8961	2.8618	7.6071	20.3166	44.1341	73.1705	84.9456	98.4461
132	0.8839	2.9785	8.3447	22.2695	50.8102	90.2674	98.3904	112.692		132.5	0.8477	2.758	7.7578	20.8896	45.8952	78.148	88.0394	101.603		132.5	0.892	2.8595	7.6091	20.329	44.1618	73.1912	84.9711	98.4469
132.1	0.8854	2.9824	8.3524	22.2864	50.8343	90.2947	98.4022	112.698		132.6	0.8505	2.7582	7.759	20.9013	45.9121	78.1812	88.0556	101.609		132.6	0.8931	2.8631	7.6134	20.3437	44.186	73.2109	84.9893	98.4529
132.2	0.8858	2.9828	8.3559	22.301	50.8679	90.3223	98.413	112.704		132.7	0.8497	2.7662	7.7582	20.9173	45.9287	78.2073	88.0765	101.613		132.7	0.89	2.8712	7.6158	20.3531	44.2102	73.2338	85.0066	98.4608
132.3	0.8903	2.9864	8.3515	22.3083	50.8993	90.3514	98.4264	112.71		132.8	0.8448	2.7689	7.7726	20.9259	45.9393	78.2293	88.0826	101.627		132.8	0.8925	2.8719	7.6233	20.3626	44.2316	73.2603	85.0258	98.4659
132.4	0.8931	2.9822	8.3542	22.3186	50.9179	90.3801	98.4359	112.721		132.9	0.8483	2.7711	7.7727	20.9415	45.9578	78.2541	88.089	101.641		132.9	0.8993	2.8734	7.6253	20.379	44.254	73.285	85.039	98.4718
132.5	0.8949	2.9778	8.3529	22.3302	50.9366	90.401	98.4476	112.731		133	0.8534	2.7706	7.7717	20.9477	45.975	78.2747	88.0907	101.651		133	0.8981	2.8756	7.6238	20.3974	44.2771	73.2974	85.0551	98.4819
132.6	0.8963	2.9805	8.355	22.3418	50.9616	90.4282	98.4602	112.742		133.1	0.8521	2.7743	7.7724	20.9557	45.9951	78.3012	88.0964	101.662		133.1	0.9031	2.8868	7.633	20.4105	44.2929	73.3248	85.0655	98.4872
132.7	0.8976	2.9843	8.3599	22.3501	50.9799	90.4523	98.4728	112.745		133.2	0.8497	2.7788	7.7711	20.9664	46.0089	78.322	88.1092	101.667		133.2	0.9056	2.882	7.6349	20.4242	44.3156	73.3475	85.0784	98.4856
132.8	0.8924	2.995	8.3662	22.3632	51.0057	90.473	98.4807	112.749		133.3	0.8487	2.7787	7.7775	20.9715	46.031	78.3465	88.1229	101.675		133.3	0.9099	2.8755	7.6409	20.4367	44.3336	73.3637	85.0878	98.4825
132.9	0.8892	2.997	8.3738	22.3771	51.037	90.5045	98.4917	112.755		133.4	0.849	2.7864	7.7854	20.9775	46.0501	78.3707	88.142	101.682		133.4	0.9195	2.879	7.6477	20.4478	44.3555	73.3844	85.1033	98.4846
133	0.8851	2.9986	8.376	22.386	51.0584	90.5359	98.5029	112.754		133.5	0.851	2.7885	7.7906	20.9853	46.0784	78.3956	88.1539	101.69		133.5	0.9223	2.8846	7.6528	20.4574	44.3765	73.4034	85.1142	98.4865
133.1	0.8844	3.0073	8.3775	22.3948	51.0846	90.5572	98.5142	112.755		133.6	0.8454	2.788	7.7963	20.9929	46.097	78.4229	88.1683	101.704		133.6	0.9239	2.8774	7.6588	20.4693	44.3991	73.4233	85.1303	98.4891
133.2	0.883	2.9993	8.3785	22.4071	51.1148	90.58	98.5266	112.759		133.7	0.8508	2.7846	7.7986	21.0103	46.1202	78.4377	88.1804	101.711		133.7	0.9294	2.8715	7.6631	20.4858	44.4292	73.4419	85.148	98.4913
133.3	0.8851	3.0032	8.3833	22.4184	51.1435	90.5982	98.5408	112.764		133.8	0.8509	2.7843	7.7986	21.024	46.1399	78.4603	88.1941	101.72		133.8	0.9285	2.8658	7.6775	20.4976	44.4465	73.46	85.1589	98.492
133.4	0.8845	3.0076	8.3961	22.4272	51.1672	90.6171	98.5546	112.769		133.9	0.8498	2.783	7.8091	21.0316	46.1527	78.4724	88.203	101.724		133.9	0.9294	2.8676	7.6844	20.501	44.468	73.4747	85.1642	98.5
133.5	0.8899	3.0101	8.4007	22.4359	51.1881	90.641	98.5712	112.772		134	0.848	2.7855	7.8174	21.0399	46.1667	78.4957	88.2055	101.729		134	0.9257	2.8685	7.6836	20.5091	44.4921	73.4903	85.1761	98.512
133.6	0.887	3.01	8.4083	22.4463	51.2113	90.6686	98.5798	112.777		134.1	0.8477	2.7842	7.8227	21.0568	46.1856	78.5215	88.2218	101.73		134.1	0.9189	2.8664	7.6855	20.5244	44.5011	73.5067	85.1884	98.5157
133.7	0.8866	3.0096	8.4162	22.4572	51.2323	90.7005	98.595	112.783		134.2	0.851	2.7846	7.8293	21.0646	46.2017	78.5415	88.2359	101.733		134.2	0.9146	2.8609	7.6849	20.5375	44.5153	73.5264	85.2036	98.5258
133.8	0.8849	3.0123	8.4205	22.4674	51.2628	90.725	98.6143	112.796		134.3	0.8612	2.783	7.8392	21.077	46.2279	78.5713	88.2462	101.744		134.3	0.9125	2.8693	7.6886	20.5545	44.5378	73.5493	85.2152	98.5314
133.9	0.8873	3.016	8.4185	22.4751	51.2796	90.7499	98.6272	112.799		134.4	0.8564	2.7812	7.8504	21.0844	46.2503	78.588	88.2542	101.755		134.4	0.9099	2.8657	7.6899	20.5731	44.5649	73.5702	85.2206	98.5367
134	0.8834	3.0169	8.421	22.4879	51.3061	90.7764	98.6417	112.796		134.5	0.8644	2.7809	7.8522	21.0987	46.2649	78.6085	88.2645	101.75		134.5	0.9149	2.861	7.6985	20.5996	44.5901	73.5876	85.2368	98.5455
134.1	0.8863	3.0153	8.4277	22.4991	51.3218	90.8044	98.6572	112.798		134.6	0.8638	2.7829	7.8541	21.1074	46.2873	78.6403	88.2738	101.747		134.6	0.9231	2.8552	7.7011	20.6084	44.6106	73.605	85.2485	98.5541
134.2	0.891999	3.0161	8.4355	22.5161	51.3454	90.8271	98.6644	112.805		134.7	0.861	2.7882	7.8508	21.1174	46.3026	78.6636	88.2866	101.757		134.7	0.927	2.8611	7.708	20.6113	44.6198	73.6295	85.2582	98.5599
134.3	0.890501	3.0157	8.444	22.5287	51.3753	90.8555	98.6758	112.818		134.8	0.8693	2.7913	7.8574	21.1356	46.3216	78.6897	88.2951	101.763		134.8	0.9284	2.8616	7.7104	20.6282	44.635	73.651	85.2659	98.5711
134.4	0.8941	3.0169	8.4518	22.5329	51.4052	90.8814	98.6872	112.825		134.9	0.8711	2.7914	7.8563	21.1507	46.3443	78.7157	88.3015	101.768		134.9	0.9281	2.8638	7.7093	20.6334	44.6517	73.6764	85.2823	98.5758
134.5	0.9031	3.0197	8.4524	22.5428	51.4363	90.9046	98.7044	112.829		135	0.8753	2.7911	7.8573	21.1648	46.365	78.7432	88.3094	101.778		135	0.9291	2.8615	7.7101	20.6386	44.668	73.706	85.2888	98.5831
134.6	0.9006	3.0233	8.4565	22.5481	51.4605	90.9241	98.7204	112.834		135.1	0.879	2.7887	7.8626	21.1792	46.3918	78.7674	88.3185	101.791		135.1	0.9285	2.8638	7.7163	20.6453	44.6889	73.7312	85.2996	98.5858
134.7	0.907399	3.0312	8.4644	22.559	51.4779	90.9534	98.7293	112.842		135.2	0.8791	2.784	7.8696	21.189	46.4124	78.793	88.3325	101.793		135.2	0.9337	2.8675	7.7152	20.6577	44.7137	73.7469	85.3187	98.5939
134.8	0.9107	3.0394	8.4674	22.5646	51.4937	90.9753	98.7422	112.846		135.3	0.8816	2.7842	7.8829	21.1979	46.4267	78.8112	88.3412	101.793		135.3	0.9334	2.8677	7.7232	20.6613	44.7322	73.7714	85.3297	98.5915
134.9	0.9111	3.0458	8.4803	22.5836	51.5234	91.0063	98.7569	112.856		135.4	0.8834	2.7904	7.8876	21.2163	46.4446	78.8268	88.3546	101.798		135.4	0.9317	2.8706	7.7312	20.6654	44.7555	73.7947	85.3459	98.5944
135	0.9119	3.0441	8.477	22.6058	51.5528	91.0354	98.771	112.864		135.5	0.8797	2.792	7.8944	21.2266	46.4583	78.8499	88.3656	101.796		135.5	0.9313	2.8798	7.7292	20.6737	44.7784	73.8086	85.3619	98.6004
135.1	0.9192	3.037	8.4735	22.6155	51.5752	91.0584	98.781	112.869		135.6	0.8822	2.7982	7.8923	21.2383	46.481	78.8688	88.3839	101.798		135.6	0.932	2.8915	7.7321	20.6828	44.7993	73.8237	85.3667	98.6078
135.2	0.9143	3.0454	8.47	22.6135	51.5979	91.0735	98.7958	112.871		135.7	0.8859	2.7994	7.8917	21.2466	46.5067	78.8862	88.4045	101.814		135.7	0.9405	2.8904	7.7403	20.6951	44.8146	73.8405	85.3766	98.6179
135.3	0.9175	3.0458	8.4719	22.6176	51.6211	91.1038	98.8084	112.875		135.8	0.8813	2.796	7.8992	21.2583	46.5266	78.9087	88.424	101.817		135.8	0.9435	2.8914	7.7532	20.7089	44.8388	73.86	85.3977	98.6199
135.4	0.917	3.0458	8.4735	22.6287	51.6465	91.1301	98.8181	112.884		135.9	0.8831	2.7993	7.9023	21.2748	46.5462	78.9263	88.4374	101.821		135.9	0.9403	2.8973	7.7597	20.7189	44.8571	73.8786	85.4206	98.6202
135.5	0.9233	3.0494	8.4754	22.6434	51.6662	91.158	98.8288	112.886		136	0.8833	2.8068	7.9076	21.2903	46.5671	78.9495	88.4523	101.827		136	0.9393	2.8894	7.7673	20.7306	44.8774	73.8997	85.4386	98.6308
135.6	0.92	3.0499	8.485	22.6573	51.6845	91.184	98.8339	112.892		136.1	0.8774	2.809	7.9103	21.3046	46.5944	78.97	88.4735	101.833		136.1	0.9412	2.8947	7.7812	20.743	44.8949	73.9237	85.4535	98.6417
135.7	0.9176	3.0556	8.4948	22.6718	51.7098	91.2115	98.8421	112.901		136.2	0.8733	2.8129	7.9208	21.3231	46.6145	78.9916	88.4863	101.836		136.2	0.9451	2.8959	7.7888	20.7539	44.9232	73.9456	85.4672	98.6476
135.8	0.915701	3.0622	8.5056	22.6807	51.7328	91.2328	98.8511	112.909		136.3	0.8769	2.813	7.9266	21.3417	46.6389	79.0104	88.4928	101.833		136.3	0.9434	2.8982	7.79	20.7621	44.9445	73.9684	85.4854	98.6511
135.9	0.9153	3.0619	8.5123	22.6865	51.7645	91.2494	98.8615	112.92		136.4	0.8782	2.8161	7.933	21.3589	46.6651	79.0311	88.4964	101.836		136.4	0.9403	2.8991	7.7969	20.7752	44.9652	73.9907	85.4997	98.6579
136	0.9116	3.0616	8.5168	22.693	51.7931	91.2685	98.8825	112.929		136.5	0.8785	2.8228	7.9327	21.3689	46.6954	79.0547	88.5053	101.836		136.5	0.9424	2.9004	7.8032	20.7884	44.9758	74.0078	85.5083	98.669
136.1	0.9099	3.0602	8.5239	22.7059	51.812	91.3007	98.9006	112.935		136.6	0.8826	2.8307	7.9329	21.3773	46.7223	79.0765	88.5209	101.836		136.6	0.9506	2.9004	7.8062	20.7894	44.9958	74.023	85.5237	98.6728
136.2	0.9132	3.0584	8.5279	22.7221	51.8439	91.3276	98.9147	112.945		136.7	0.88	2.8349	7.9388	21.3892	46.7478	79.1018	88.536	101.843		136.7	0.9495	2.9048	7.8127	20.7951	45.0075	74.0421	85.5375	98.6832
136.3	0.920001	3.0547	8.5232	22.7417	51.8749	91.3557	98.9319	112.954		136.8	0.8819	2.8406	7.9454	21.3978	46.7684	79.1243	88.5529	101.848		136.8	0.9476	2.9046	7.8123	20.8049	45.0296	74.0629	85.5516	98.6924
136.4	0.9299	3.0617	8.5313	22.7539	51.8984	91.375	98.9377	112.964		136.9	0.885	2.8431	7.9443	21.4155	46.7941	79.1487	88.5606	101.862		136.9	0.9459	2.9187	7.8153	20.8131	45.0583	74.0876	85.5696	98.7022
136.5	0.9289	3.0675	8.5305	22.7659	51.9207	91.3943	98.9448	112.968		137	0.8871	2.8424	7.9476	21.4258	46.8114	79.1645	88.5773	101.872		137	0.9411	2.9223	7.8214	20.8269	45.0854	74.1094	85.5848	98.7091
136.6	0.9292	3.0691	8.5361	22.7767	51.945	91.4281	98.9577	112.976		137.1	0.8885	2.8462	7.9547	21.44	46.8379	79.1844	88.5871	101.883		137.1	0.9413	2.9294	7.83	20.8284	45.0996	74.1313	85.5983	98.705
136.7	0.933699	3.0647	8.5479	22.7831	51.9672	91.4542	98.9684	112.984		137.2	0.8892	2.8487	7.961	21.4519	46.8552	79.2059	88.6071	101.896		137.2	0.9433	2.9358	7.8358	20.8344	45.1111	74.1524	85.6103	98.7072
136.8	0.942301	3.0647	8.5564	22.7958	51.9967	91.488	98.9786	112.997		137.3	0.8987	2.8505	7.9618	21.4669	46.8721	79.23	88.6182	101.898		137.3	0.9448	2.9399	7.8344	20.8489	45.1277	74.1673	85.6276	98.7109
136.9	0.95	3.0696	8.5663	22.8187	52.0128	91.5118	98.9907	113.011		137.4	0.9053	2.8506	7.9651	21.474	46.8877	79.2493	88.6337	101.902		137.4	0.9471	2.9444	7.8436	20.8632	45.1395	74.1863	85.645	98.7164
137	0.9553	3.0762	8.5663	22.8336	52.0295	91.5328	99.0023	113.023		137.5	0.9025	2.8535	7.9707	21.4805	46.9042	79.2678	88.6506	101.906		137.5	0.9499	2.9498	7.8517	20.8903	45.164	74.2081	85.658	98.7257
137.1	0.9543	3.0821	8.5649	22.8472	52.0516	91.5538	99.0228	113.035		137.6	0.8998	2.8516	7.972	21.4972	46.9284	79.2928	88.6748	101.908		137.6	0.9487	2.954	7.8638	20.9062	45.1861	74.2264	85.6692	98.7339
137.2	0.953399	3.0848	8.5613	22.8584	52.082	91.5706	99.0407	113.045		137.7	0.8996	2.853	7.9721	21.513	46.9581	79.3233	88.699	101.915		137.7	0.9464	2.9568	7.8704	20.9178	45.2083	74.2498	85.6795	98.733
137.3	0.9533	3.0899	8.5576	22.8708	52.1092	91.5927	99.0625	113.053		137.8	0.9001	2.8558	7.9779	21.521	46.9783	79.3569	88.7156	101.92		137.8	0.95	2.9527	7.8798	20.9225	45.2196	74.2812	85.697	98.7332
137.4	0.9557	3.0951	8.5539	22.8839	52.1342	91.6156	99.0776	113.062		137.9	0.8942	2.8531	7.9717	21.5323	46.9956	79.378	88.7331	101.921		137.9	0.9558	2.9546	7.8815	20.9303	45.2367	74.3057	85.7113	98.7393
137.5	0.9607	3.1028	8.5609	22.9013	52.1625	91.6391	99.0944	113.065		138	0.894	2.8507	7.9742	21.5497	47.0131	79.4102	88.7463	101.921		138	0.9591	2.9582	7.8868	20.9413	45.2528	74.3172	85.7274	98.7437
137.6	0.9677	3.1027	8.5625	22.9184	52.1904	91.6631	99.1126	113.077		138.1	0.8955	2.8599	7.9769	21.5647	47.0377	79.4387	88.7571	101.926		138.1	0.967	2.9658	7.8817	20.9623	45.2718	74.3415	85.7371	98.7541
137.7	0.973999	3.0985	8.5656	22.9344	52.208	91.6887	99.1335	113.08		138.2	0.8923	2.8621	7.982	21.5815	47.066	79.4566	88.7679	101.933		138.2	0.9652	2.9671	7.8911	20.9814	45.2987	74.3624	85.7502	98.7519
137.8	0.9764	3.0957	8.5717	22.9531	52.2282	91.7104	99.1474	113.085		138.3	0.8895	2.8632	7.9854	21.5971	47.0838	79.4642	88.7789	101.941		138.3	0.964	2.9614	7.8956	20.992	45.3256	74.3884	85.7666	98.7567
137.9	0.9787	3.0963	8.5743	22.9621	52.2398	91.7259	99.1705	113.085		138.4	0.8847	2.8631	7.989	21.607	47.1023	79.4847	88.7929	101.945		138.4	0.9643	2.9592	7.9039	20.9965	45.3485	74.4068	85.776	98.7689
138	0.9784	3.0965	8.5777	22.9784	52.2644	91.7486	99.1833	113.089		138.5	0.8787	2.8682	7.9887	21.617	47.1257	79.501	88.8028	101.944		138.5	0.9582	2.958	7.904	21.0042	45.3734	74.4225	85.788	98.7744
138.1	0.9801	3.0956	8.5827	22.9897	52.2781	91.7777	99.1984	113.096		138.6	0.8846	2.872	7.9945	21.6386	47.144	79.5169	88.8172	101.944		138.6	0.957	2.9623	7.9078	21.0161	45.4007	74.4434	85.8083	98.7781
138.2	0.9871	3.097	8.5908	22.9956	52.2989	91.8073	99.2103	113.11		138.7	0.8904	2.8723	8.0005	21.6513	47.1736	79.5417	88.8308	101.952		138.7	0.9523	2.971	7.9042	21.0228	45.4203	74.467	85.8157	98.7834
138.3	0.9871	3.0994	8.6013	23.006	52.3249	91.834	99.2158	113.117		138.8	0.8914	2.872	7.9986	21.6616	47.2041	79.5576	88.8396	101.96		138.8	0.9517	2.972	7.9093	21.0363	45.443	74.4772	85.8253	98.7943
138.4	0.9905	3.1059	8.6071	23.0258	52.3503	91.8577	99.2219	113.119		138.9	0.8904	2.8695	8.001	21.6764	47.2267	79.5786	88.8553	101.961		138.9	0.9503	2.9773	7.9157	21.0437	45.4617	74.4932	85.8359	98.8048
138.5	0.9918	3.112	8.6106	23.0468	52.3772	91.885	99.234	113.122		139	0.8863	2.8736	8.0072	21.6816	47.2581	79.6026	88.8718	101.971		139	0.9477	2.9791	7.9167	21.0545	45.4812	74.5126	85.854	98.8159
138.6	0.9919	3.1196	8.6103	23.0663	52.4047	91.9151	99.2459	113.127		139.1	0.8863	2.8808	8.0117	21.691	47.2791	79.621	88.8804	101.976		139.1	0.9408	2.984	7.9189	21.0597	45.498	74.535	85.8678	98.8198
138.7	0.984201	3.1264	8.6166	23.081	52.4367	91.9429	99.2664	113.137		139.2	0.8808	2.8841	8.0199	21.7045	47.3014	79.6449	88.8948	101.986		139.2	0.9445	2.9785	7.9253	21.0644	45.5169	74.5541	85.8742	98.8267
138.8	0.9835	3.1265	8.6294	23.0882	52.4629	91.9663	99.2846	113.149		139.3	0.8825	2.8916	8.0264	21.7147	47.3289	79.6674	88.9099	101.992		139.3	0.9436	2.981	7.9322	21.0723	45.5347	74.5721	85.8817	98.836
138.9	0.983	3.1255	8.6312	23.0931	52.4884	91.9854	99.3048	113.158		139.4	0.8824	2.8868	8.0318	21.7241	47.3533	79.6909	88.9211	102.001		139.4	0.9343	2.9823	7.9349	21.084	45.5557	74.5896	85.8862	98.8495
139	0.9844	3.1287	8.6277	23.1071	52.5099	92.0048	99.3236	113.169		139.5	0.8806	2.888	8.0357	21.735	47.3829	79.7128	88.934	102.015		139.5	0.9293	2.9853	7.9362	21.0937	45.5748	74.6077	85.8984	98.8527
139.1	0.9838	3.1322	8.6301	23.1177	52.5239	92.022	99.3501	113.182		139.6	0.8839	2.8944	8.0421	21.7423	47.4103	79.7348	88.943	102.025		139.6	0.9313	2.9889	7.9351	21.1041	45.5902	74.6212	85.9083	98.8617
139.2	0.9918	3.1382	8.6347	23.1292	52.5378	92.0427	99.3691	113.188		139.7	0.8841	2.8982	8.0472	21.7576	47.4346	79.7549	88.9554	102.028		139.7	0.93	2.9891	7.9408	21.1101	45.6031	74.6442	85.9129	98.8626
139.3	0.9972	3.144	8.6433	23.1416	52.5587	92.0708	99.3835	113.193		139.8	0.8898	2.9025	8.0479	21.7608	47.4535	79.7721	88.9699	102.037		139.8	0.9241	2.987	7.9441	21.1242	45.6244	74.6662	85.9238	98.8688
139.4	0.9912	3.1458	8.6473	23.1517	52.5865	92.1079	99.3969	113.197		139.9	0.8905	2.9023	8.0518	21.7709	47.4796	79.7892	88.9882	102.046		139.9	0.921	2.99	7.9464	21.133	45.6472	74.6867	85.9389	98.8718
139.5	0.9921	3.1507	8.6481	23.1586	52.6172	92.1371	99.4119	113.202		140	0.8867	2.8998	8.0539	21.7828	47.502	79.8135	88.9986	102.05		140	0.9172	2.9893	7.9554	21.1449	45.6722	74.7071	85.9515	98.8854
139.6	0.9983	3.1462	8.6574	23.1654	52.6505	92.1545	99.4239	113.208		140.1	0.8868	2.903	8.0621	21.7966	47.5268	79.828	89.0122	102.057		140.1	0.9157	2.9949	7.9523	21.1583	45.6928	74.7256	85.9723	98.89
139.7	1.0007	3.1432	8.6634	23.1789	52.6777	92.1839	99.4384	113.221		140.2	0.8872	2.9014	8.0675	21.8086	47.5432	79.8533	89.0238	102.064		140.2	0.9089	2.9946	7.9496	21.1717	45.7221	74.7484	85.9785	98.9024
139.8	1.0052	3.1471	8.6666	23.1956	52.7104	92.2128	99.4501	113.236		140.3	0.8942	2.8989	8.0724	21.8185	47.5579	79.8741	89.0379	102.066		140.3	0.9099	2.9962	7.9586	21.1751	45.7461	74.7705	85.9866	98.9143
139.9	1.0037	3.1466	8.6687	23.2129	52.7302	92.2405	99.4617	113.24		140.4	0.8974	2.903	8.0724	21.8301	47.5798	79.8944	89.0473	102.074		140.4	0.9171	2.9931	7.9635	21.1843	45.7711	74.7984	86.0021	98.9146
140	1.0043	3.1529	8.6709	23.2304	52.7489	92.2687	99.4816	113.245		140.5	0.8928	2.9035	8.0689	21.836	47.5996	79.9193	89.0629	102.076		140.5	0.9151	2.9921	7.972	21.2008	45.7864	74.8245	86.0129	98.9188
140.1	1.0079	3.1573	8.6766	23.2465	52.7652	92.294	99.495	113.245		140.6	0.8901	2.9052	8.0753	21.8438	47.6186	79.942	89.067	102.076		140.6	0.9115	2.9888	7.978	21.213	45.805	74.8453	86.0211	98.9262
140.2	1.0113	3.1582	8.6862	23.2591	52.7865	92.3141	99.5014	113.245		140.7	0.8865	2.9057	8.0792	21.8516	47.6397	79.9595	89.0679	102.086		140.7	0.908	2.9883	7.9864	21.2273	45.821	74.8612	86.0374	98.9354
140.3	1.0138	3.1591	8.6887	23.2691	52.8091	92.3427	99.5184	113.252		140.8	0.8905	2.9026	8.0814	21.8557	47.6522	79.9789	89.073	102.089		140.8	0.9084	2.9925	7.9872	21.2336	45.8411	74.8796	86.0484	98.9377
140.4	1.0145	3.1578	8.6853	23.2835	52.8309	92.3695	99.5378	113.262		140.9	0.8836	2.9032	8.0917	21.8661	47.6673	79.9971	89.0801	102.094		140.9	0.9104	2.9954	7.9927	21.248	45.8655	74.8975	86.0623	98.9407
140.5	1.0109	3.1568	8.6897	23.2938	52.8507	92.3946	99.5543	113.264		141	0.878	2.9015	8.097	21.8688	47.6827	80.0158	89.0937	102.102		141	0.916	2.9962	7.9953	21.26	45.8953	74.9169	86.0707	98.9512
140.6	1.0056	3.1535	8.6906	23.3052	52.8629	92.4244	99.5649	113.266		141.1	0.8776	2.9048	8.1021	21.8729	47.7023	80.0369	89.1034	102.114		141.1	0.917	3.0058	7.9986	21.272	45.9212	74.9407	86.0828	98.9531
140.7	0.9993	3.1558	8.7003	23.3125	52.8834	92.4541	99.5793	113.273		141.2	0.8788	2.9035	8.1019	21.8789	47.7266	80.0534	89.1214	102.119		141.2	0.9139	3.005	8.0016	21.2918	45.9417	74.9666	86.0929	98.9604
140.8	0.9977	3.1618	8.7017	23.3206	52.8957	92.4873	99.5879	113.278		141.3	0.8835	2.9097	8.1101	21.8859	47.7456	80.0789	89.1403	102.119		141.3	0.9124	3.007	8.0066	21.3114	45.967	74.9843	86.1069	98.9667
140.9	1.003	3.1603	8.7045	23.3313	52.9143	92.5173	99.6021	113.28		141.4	0.878	2.9066	8.1168	21.8971	47.7586	80.1023	89.1492	102.129		141.4	0.9082	3.0139	8.0111	21.3222	45.9892	75.0019	86.119	98.9807
141	0.9952	3.1611	8.707	23.3438	52.9441	92.5382	99.6099	113.284		141.5	0.8765	2.9082	8.1203	21.9106	47.7751	80.1213	89.1634	102.136		141.5	0.8985	3.0169	8.0098	21.3256	46.0072	75.0239	86.1283	98.9851
141.1	0.9959	3.1602	8.7172	23.3628	52.9714	92.5507	99.6214	113.292		141.6	0.8713	2.9115	8.1251	21.9198	47.7986	80.1413	89.178	102.144		141.6	0.8987	3.0198	8.0129	21.3345	46.0289	75.0462	86.1394	98.9873
141.2	0.9959	3.1583	8.7165	23.3697	52.9965	92.5808	99.6372	113.3		141.7	0.8676	2.9121	8.132	21.9288	47.8216	80.1597	89.1882	102.148		141.7	0.8947	3.0234	8.0223	21.3513	46.0415	75.0747	86.1579	98.9931
141.3	0.9968	3.1586	8.724	23.3739	53.0231	92.6054	99.6533	113.303		141.8	0.8668	2.9154	8.1374	21.9324	47.8399	80.1746	89.1992	102.156		141.8	0.8941	3.0202	8.0241	21.3696	46.06	75.0994	86.1682	98.9978
141.4	1.0007	3.1594	8.7302	23.3802	53.0458	92.6353	99.6715	113.308		141.9	0.8643	2.9173	8.1448	21.9393	47.8648	80.1875	89.207	102.16		141.9	0.8971	3.0232	8.0298	21.3792	46.0804	75.1159	86.1673	99.0012
141.5	1.0007	3.1654	8.7301	23.3882	53.0722	92.6527	99.685	113.317		142	0.8685	2.9183	8.1512	21.9514	47.8823	80.2108	89.2139	102.166		142	0.9032	3.0258	8.032	21.3903	46.1024	75.1314	86.1695	99.012
141.6	0.9982	3.1688	8.7379	23.4006	53.0991	92.676	99.6992	113.323		142.1	0.8709	2.9203	8.1588	21.9612	47.903	80.2346	89.2206	102.17		142.1	0.9062	3.0269	8.036	21.399	46.122	75.1575	86.1775	99.0196
141.7	0.9975	3.174	8.7445	23.4074	53.1125	92.6951	99.7067	113.33		142.2	0.8728	2.9177	8.1663	21.9678	47.9256	80.2635	89.2301	102.176		142.2	0.9098	3.0292	8.038	21.4075	46.1363	75.1776	86.1861	99.0265
141.8	0.9964	3.1749	8.7481	23.4205	53.1427	92.7185	99.7193	113.342		142.3	0.8725	2.9135	8.1744	21.9717	47.9457	80.2862	89.2373	102.182		142.3	0.9076	3.0308	8.0436	21.4199	46.1545	75.1912	86.1988	99.0262
141.9	0.9965	3.1774	8.7481	23.436	53.1683	92.7373	99.7271	113.356		142.4	0.8701	2.9162	8.1806	21.9789	47.9749	80.312	89.2459	102.184		142.4	0.905	3.0315	8.0467	21.4418	46.1742	75.2103	86.2093	99.0277
142	0.9957	3.1802	8.7517	23.4515	53.1996	92.7607	99.7373	113.369		142.5	0.8699	2.9198	8.1867	21.9914	47.9989	80.3314	89.2547	102.188		142.5	0.9105	3.0248	8.0566	21.458	46.1997	75.2304	86.2166	99.0317
142.1	0.9934	3.1822	8.7568	23.4713	53.225	92.785	99.7478	113.379		142.6	0.866	2.9178	8.1895	22.0033	48.0181	80.3533	89.2649	102.199		142.6	0.9051	3.025	8.0588	21.4693	46.2136	75.2454	86.2278	99.0355
142.2	0.989301	3.1832	8.7681	23.4878	53.2469	92.7978	99.7604	113.384		142.7	0.86	2.9271	8.1972	22.0168	48.038	80.3763	89.2702	102.212		142.7	0.9072	3.0289	8.0636	21.4771	46.2413	75.2583	86.235	99.0412
142.3	0.9893	3.187	8.7782	23.5041	53.2695	92.8073	99.7747	113.389		142.8	0.8598	2.9304	8.1974	22.0223	48.0631	80.3991	89.2862	102.222		142.8	0.9107	3.0319	8.074	21.4875	46.2592	75.2734	86.2484	99.044
142.4	0.9936	3.1904	8.777	23.5147	53.2927	92.8211	99.7901	113.394		142.9	0.8564	2.9261	8.1966	22.0268	48.0829	80.4179	89.3018	102.234		142.9	0.917	3.03	8.0801	21.5037	46.2768	75.2982	86.2634	99.0434
142.5	0.9926	3.1889	8.7839	23.5267	53.3142	92.8401	99.7946	113.399		143	0.8605	2.9288	8.2053	22.0406	48.1003	80.4326	89.3152	102.238		143	0.9256	3.0307	8.0861	21.5181	46.2984	75.3206	86.2777	99.0452
142.6	0.9961	3.1881	8.7893	23.536	53.3356	92.8475	99.8019	113.406		143.1	0.8609	2.9315	8.2095	22.0588	48.1179	80.4462	89.327	102.245		143.1	0.9285	3.0347	8.0885	21.5353	46.3138	75.3464	86.2987	99.0489
142.7	0.991501	3.1912	8.7991	23.546	53.3613	92.8642	99.8139	113.414		143.2	0.8646	2.9319	8.2105	22.0629	48.1411	80.462	89.3462	102.254		143.2	0.9327	3.0371	8.0942	21.5435	46.3256	75.364	86.3132	99.0551
142.8	0.9946	3.1986	8.8093	23.5573	53.3773	92.8845	99.8235	113.415		143.3	0.8663	2.9347	8.2124	22.0693	48.1569	80.4811	89.3571	102.259		143.3	0.938	3.0409	8.1007	21.5538	46.3426	75.3826	86.3325	99.0543
142.9	0.9951	3.2063	8.8116	23.5734	53.4043	92.8882	99.8329	113.418		143.4	0.8722	2.933	8.2185	22.0812	48.1797	80.4985	89.371	102.267		143.4	0.945	3.0404	8.1059	21.5611	46.3658	75.4039	86.3514	99.0615
143	0.9981	3.2116	8.8091	23.5861	53.4323	92.9083	99.8436	113.422		143.5	0.8794	2.9402	8.2233	22.0922	48.2061	80.5228	89.3822	102.271		143.5	0.9417	3.045	8.1091	21.5711	46.3835	75.4219	86.3643	99.0677
143.1	1.0033	3.2166	8.8118	23.596	53.4552	92.9348	99.8581	113.43		143.6	0.885	2.9395	8.2297	22.1008	48.2258	80.5439	89.39	102.273		143.6	0.9401	3.0458	8.1047	21.58	46.4046	75.4389	86.3748	99.072
143.2	1.0086	3.2189	8.8301	23.6091	53.4773	92.9579	99.8686	113.438		143.7	0.8866	2.9396	8.2344	22.1122	48.2421	80.5611	89.4	102.278		143.7	0.9364	3.0491	8.1107	21.5909	46.4365	75.4576	86.3799	99.0748
143.3	1.0043	3.2141	8.8401	23.6278	53.5036	92.9763	99.8822	113.448		143.8	0.8908	2.9421	8.2452	22.1219	48.2645	80.5789	89.4156	102.289		143.8	0.9384	3.0528	8.1122	21.5998	46.4652	75.48	86.3876	99.0823
143.4	1.0089	3.2108	8.8422	23.6481	53.5165	92.9981	99.8911	113.453		143.9	0.8913	2.9483	8.2573	22.135	48.2853	80.5954	89.4303	102.296		143.9	0.9382	3.0592	8.1248	21.607	46.4924	75.5005	86.395	99.0845
143.5	1.0052	3.2107	8.8476	23.6641	53.532	93.0277	99.9031	113.462		144	0.8941	2.9432	8.2585	22.1534	48.3019	80.619	89.445	102.298		144	0.9457	3.0625	8.1334	21.6214	46.5153	75.522	86.4061	99.0824
143.6	1.0001	3.2117	8.8522	23.6765	53.5505	93.0555	99.9142	113.459		144.1	0.8978	2.9457	8.2609	22.1721	48.3201	80.6427	89.452	102.302		144.1	0.9492	3.0706	8.1392	21.6358	46.5337	75.5366	86.4107	99.0841
143.7	0.9989	3.2136	8.8611	23.6907	53.5729	93.0819	99.9247	113.457		144.2	0.9003	2.9508	8.2609	22.1807	48.3451	80.6604	89.4665	102.309		144.2	0.9507	3.0748	8.1354	21.6494	46.5584	75.5588	86.414	99.086
143.8	0.9932	3.2096	8.8698	23.7058	53.6031	93.1116	99.9391	113.462		144.3	0.9001	2.9499	8.2641	22.1942	48.3651	80.676	89.4756	102.315		144.3	0.95	3.0797	8.1461	21.6632	46.5831	75.5746	86.4247	99.0872
143.9	0.989	3.2147	8.8796	23.7198	53.6218	93.1399	99.9476	113.468		144.4	0.9003	2.951	8.2695	22.2073	48.3774	80.6964	89.4903	102.32		144.4	0.9443	3.082	8.1525	21.6692	46.6111	75.5929	86.4305	99.1004
144	0.9848	3.2144	8.8793	23.728	53.6409	93.1616	99.9539	113.477		144.5	0.9017	2.9547	8.2756	22.2206	48.3974	80.7183	89.4956	102.328		144.5	0.9408	3.0844	8.158	21.6725	46.625	75.6081	86.4329	99.1117
144.1	0.9952	3.2246	8.8885	23.7407	53.6616	93.1939	99.9725	113.481		144.6	0.9021	2.9466	8.2828	22.2326	48.4144	80.7359	89.5008	102.337		144.6	0.9441	3.0825	8.165	21.6767	46.6481	75.6313	86.4421	99.1166
144.2	0.9954	3.2292	8.8926	23.7545	53.6859	93.2129	99.9868	113.481		144.7	0.9017	2.9446	8.2911	22.247	48.4359	80.7492	89.5078	102.348		144.7	0.9507	3.0831	8.175	21.6871	46.66	75.6545	86.4474	99.1278
144.3	1.0053	3.2399	8.8995	23.7689	53.7023	93.2332	99.9945	113.48		144.8	0.9021	2.9461	8.2972	22.2561	48.4602	80.7553	89.5191	102.354		144.8	0.9509	3.0815	8.1743	21.6977	46.6798	75.6681	86.4559	99.1347
144.4	1.0049	3.2462	8.9081	23.7806	53.7224	93.2558	100.002	113.488		144.9	0.9086	2.9417	8.296	22.2668	48.4775	80.7759	89.5267	102.364		144.9	0.9538	3.0833	8.1742	21.7023	46.6989	75.6881	86.4703	99.1419
144.5	0.9994	3.247	8.9127	23.7862	53.7464	93.2791	100.016	113.498		145	0.9088	2.9455	8.2973	22.2772	48.4936	80.7906	89.5414	102.369		145	0.955	3.087	8.1768	21.7108	46.7154	75.7105	86.4815	99.1544
144.6	1.0064	3.2502	8.9211	23.8048	53.7632	93.3061	100.031	113.497		145.1	0.9109	2.9491	8.3099	22.2857	48.5149	80.8106	89.5513	102.374		145.1	0.9547	3.0897	8.181	21.7171	46.727	75.7185	86.4868	99.1544
144.7	1.0058	3.2489	8.9358	23.8281	53.7869	93.3291	100.046	113.501		145.2	0.9154	2.951	8.3128	22.2916	48.536	80.8297	89.5572	102.377		145.2	0.9561	3.0892	8.1882	21.7247	46.7501	75.7338	86.5	99.1606
144.8	1.0025	3.2519	8.9394	23.8394	53.8074	93.339	100.058	113.497		145.3	0.922	2.9543	8.318	22.3001	48.5574	80.8487	89.5712	102.379		145.3	0.9533	3.088	8.1909	21.7417	46.7679	75.7518	86.5095	99.1706
144.9	0.999	3.2595	8.9458	23.8521	53.834	93.3582	100.074	113.503		145.4	0.923	2.9574	8.3222	22.3099	48.5839	80.8695	89.586	102.388		145.4	0.9534	3.0947	8.1938	21.7524	46.7873	75.7672	86.5247	99.1762
145	0.996	3.2585	8.9594	23.8664	53.8663	93.3898	100.085	113.51		145.5	0.9187	2.9624	8.3246	22.3134	48.5996	80.8862	89.5964	102.39		145.5	0.954	3.0994	8.2048	21.7623	46.8024	75.7868	86.5293	99.1772
145.1	0.995	3.2506	8.969	23.8751	53.892	93.419	100.097	113.512		145.6	0.9218	2.9672	8.3315	22.3273	48.6267	80.9092	89.6084	102.391		145.6	0.958	3.1064	8.2153	21.7753	46.827	75.8028	86.5363	99.1816
145.2	1.0013	3.2528	8.9778	23.8901	53.9162	93.4354	100.104	113.517		145.7	0.9206	2.9677	8.3387	22.3403	48.6506	80.9282	89.617	102.395		145.7	0.9567	3.1028	8.2157	21.7861	46.8391	75.8193	86.5461	99.1897
145.3	1.0044	3.2568	8.9833	23.9078	53.942	93.4629	100.116	113.52		145.8	0.9221	2.9674	8.3477	22.3445	48.6687	80.9522	89.6328	102.406		145.8	0.9612	3.1051	8.2237	21.7961	46.8568	75.8344	86.5549	99.1928
145.4	1.0094	3.2588	8.9907	23.9163	53.969	93.4864	100.126	113.523		145.9	0.9197	2.9762	8.3504	22.3568	48.6813	80.9789	89.6472	102.408		145.9	0.9633	3.105	8.2267	21.8022	46.8715	75.8485	86.5624	99.1981
145.5	1.0081	3.256	8.9916	23.9303	53.9937	93.5105	100.135	113.528		146	0.9176	2.9814	8.3514	22.3629	48.71	80.9938	89.6602	102.41		146	0.9715	3.1069	8.2354	21.8033	46.8894	75.864	86.5661	99.2018
145.6	1.0081	3.2605	9.0049	23.9504	54.0217	93.5377	100.14	113.533		146.1	0.9163	2.9866	8.3557	22.3771	48.7379	81.011	89.6672	102.417		146.1	0.9756	3.1122	8.238	21.8167	46.9041	75.8796	86.574	99.2041
145.7	1.0051	3.2684	9.0065	23.9609	54.0547	93.5636	100.154	113.542		146.2	0.9175	2.9933	8.3618	22.3932	48.7495	81.0312	89.6756	102.421		146.2	0.9773	3.1167	8.242	21.8273	46.924	75.8982	86.5839	99.2077
145.8	1.0051	3.2741	9.013	23.9707	54.0889	93.5908	100.171	113.548		146.3	0.9231	2.9974	8.3667	22.4007	48.7729	81.0523	89.6864	102.423		146.3	0.9779	3.1227	8.2444	21.84	46.9429	75.9112	86.5955	99.2184
145.9	1.006	3.2821	9.0127	23.9839	54.1131	93.6153	100.181	113.55		146.4	0.9257	2.9972	8.3687	22.4154	48.7899	81.0661	89.6931	102.427		146.4	0.9773	3.1207	8.2437	21.8471	46.9566	75.9164	86.5971	99.2265
146	1.0062	3.2814	9.0211	23.9965	54.1378	93.6428	100.196	113.551		146.5	0.9326	3.0032	8.3718	22.4303	48.8003	81.0869	89.7049	102.428		146.5	0.978	3.1179	8.2447	21.8527	46.9722	75.9371	86.5962	99.2274
146.1	1.0066	3.2722	9.0303	24.0152	54.1711	93.6711	100.209	113.561		146.6	0.9313	3.0038	8.3767	22.446	48.8239	81.1148	89.713	102.434		146.6	0.9843	3.1193	8.2503	21.8634	46.9926	75.9613	86.6003	99.2249
146.2	1.0035	3.2771	9.0333	24.0306	54.1938	93.7083	100.227	113.566		146.7	0.9285	3.01	8.3803	22.4566	48.85	81.1375	89.724	102.431		146.7	0.9828	3.1217	8.2585	21.8699	47.0076	75.9812	86.6093	99.2225
146.3	1.001	3.273	9.0377	24.0411	54.2197	93.7472	100.236	113.57		146.8	0.9262	3.0139	8.3824	22.4693	48.8791	81.1532	89.7331	102.424		146.8	0.9776	3.1215	8.2621	21.878	47.0225	76.0019	86.6237	99.2277
146.4	1	3.275	9.0408	24.0579	54.247	93.7731	100.247	113.577		146.9	0.928	3.017	8.3883	22.4809	48.9	81.1709	89.7479	102.424		146.9	0.9813	3.1239	8.2638	21.8886	47.0529	76.0095	86.6326	99.2296
146.5	1.0056	3.2652	9.0475	24.074	54.2754	93.8017	100.258	113.576		147	0.9355	3.0149	8.3906	22.4999	48.9219	81.1971	89.7586	102.421		147	0.9869	3.1284	8.2705	21.898	47.0764	76.0322	86.6457	99.2367
146.6	1.0048	3.2684	9.0519	24.0903	54.2993	93.8208	100.267	113.583		147.1	0.9389	3.0153	8.3882	22.5082	48.9528	81.219	89.7749	102.415		147.1	0.9854	3.1293	8.2765	21.9104	47.0954	76.0499	86.6621	99.2482
146.7	1.0057	3.2793	9.0579	24.1011	54.3258	93.8459	100.276	113.592		147.2	0.9403	3.0163	8.3939	22.5147	48.9803	81.2405	89.782	102.421		147.2	0.9855	3.1295	8.2853	21.926	47.1113	76.0736	86.6737	99.2543
146.8	1.0057	3.2852	9.0595	24.1129	54.3428	93.868	100.291	113.598		147.3	0.9395	3.02	8.3969	22.5296	49.0065	81.2704	89.7972	102.425		147.3	0.9876	3.1365	8.2858	21.9382	47.1311	76.094	86.681	99.2607
146.9	1.0071	3.2854	9.0544	24.1251	54.3711	93.8938	100.306	113.6		147.4	0.9341	3.0238	8.398	22.5386	49.0279	81.2958	89.8074	102.433		147.4	0.9918	3.1428	8.2878	21.9511	47.1617	76.113	86.696	99.2644
147	1.0044	3.2911	9.0554	24.1353	54.3897	93.9247	100.317	113.601		147.5	0.9314	3.0276	8.4076	22.5519	49.0441	81.3234	89.807	102.441		147.5	0.9881	3.1498	8.2862	21.9681	47.1855	76.1301	86.7117	99.2726
147.1	1.0031	3.2912	9.0654	24.1459	54.4105	93.9546	100.334	113.608		147.6	0.9303	3.0261	8.4153	22.5585	49.0601	81.3456	89.8169	102.444		147.6	0.986	3.1487	8.2883	21.9826	47.2139	76.1462	86.727	99.2755
147.2	0.994501	3.2868	9.0753	24.1589	54.4372	93.9782	100.349	113.614		147.7	0.9323	3.028	8.4231	22.5712	49.0827	81.3601	89.8279	102.454		147.7	0.9852	3.1509	8.2868	21.9925	47.2465	76.1684	86.7448	99.2806
147.3	1.0016	3.2868	9.08	24.177	54.4552	93.9999	100.365	113.617		147.8	0.9287	3.0246	8.427	22.5908	49.1045	81.3692	89.837	102.463		147.8	0.991	3.1578	8.2899	21.9994	47.2628	76.1832	86.757	99.2864
147.4	1.0045	3.2802	9.0768	24.191	54.4758	94.0214	100.376	113.627		147.9	0.9345	3.0181	8.4362	22.6041	49.129	81.3903	89.8432	102.464		147.9	0.9898	3.1576	8.2927	22.0138	47.2829	76.2022	86.7627	99.289
147.5	1.0105	3.2851	9.0852	24.2039	54.4932	94.0371	100.38	113.63		148	0.9338	3.0197	8.439	22.6088	49.1503	81.4108	89.8589	102.47		148	0.9938	3.1534	8.2973	22.0201	47.301	76.2242	86.7723	99.2931
147.6	1.0127	3.2858	9.0897	24.2194	54.5104	94.0578	100.391	113.632		148.1	0.9338	3.0248	8.4451	22.6192	49.1674	81.4292	89.867	102.472		148.1	0.9907	3.1505	8.3044	22.0268	47.3202	76.247	86.7835	99.2972
147.7	1.0109	3.289	9.0924	24.2358	54.5314	94.0763	100.402	113.642		148.2	0.9343	3.0328	8.4529	22.6295	49.1879	81.4489	89.8764	102.479		148.2	0.9982	3.1511	8.3085	22.0396	47.3499	76.2657	86.7955	99.3019
147.8	1.0167	3.2897	9.0935	24.2442	54.5464	94.0992	100.41	113.642		148.3	0.9326	3.0441	8.4604	22.6483	49.2098	81.4666	89.8888	102.491		148.3	0.9967	3.1534	8.3148	22.0517	47.373	76.2818	86.8035	99.3044
147.9	1.02	3.2868	9.098	24.2555	54.5546	94.1278	100.425	113.646		148.4	0.931	3.0535	8.4621	22.6619	49.2254	81.482	89.8915	102.491		148.4	0.9917	3.1536	8.3158	22.057	47.3926	76.2981	86.8167	99.3069
148	1.0196	3.2864	9.1017	24.2664	54.5775	94.1569	100.436	113.656		148.5	0.9334	3.0548	8.4682	22.6747	49.2476	81.5012	89.9041	102.501		148.5	0.987	3.1555	8.3174	22.0611	47.4134	76.3173	86.8235	99.3148
148.1	1.0153	3.2933	9.1019	24.2822	54.6078	94.1857	100.444	113.665		148.6	0.9333	3.0578	8.4774	22.6861	49.2545	81.5155	89.9149	102.502		148.6	0.9827	3.1547	8.3178	22.0703	47.433	76.3319	86.8306	99.3121
148.2	1.0096	3.3015	9.1063	24.3022	54.6334	94.2134	100.455	113.676		148.7	0.9379	3.0583	8.4789	22.6961	49.2605	81.5339	89.9289	102.503		148.7	0.9834	3.1591	8.3253	22.0777	47.4537	76.3447	86.8417	99.3148
148.3	1.0105	3.3047	9.1127	24.3162	54.656	94.2352	100.469	113.686		148.8	0.947	3.059	8.4808	22.7025	49.2789	81.5571	89.9459	102.505		148.8	0.9861	3.1581	8.3338	22.0908	47.4741	76.363	86.8493	99.3194
148.4	1.0077	3.3152	9.1241	24.3181	54.6819	94.2492	100.479	113.7		148.9	0.952	3.0614	8.4821	22.7148	49.2961	81.5789	89.9571	102.515		148.9	0.9951	3.1618	8.3404	22.1025	47.4934	76.37	86.8604	99.314
148.5	1.0077	3.3145	9.1286	24.3267	54.7112	94.2706	100.489	113.711		149	0.9499	3.0588	8.4913	22.7261	49.3192	81.5983	89.966	102.52		149	0.9939	3.1635	8.3392	22.1177	47.5042	76.3879	86.8719	99.3164
148.6	1.0144	3.3194	9.1287	24.3379	54.7324	94.3019	100.497	113.715		149.1	0.9485	3.0587	8.5004	22.7361	49.3431	81.6157	89.9759	102.518		149.1	0.9903	3.1621	8.3445	22.1304	47.5293	76.4067	86.8831	99.3292
148.7	1.0165	3.3175	9.1354	24.3543	54.7578	94.324	100.507	113.72		149.2	0.9463	3.0572	8.5076	22.7412	49.3581	81.6335	89.9845	102.523		149.2	0.9929	3.1654	8.3517	22.1413	47.547	76.4232	86.8933	99.3338
148.8	1.0172	3.3216	9.1283	24.3687	54.7812	94.3525	100.512	113.727		149.3	0.9493	3.058	8.5135	22.7509	49.3771	81.6566	89.9932	102.532		149.3	0.9939	3.1621	8.351	22.1485	47.5658	76.4488	86.8999	99.3413
148.9	1.0179	3.3247	9.1259	24.387	54.801	94.3806	100.514	113.73		149.4	0.9542	3.0592	8.5113	22.7594	49.4031	81.6748	90.0079	102.539		149.4	0.9959	3.1588	8.3538	22.1587	47.5856	76.4804	86.9171	99.3435
149	1.0174	3.327	9.1234	24.3953	54.8206	94.4	100.523	113.737		149.5	0.946	3.0601	8.5149	22.7732	49.4229	81.6943	90.0181	102.546		149.5	0.9972	3.1553	8.3501	22.1681	47.6036	76.5018	86.9308	99.3497
149.1	1.0179	3.3251	9.1257	24.4066	54.8418	94.4208	100.534	113.74		149.6	0.9464	3.0641	8.5214	22.7875	49.4539	81.7208	90.0193	102.548		149.6	0.9944	3.1539	8.3545	22.1852	47.6284	76.5136	86.9443	99.3587
149.2	1.0209	3.3251	9.1322	24.415	54.8617	94.4362	100.546	113.746		149.7	0.9445	3.0608	8.527	22.7947	49.4783	81.7374	90.0232	102.553		149.7	0.988	3.148	8.3548	22.1905	47.6491	76.5288	86.9564	99.3661
149.3	1.0215	3.331	9.1375	24.4244	54.8809	94.455	100.557	113.749		149.8	0.9412	3.0617	8.533	22.8033	49.5036	81.7608	90.0362	102.556		149.8	0.9898	3.1516	8.3593	22.2	47.6685	76.5492	86.9782	99.3745
149.4	1.0141	3.3345	9.1394	24.4369	54.8948	94.4824	100.567	113.757		149.9	0.9417	3.0616	8.5385	22.8112	49.5364	81.7782	90.0499	102.57		149.9	0.9977	3.1581	8.361	22.2109	47.6909	76.5662	86.9941	99.3827
149.5	1.0157	3.3332	9.1382	24.449	54.9141	94.5082	100.583	113.758		150	0.9386	3.0621	8.5412	22.8177	49.5616	81.7919	90.0696	102.575		150	1.0021	3.1636	8.3609	22.2222	47.7162	76.581	87.0133	99.3922
149.6	1.0166	3.3306	9.1427	24.4613	54.9395	94.5368	100.599	113.755		150.1	0.9391	3.0627	8.5483	22.8301	49.5861	81.8072	90.0804	102.579		150.1	1.0003	3.1611	8.3765	22.2313	47.7433	76.6021	87.0286	99.4
149.7	1.0195	3.3291	9.1481	24.4671	54.959	94.5523	100.612	113.764		150.2	0.9359	3.0649	8.5527	22.8333	49.6113	81.8251	90.0913	102.584		150.2	0.9988	3.16	8.3846	22.2433	47.77	76.6204	87.04	99.4053
149.8	1.0264	3.3308	9.1576	24.4778	54.9796	94.5739	100.624	113.769		150.3	0.9281	3.0645	8.5608	22.8453	49.6254	81.8508	90.0999	102.586		150.3	1.0012	3.1587	8.3847	22.2563	47.7886	76.6407	87.0535	99.4143
149.9	1.0272	3.3349	9.16	24.4925	54.997	94.589	100.632	113.772		150.4	0.9287	3.0687	8.5658	22.8616	49.6477	81.8681	90.108	102.594		150.4	1.0034	3.162	8.3931	22.2676	47.8033	76.6628	87.0563	99.4218
150	1.03	3.3313	9.1649	24.5051	55.0242	94.605	100.639	113.78		150.5	0.9312	3.0638	8.5645	22.8764	49.6555	81.8881	90.1242	102.6		150.5	1.0011	3.1682	8.4051	22.2758	47.8238	76.6852	87.0716	99.4275
150.1	1.024	3.3348	9.1621	24.5193	55.0444	94.6287	100.657	113.788		150.6	0.9422	3.0599	8.5722	22.8847	49.669	81.9121	90.133	102.603		150.6	0.9965	3.1712	8.411	22.2912	47.8436	76.6972	87.0786	99.4321
150.2	1.0289	3.3351	9.1689	24.5263	55.0678	94.6466	100.669	113.799		150.7	0.9371	3.0568	8.5716	22.897	49.689	81.9355	90.1487	102.612		150.7	0.9994	3.1733	8.4076	22.3097	47.8616	76.7069	87.0881	99.4419
150.3	1.0241	3.3381	9.1714	24.5411	55.0903	94.6731	100.684	113.8		150.8	0.9376	3.0606	8.5724	22.9037	49.7075	81.9579	90.1548	102.621		150.8	0.9956	3.1748	8.4067	22.3212	47.8769	76.7303	87.1	99.4519
150.4	1.0233	3.3413	9.178	24.5515	55.106	94.693	100.695	113.8		150.9	0.9334	3.0559	8.5825	22.9188	49.7265	81.9821	90.1595	102.627		150.9	0.9932	3.1761	8.4126	22.3334	47.8959	76.7522	87.1058	99.4588
150.5	1.0268	3.345	9.1823	24.5634	55.1162	94.715	100.705	113.802		151	0.9467	3.0534	8.5853	22.9349	49.745	82.0024	90.1752	102.633		151	0.9865	3.1752	8.4202	22.3426	47.9154	76.773	87.1126	99.465
150.6	1.0213	3.3475	9.1906	24.5778	55.138	94.7283	100.715	113.808		151.1	0.942	3.059	8.5981	22.9433	49.7602	82.0196	90.1897	102.635		151.1	0.9908	3.1736	8.4225	22.3534	47.9364	76.7903	87.1232	99.4725
150.7	1.027	3.3455	9.1983	24.5937	55.1649	94.7488	100.732	113.813		151.2	0.9387	3.0657	8.6072	22.9529	49.7786	82.0487	90.2019	102.637		151.2	0.9842	3.1804	8.4294	22.3679	47.9513	76.7989	87.1303	99.4814
150.8	1.0275	3.3478	9.2044	24.61	55.1828	94.7736	100.75	113.818		151.3	0.9335	3.0672	8.6088	22.9657	49.7975	82.0654	90.2088	102.645		151.3	0.9798	3.1832	8.4387	22.3826	47.9739	76.8154	87.145	99.4851
150.9	1.0291	3.352	9.2113	24.6209	55.2017	94.7934	100.757	113.823		151.4	0.9271	3.0725	8.6192	22.9785	49.8277	82.0822	90.218	102.646		151.4	0.9871	3.1862	8.4474	22.3911	47.998	76.8283	87.1619	99.4877
151	1.0306	3.3626	9.2206	24.6368	55.2252	94.8136	100.77	113.826		151.5	0.921	3.0794	8.6274	22.9963	49.8547	82.1096	90.2225	102.65		151.5	0.9861	3.1854	8.4524	22.3987	48.014	76.8378	87.1673	99.4878
151.1	1.0393	3.3686	9.229	24.6501	55.2542	94.8315	100.782	113.83		151.6	0.9245	3.0843	8.6306	23.004	49.8706	82.1322	90.2297	102.652		151.6	0.9876	3.1869	8.4575	22.4068	48.0271	76.8578	87.1845	99.4938
151.2	1.0316	3.3808	9.2352	24.6568	55.2829	94.8478	100.793	113.832		151.7	0.9228	3.0916	8.6309	23.0122	49.8859	82.1482	90.2447	102.66		151.7	0.9921	3.1908	8.458	22.4156	48.0464	76.8767	87.1926	99.5015
151.3	1.0327	3.3821	9.2395	24.6594	55.3072	94.868	100.801	113.836		151.8	0.924	3.0888	8.6359	23.0285	49.8963	82.1606	90.258	102.656		151.8	0.9952	3.1921	8.4637	22.4256	48.0612	76.8985	87.2029	99.5091
151.4	1.035	3.3837	9.2458	24.6696	55.3337	94.8867	100.818	113.841		151.9	0.9185	3.0877	8.6448	23.0434	49.9087	82.1824	90.2783	102.654		151.9	0.9924	3.1933	8.4652	22.4396	48.074	76.9129	87.209	99.5129
151.5	1.0347	3.3867	9.2546	24.6786	55.3645	94.9116	100.828	113.846		152	0.9146	3.0894	8.6516	23.0566	49.9284	82.2039	90.2917	102.656		152	1.0002	3.196	8.4763	22.4509	48.0921	76.9286	87.2149	99.5186
151.6	1.0403	3.3857	9.2542	24.6886	55.3851	94.9275	100.837	113.851		152.1	0.9119	3.0967	8.6566	23.0645	49.9482	82.2242	90.3042	102.667		152.1	1.007	3.2	8.4806	22.4588	48.1104	76.9484	87.2247	99.5261
151.7	1.0358	3.3841	9.2614	24.6998	55.4078	94.9448	100.847	113.856		152.2	0.9135	3.1029	8.6596	23.0808	49.9689	82.2475	90.3129	102.672		152.2	1.0038	3.2002	8.4904	22.4698	48.1259	76.9716	87.2367	99.5369
151.8	1.0332	3.3804	9.267	24.7144	55.4364	94.9582	100.859	113.86		152.3	0.9071	3.0958	8.6625	23.0862	49.985	82.2742	90.3233	102.672		152.3	1.0043	3.2059	8.4958	22.487	48.1441	76.9896	87.2432	99.5456
151.9	1.026	3.3825	9.2774	24.7253	55.4613	94.9882	100.871	113.863		152.4	0.9051	3.0936	8.6652	23.0977	50.0089	82.2931	90.3324	102.675		152.4	1.0028	3.2153	8.4969	22.4936	48.1633	77.0101	87.2526	99.549
152	1.0283	3.3911	9.2809	24.7363	55.4819	95.009	100.887	113.862		152.5	0.8972	3.0907	8.6631	23.1116	50.0393	82.3143	90.3387	102.682		152.5	1.0014	3.2188	8.4938	22.5085	48.182	77.0224	87.2673	99.5518
152.1	1.03	3.3892	9.2923	24.7558	55.504	95.0307	100.907	113.871		152.6	0.8939	3.096	8.6686	23.1291	50.0701	82.339	90.3475	102.695		152.6	1.0013	3.2112	8.4937	22.5225	48.1976	77.0411	87.2795	99.556
152.2	1.0278	3.3888	9.2943	24.7709	55.5243	95.0501	100.922	113.887		152.7	0.8865	3.0975	8.6733	23.1466	50.0976	82.3577	90.3555	102.709		152.7	1.0002	3.2107	8.5019	22.5386	48.2149	77.0648	87.2924	99.56
152.3	1.0218	3.3914	9.2905	24.7838	55.5439	95.0747	100.941	113.886		152.8	0.8881	3.1036	8.6755	23.1618	50.1218	82.3761	90.3651	102.709		152.8	0.998	3.2104	8.5084	22.5535	48.2312	77.0846	87.299	99.5668
152.4	1.0178	3.3927	9.2955	24.7977	55.5698	95.0989	100.956	113.887		152.9	0.8934	3.1061	8.6793	23.1738	50.16	82.3934	90.3737	102.713		152.9	0.9994	3.214	8.5095	22.5701	48.2504	77.101	87.3	99.5677
152.5	1.0204	3.3976	9.301	24.8107	55.5962	95.1232	100.97	113.898		153	0.8965	3.1049	8.6811	23.1881	50.1861	82.4071	90.3824	102.715		153	0.9947	3.2167	8.5096	22.5861	48.2668	77.1181	87.3079	99.5756
152.6	1.0213	3.394	9.3058	24.8271	55.6285	95.1463	100.98	113.913		153.1	0.9023	3.105	8.6807	23.2003	50.2032	82.4287	90.3905	102.718		153.1	0.9931	3.2202	8.5087	22.5936	48.2837	77.1359	87.3119	99.5774
152.7	1.0236	3.3921	9.3099	24.8436	55.6562	95.1719	100.996	113.92		153.2	0.9006	3.1136	8.6801	23.2157	50.2147	82.4465	90.4036	102.726		153.2	0.9917	3.2191	8.5139	22.6037	48.3	77.1527	87.3317	99.58
152.8	1.0231	3.3927	9.3094	24.8528	55.6829	95.1958	101.012	113.929		153.3	0.9035	3.1165	8.6835	23.2239	50.2307	82.4656	90.4215	102.731		153.3	0.9941	3.225	8.5207	22.6222	48.3257	77.1693	87.3529	99.5878
152.9	1.0269	3.3962	9.3106	24.8704	55.7123	95.2129	101.027	113.934		153.4	0.9017	3.1192	8.6938	23.2354	50.2483	82.4775	90.4325	102.734		153.4	0.9965	3.2293	8.5257	22.6346	48.3467	77.1876	87.3719	99.5865
153	1.0275	3.3922	9.3138	24.8821	55.731	95.2433	101.037	113.937		153.5	0.9063	3.1209	8.6993	23.2498	50.2621	82.49	90.4506	102.737		153.5	0.9961	3.2308	8.53	22.6468	48.363	77.1999	87.3824	99.5843
153.1	1.0287	3.3914	9.3202	24.8903	55.7502	95.2656	101.05	113.941		153.6	0.9024	3.121	8.7015	23.2652	50.2784	82.5119	90.4576	102.743		153.6	0.9947	3.2352	8.5304	22.6623	48.382	77.2135	87.394	99.5865
153.2	1.028	3.3927	9.3248	24.9002	55.7756	95.2825	101.065	113.951		153.7	0.8984	3.121	8.7051	23.2844	50.3033	82.5274	90.4648	102.747		153.7	0.9927	3.2355	8.5386	22.6761	48.4045	77.2286	87.3988	99.5856
153.3	1.0298	3.3939	9.3247	24.9094	55.805	95.3007	101.075	113.958		153.8	0.8992	3.124	8.7106	23.295	50.3216	82.5457	90.4777	102.75		153.8	0.993	3.2345	8.5411	22.6902	48.4191	77.244	87.4149	99.5873
153.4	1.0328	3.3994	9.336	24.9229	55.8155	95.3184	101.09	113.966		153.9	0.9028	3.1209	8.7141	23.3086	50.3423	82.5622	90.4927	102.751		153.9	0.9984	3.2342	8.5472	22.703	48.4352	77.2654	87.4263	99.592
153.5	1.037	3.4087	9.3408	24.9382	55.8457	95.3415	101.096	113.976		154	0.898	3.1289	8.713	23.32	50.3583	82.5706	90.4981	102.755		154	0.9928	3.2367	8.5548	22.7138	48.4529	77.2732	87.4395	99.5923
153.6	1.0356	3.4092	9.3505	24.9474	55.8688	95.3553	101.106	113.987		154.1	0.8917	3.1366	8.7193	23.3337	50.3777	82.5932	90.5077	102.76		154.1	0.9944	3.2371	8.5648	22.7236	48.4725	77.2904	87.4474	99.591
153.7	1.0322	3.4093	9.3548	24.9594	55.8898	95.3739	101.118	113.997		154.2	0.903	3.1359	8.7215	23.3428	50.3984	82.6138	90.5152	102.759		154.2	0.9944	3.2357	8.5686	22.7327	48.4929	77.3092	87.4555	99.5959
153.8	1.0304	3.4081	9.3552	24.9677	55.916	95.3932	101.129	113.999		154.3	0.9071	3.1339	8.7255	23.3509	50.4129	82.629	90.5198	102.763		154.3	0.9967	3.2367	8.5688	22.7455	48.5178	77.3266	87.4618	99.6017
153.9	1.0308	3.4084	9.3638	24.9817	55.941	95.4189	101.143	114.006		154.4	0.9111	3.1329	8.7288	23.355	50.4293	82.6482	90.5192	102.771		154.4	0.9962	3.2373	8.5772	22.7605	48.5325	77.3408	87.4664	99.6052
154	1.0366	3.4127	9.369	24.9919	55.962	95.4385	101.155	114.011		154.5	0.9098	3.1384	8.7334	23.3706	50.4471	82.6672	90.5282	102.776		154.5	0.9967	3.2382	8.5827	22.7713	48.5515	77.3517	87.4691	99.6082
154.1	1.0303	3.4134	9.3671	25.0004	55.9888	95.4543	101.165	114.017		154.6	0.9134	3.1361	8.7361	23.385	50.4696	82.6828	90.5402	102.782		154.6	0.999	3.2405	8.578	22.7841	48.5742	77.3695	87.4766	99.6128
154.2	1.0343	3.4173	9.3717	25.0119	56.0157	95.4747	101.176	114.02		154.7	0.9113	3.135	8.7329	23.3923	50.4882	82.7049	90.5498	102.793		154.7	0.997	3.2392	8.5789	22.7939	48.5968	77.3831	87.4827	99.6213
154.3	1.0359	3.4159	9.3819	25.0215	56.0394	95.4988	101.186	114.023		154.8	0.9129	3.1358	8.7387	23.3952	50.5064	82.7231	90.5563	102.796		154.8	0.9968	3.2389	8.58	22.8008	48.6233	77.3963	87.4964	99.6227
154.4	1.0362	3.4093	9.3885	25.0357	56.0618	95.5228	101.196	114.028		154.9	0.9148	3.1333	8.7456	23.4071	50.5288	82.7393	90.5637	102.804		154.9	1.0047	3.2362	8.5787	22.8095	48.6488	77.4163	87.507	99.6273
154.5	1.0364	3.413	9.3943	25.0462	56.0848	95.5395	101.207	114.034		155	0.9219	3.1362	8.7483	23.4207	50.539	82.7619	90.5722	102.808		155	1.0048	3.2256	8.5848	22.8302	48.6675	77.4352	87.5171	99.6246
154.6	1.0414	3.416	9.4003	25.0558	56.1054	95.5567	101.215	114.04		155.1	0.9264	3.1326	8.7584	23.4304	50.5501	82.7842	90.5776	102.815		155.1	1.0022	3.2246	8.5927	22.8413	48.6777	77.4444	87.5219	99.6303
154.7	1.0466	3.4117	9.4005	25.062	56.123	95.5842	101.233	114.041		155.2	0.9318	3.1271	8.7596	23.4344	50.5651	82.8014	90.5876	102.819		155.2	1.0021	3.2321	8.5946	22.8535	48.6942	77.4538	87.5385	99.6296
154.8	1.0473	3.4078	9.4074	25.0678	56.141	95.6088	101.246	114.046		155.3	0.9357	3.1301	8.7606	23.4426	50.5892	82.8186	90.5924	102.829		155.3	1.0063	3.2383	8.5923	22.865	48.7146	77.4711	87.5495	99.6327
154.9	1.0497	3.4076	9.4098	25.0733	56.1559	95.6306	101.255	114.052		155.4	0.9399	3.1321	8.7634	23.4514	50.6096	82.8357	90.6039	102.836		155.4	0.9994	3.2374	8.5969	22.8718	48.7453	77.4914	87.5589	99.6386
155	1.0508	3.4141	9.4073	25.0779	56.1733	95.6456	101.266	114.059		155.5	0.9448	3.1321	8.7613	23.4638	50.6368	82.8532	90.6145	102.84		155.5	0.9926	3.2313	8.6036	22.8777	48.7697	77.5068	87.569	99.6481
155.1	1.0484	3.4156	9.4113	25.0974	56.2029	95.6633	101.271	114.061		155.6	0.9501	3.1313	8.7637	23.4837	50.6526	82.8739	90.6282	102.844		155.6	0.9983	3.2339	8.6081	22.8909	48.785	77.527	87.5838	99.6596
155.2	1.0485	3.4159	9.4171	25.1095	56.2283	95.6893	101.283	114.069		155.7	0.9577	3.1311	8.7689	23.5012	50.6673	82.8901	90.6375	102.853		155.7	1.002	3.2347	8.6126	22.8982	48.7938	77.5448	87.5952	99.6643
155.3	1.0586	3.4195	9.4176	25.1198	56.2531	95.7173	101.29	114.078		155.8	0.9612	3.1299	8.7745	23.517	50.6902	82.9029	90.6476	102.86		155.8	1.0067	3.233	8.6176	22.9068	48.8126	77.5645	87.6071	99.6692
155.4	1.0632	3.4264	9.4304	25.1359	56.2733	95.7377	101.299	114.088		155.9	0.9675	3.1267	8.7811	23.5409	50.7106	82.9252	90.6632	102.863		155.9	1.0141	3.2321	8.6257	22.915	48.8226	77.5858	87.6169	99.675
155.5	1.0596	3.4286	9.4373	25.1484	56.2992	95.7546	101.308	114.094		156	0.9656	3.1248	8.7954	23.5507	50.7314	82.9412	90.6766	102.869		156	1.0126	3.2339	8.6316	22.9207	48.8424	77.605	87.6315	99.6758
155.6	1.0631	3.4332	9.4431	25.1643	56.3281	95.7753	101.318	114.095		156.1	0.9683	3.1278	8.8054	23.5575	50.7554	82.9594	90.6789	102.87		156.1	1.0114	3.2277	8.6369	22.9292	48.8547	77.6179	87.6407	99.6808
155.7	1.0672	3.437	9.4524	25.1718	56.3459	95.7995	101.328	114.1		156.2	0.9724	3.1252	8.8062	23.567	50.778	82.971	90.6847	102.872		156.2	1.0109	3.2357	8.6402	22.9343	48.8732	77.6379	87.65	99.6893
155.8	1.0748	3.44	9.4509	25.1878	56.3738	95.8214	101.339	114.105		156.3	0.9766	3.1285	8.8093	23.5773	50.7926	82.9858	90.6928	102.877		156.3	1.0086	3.2451	8.6393	22.943	48.8907	77.652	87.656	99.6947
155.9	1.0826	3.4427	9.4554	25.2053	56.4007	95.8475	101.353	114.11		156.4	0.9801	3.1359	8.8151	23.5904	50.8143	83.0073	90.7011	102.881		156.4	1.0091	3.244	8.6406	22.949	48.9071	77.6666	87.6619	99.706
156	1.0938	3.4414	9.4563	25.2275	56.4202	95.8716	101.367	114.126		156.5	0.9831	3.1373	8.8245	23.6019	50.8302	83.0176	90.7127	102.896		156.5	1.0174	3.2457	8.6454	22.9562	48.9274	77.6901	87.6704	99.7128
156.1	1.0888	3.4388	9.4589	25.2424	56.4406	95.8945	101.377	114.136		156.6	0.9868	3.1397	8.829	23.6135	50.8474	83.0381	90.7276	102.908		156.6	1.0221	3.2488	8.6582	22.9673	48.9467	77.7161	87.6725	99.7162
156.2	1.0889	3.4438	9.463	25.2612	56.4597	95.9155	101.389	114.144		156.7	0.9873	3.1352	8.8303	23.6263	50.868	83.0564	90.7365	102.916		156.7	1.0203	3.2519	8.6681	22.9753	48.965	77.7319	87.687	99.7247
156.3	1.0892	3.4478	9.4592	25.2628	56.478	95.9332	101.401	114.149		156.8	0.9846	3.1301	8.838	23.6322	50.8837	83.0793	90.7458	102.92		156.8	1.0218	3.2591	8.6777	22.9867	48.9796	77.7499	87.6957	99.7278
156.4	1.0859	3.4495	9.4605	25.2769	56.4953	95.9491	101.415	114.157		156.9	0.9851	3.1351	8.8467	23.6454	50.9093	83.0979	90.7553	102.925		156.9	1.015	3.2597	8.685	22.9886	48.9977	77.7676	87.7054	99.7384
156.5	1.0778	3.4564	9.4726	25.2918	56.5133	95.978	101.431	114.152		157	0.9849	3.1328	8.8504	23.6546	50.9288	83.1186	90.7664	102.931		157	1.0115	3.2674	8.6912	22.9978	49.0225	77.7864	87.7196	99.742
156.6	1.07	3.4658	9.4802	25.3005	56.5305	96.0052	101.447	114.156		157.1	0.9884	3.1288	8.8539	23.6725	50.9542	83.138	90.7783	102.937		157.1	1.0122	3.2683	8.6967	23.0087	49.0404	77.8082	87.7332	99.748
156.7	1.0637	3.4688	9.4869	25.3183	56.5521	96.0277	101.461	114.158		157.2	0.9876	3.1305	8.8598	23.6769	50.9723	83.1538	90.7899	102.94		157.2	1.0091	3.2654	8.7037	23.0135	49.0557	77.8309	87.7391	99.7493
156.8	1.0663	3.4686	9.4939	25.3328	56.573	96.051	101.469	114.163		157.3	0.9916	3.1322	8.8686	23.6881	50.9926	83.1655	90.8025	102.939		157.3	1.019	3.2738	8.711	23.0226	49.0704	77.8484	87.7489	99.7609
156.9	1.0602	3.4699	9.4956	25.3455	56.5974	96.0792	101.478	114.172		157.4	0.9928	3.1332	8.8734	23.7015	51.0123	83.1805	90.8127	102.944		157.4	1.0177	3.2785	8.7183	23.0317	49.0952	77.869	87.7597	99.7722
157	1.0597	3.4792	9.4946	25.3573	56.6191	96.1061	101.48	114.168		157.5	0.9909	3.1272	8.8813	23.7066	51.0354	83.1998	90.8237	102.945		157.5	1.0238	3.2825	8.7239	23.0467	49.1116	77.8808	87.7723	99.7813
157.1	1.0554	3.4828	9.5045	25.3755	56.6439	96.1289	101.493	114.171		157.6	0.9947	3.1274	8.8825	23.7191	51.0442	83.2175	90.8335	102.95		157.6	1.0227	3.2864	8.7277	23.0597	49.1209	77.8992	87.7824	99.7797
157.2	1.05	3.4846	9.5187	25.3886	56.6702	96.1522	101.506	114.175		157.7	0.9969	3.1283	8.8881	23.7296	51.0545	83.2339	90.8436	102.952		157.7	1.0229	3.2871	8.734	23.0702	49.1385	77.9198	87.7938	99.7874
157.3	1.0502	3.4866	9.5277	25.4052	56.6937	96.174	101.515	114.18		157.8	0.9942	3.139	8.8943	23.751	51.0721	83.2547	90.8514	102.96		157.8	1.026	3.2963	8.7419	23.0791	49.1522	77.9404	87.8069	99.798
157.4	1.0523	3.4875	9.5333	25.4223	56.7155	96.1928	101.529	114.179		157.9	0.9924	3.1478	8.8984	23.7651	51.0863	83.2786	90.8654	102.97		157.9	1.0368	3.2999	8.7483	23.0871	49.1662	77.9532	87.8202	99.8093
157.5	1.0497	3.4898	9.5395	25.4355	56.7377	96.213	101.539	114.182		158	0.9932	3.1463	8.8995	23.7804	51.0974	83.2972	90.8809	102.978		158	1.0286	3.2978	8.7496	23.0936	49.1872	77.9739	87.8312	99.816
157.6	1.0495	3.4936	9.5539	25.446	56.7615	96.2271	101.541	114.19		158.1	0.9918	3.1455	8.9072	23.7848	51.1179	83.313	90.8918	102.984		158.1	1.0295	3.2971	8.754	23.0992	49.2027	77.9933	87.8532	99.8227
157.7	1.0608	3.4956	9.559	25.4578	56.7852	96.25	101.547	114.194		158.2	0.991	3.1483	8.913	23.8057	51.1413	83.3311	90.9036	102.99		158.2	1.0266	3.3067	8.7606	23.1092	49.2192	78.0163	87.8711	99.8292
157.8	1.0636	3.4962	9.552	25.4712	56.8097	96.2699	101.559	114.191		158.3	0.9893	3.1551	8.9135	23.8202	51.1608	83.3514	90.9185	102.994		158.3	1.0314	3.3093	8.7668	23.118	49.2337	78.0303	87.884	99.8329
157.9	1.0585	3.4946	9.5614	25.4905	56.8243	96.292	101.569	114.192		158.4	0.9879	3.165	8.9123	23.8287	51.1827	83.3719	90.9293	102.993		158.4	1.0319	3.3157	8.7743	23.1288	49.2583	78.0451	87.8961	99.8417
158	1.0559	3.4991	9.5649	25.5031	56.8383	96.315	101.579	114.2		158.5	0.9869	3.1691	8.914	23.8388	51.2028	83.3876	90.9396	102.995		158.5	1.0322	3.3152	8.7759	23.1415	49.2677	78.068	87.9069	99.8543
158.1	1.0616	3.4946	9.5693	25.5043	56.8605	96.3376	101.597	114.208		158.6	0.9958	3.1737	8.9177	23.8501	51.2215	83.403	90.9515	102.997		158.6	1.0311	3.3174	8.7881	23.1552	49.2803	78.0786	87.9164	99.8632
158.2	1.065	3.4927	9.5754	25.5164	56.8919	96.3612	101.611	114.214		158.7	0.9966	3.1794	8.9249	23.8626	51.2445	83.4208	90.9653	103.001		158.7	1.027	3.3207	8.7923	23.1663	49.2949	78.1003	87.925	99.8699
158.3	1.0609	3.4926	9.5768	25.5289	56.9129	96.3817	101.623	114.216		158.8	0.9919	3.1843	8.9275	23.8714	51.266	83.4449	90.973	103.007		158.8	1.0233	3.3246	8.7894	23.1802	49.3165	78.1092	87.9354	99.8787
158.4	1.0632	3.4973	9.5808	25.5339	56.9322	96.4041	101.641	114.215		158.9	0.9925	3.1874	8.9305	23.8716	51.2863	83.4598	90.9833	103.015		158.9	1.0311	3.3259	8.7917	23.1813	49.3362	78.1217	87.9469	99.8795
[truncated: 6,316 more rows]

## Sheet: Figure 6C - SPR - Str1
Replicate 1										Replicate 2										Replicate 3
[truncated: 8,284 more rows]

## Sheet: Figure S12
Figure S12
(-)	(+)
0.994	0.05
0.995	0.046
1.002	0.045

## Sheet: Figure S15
Figure S15
[truncated: 4 more rows]

[truncated: 2 more sheets: Figure S16, Figure S18]
